# Supplementary material for: RUNX1 is expressed in a subpopulation of dermal fibroblasts and is associated with disease severity of systemic sclerosis
Source: Ann Rheum Dis. Author manuscript; Available in PMC 2026 Mar 9. (PMC12969718; doi:10.1016/j.ard.2025.10.033)
Supplement: Supp_table [file NIHMS2148908-supplement-Supp_table.xlsx]

## Sheet: Content
sheet	Content
S1	Supp Table 1. SSc databases that has been used in this study
S2	Supp Table 2. List of gene sets for GSVA
S3	Supp Table 3. Clinical characteristics of donors from whom fibroblasts were isolated and utilized in this study
S4	Supp Table 4. Enriched pathways between siRUNX1 and siNC treated SSc fibroblast detailed at Figure 3J
S5	Supp Table 5. Sample characterization for DNA methylation analysis
S6	Supp Table 6. Top 592 CpG probes with annotations, Figure 4A
S7	Supp Table 7. List of DMRs in RUNX1 region, Figure 4E

## Sheet: S1
Supp Table 1. SSc databases that has been used in this study
GEO Accession	Platform	Chip Design ID	Sample Type	Reference	Note on processing
Human Skin Biopsies; bulk gene expression
GSE9285	Agilent DNA Microarray 4plex	12391	skin biopsies, healthy, lcSSc, dcSSc	Milano et al. 2008	Samples corrected with the existing batches
GSE32413	Agilent DNA Microarray 4plex	14850	skin biopsies, healthy, dcSSc	Pendergrass et al. 2012	Only one batch and baseline samples were used
GSE125362	Agilent DNA Microarray 4plex	14850	skin biopsies, 4 healthy, 8 dcSSc	Franks et. al. 2019
GSE76886	Agilent DNA Microarray 4plex	14850	skin biopsies, healthy, lcSSc, dcSSc	Hinchcliff et. al. 2013
GSE97248	Agilent DNA Microarray 8plex	28004	skin biopsies, dcSSc, on belimumab/MMF, 0 -12 months	Gordon et. al. 2018
GSE58095	Illumina DNA Microarray	HumanHT-12 V4	skin biopsies, healthy, lcSSc ,dcSSc, on Imatinib GENISOS	Assassi et. al. 2015	Only baseline samples were used
GSE55036	Affymetrix DNA Microarray	U133A2	skin biopsies, dcSSc, on Fresolimumab	Rice et. al. 2015	Three low quality arrays were removed
Isolated Fibroblasts
GSE12493	Agilent DNA Microarray 4plex	14850 & 012391	isolated fibroblast treated with TGFB1	Sargent et al. 2010	Two batches were corrected using ComBat
Human Skin Biopsies; scRNA-seq
GSE138669	Illumina NextSeq 500	GPL18573	skin biopsies, healthy, dcSSc	Tabib et al. 2022

## Sheet: S2
Supp Table 2. List of gene sets for GSVA
Gene Set	Num of Genes	Reference	Genes
Melanocyte	14	Martinez et al 2022; DOI: 10.1126/sciadv.abn4776	ASIP,CITED1,DCT,GPNMB,GPR143,MITF,MLANA,MLPH,OCA2,PMEL,SLC24A5,SLC45A2,TYR,TYRP1
Keratinocyte	72	Martinez et al 2022; DOI: 10.1126/sciadv.abn4776	ABLIM,AKR1C1,ALDH8,ALOX12B,ANXA8,AQP3,ATDC,BPAG1,CA12,CCND2,CD24,CDH3,CDKN1A,CDSN,COL17A1,CST6,CSTA,DD96,DSC1,DSG1,DSP,EGFR,EVPL,FLG,G0S2,GJA1,GLUL,GNA15,HBP17,IFI27,IFITM1,IGFBP7,ITGA3,ITGB4,IVL,JUNB,JUP,KLK11,KLK7,KLK8,KRT1,KRT14,KRT15,KRT16,KRT2A,KRT5,KRT6A,LAMA3,LGALS7,LOR,NOTCH3,PPL,PRDX2,PRSS11,PRSS2,PRSS4,S100A2,SERPINB2,SERPINB3,SERPINB4,SERPINB5,SERPINB7,SERPINE1,SFN,SPINK5,SPRR1B,TACSTD…
Erythrocyte	12	Martinez et al 2022; DOI: 10.1126/sciadv.abn4776	BSG,GFI1B,GYPA,GYPB,GYPE,ICAM4,KEL,NFE2,RHD,SLC4A1,TRIM10,TSPO2
Endothelial_Cell	14	Martinez et al 2022; DOI: 10.1126/sciadv.abn4776	DLC1,ECSCR,EMCN,FLT1,KDR,LDB2,LRRC32,MEIS2,PLAT,PTPRB,SELE,TM4SF1,TM4SF18,VWF
Fibroblast	100	Martinez et al 2022; DOI: 10.1126/sciadv.abn4776	ADAM33,ADAMTS6,AGTR1,ALPK2,ANGPTL2,ANKRD45,ANO2,ANPEP,ARMC9,ASPN,BDKRB2,BDNF,BMPER,C11orf87,C1R,C1S,CATSPER3,CCDC102B,CCDC80,CCDC81,CEMIP,CHAC1,CHRM2,CLMP,CNN1,COL14A1,COL3A1,COL5A1,COLEC10,CPXM2,CPZ,CRABP2,CXCL12,DCN,DDR2,DKK1,DMRTA1,EGFL6,ELOVL2,EMILIN1,FAM180A,FBLN7,FBN1,FGF5,FMN2,FOXF2,FST,FSTL1,GFRA1,GLIS1,GLT8D2,GPR176,GREM1,GREM2,GRIK2,GUCY1A2,HSD17B2,HSPA2,HSPB3,IL19,IQCD,KCNMB2,KIRREL3,K…
TGFB_Fibroblast	359	Martinez et al 2022; DOI: 10.1126/sciadv.abn4776	ABTB2,ACOX1,ACTA2,ACTC,ACTN1,ACTN3,ADAM12,ADAM19,ADAMTS4,ADCY7,AK3,ALS2CR4,AMIGO2,ANGPTL4,AQP1,ARK5,ARL4A,ARNTL,ASE-1,ASNS,ATOH8,ATP10A,ATP1B1,AVP,AXUD1,B4GALT1,BAG3,BFAR,BHLHB2,BLOC1S2,BM039,BMP6,BMPR2,C10orf22,C10orf30,C14orf138,C14orf31,C16orf30,C18orf1,C20orf139,C20orf39,C21orf93,C5orf13,C6orf145,C6orf85,C9orf19,C9orf3,C9orf62,CALM2,CARD4,CBFB,CCDC8,CCL2,CDH2,CDKN2B,CEBPA,CH25H,CHIC2,CHST11,C…
Monocyte-Myeloid_Cell	99	Martinez et al 2022; DOI: 10.1126/sciadv.abn4776	ADGRE2,ADGRE3,AIF1,APOC1,BPI,BST1,C4A,C4B,C4BPA,C4BPB,C5,C6,C8A,C9,CD163,CD1D,CD209,CD300LF,CD33,CFD,CFP,CHIT1,CLEC12A,CLEC12B,CLEC1A,CLEC4A,CLEC4D,CLEC4E,CLEC4G,CLEC6A,CLEC7A,CRISP3,CSF2RA,CSF2RB,CST3,CTSS,F12,FCER1A,FCER1G,FCGR1A,FCGR1B,FCGR2A,FCGR2C,FLT3,GRN,IGSF6,ITGAX,LGALS12,LGALS4,LGALS9,LILRA2,LILRA5,LILRA6,LILRB2,LY86,LYVE1,LYZ,MEFV,MMP8,MNDA,MPEG1,MS4A4A,MS4A6A,NLRP12,NLRP3,NOD2,OLR1,OS…
Monocyte	20	Martinez et al 2022; DOI: 10.1126/sciadv.abn4776	ADGRE1,C1QA,C1QB,C1QC,C2,CD14,CD300C,CD300E,CD5L,CD68,CLEC5A,CSF1R,CYBB,FOLR2,LILRA1,MARCO,MERTK,MS4A7,MSR1,SPIC
B_Cell	31	Martinez et al 2022; DOI: 10.1126/sciadv.abn4776	AICDA,BANK1,BLK,BLNK,CD19,CD22,CD79A,CD79B,CLEC17A,CR2,DAPP1,DTX1,FCRL1,FCRL2,FCRL3,FCRL4,FCRL5,HLA-DOB,IGHD,IGHM,LY6D,MS4A1,PAX5,POU2AF1,SH2B2,TNFRSF13B,TNFRSF13C,VPREB1,VPREB3,ZBTB32,ZNF318
Plasma_Cell	16	Martinez et al 2022; DOI: 10.1126/sciadv.abn4776	CD38,CRELD2,ELL2,FKBP11,IGKV4-1,IGLV2-14,ITM2C,JCHAIN,MANF,MZB1,PDIA4,PRDX4,SDF2L1,SPATS2,TNFRSF17,UAP1
Neutrophil	17	Martinez et al 2022; DOI: 10.1126/sciadv.abn4776	ARG1,BMX,CD177,CSF3R,DEFA1,DEFA1B,DEFA3,DEFB103A,DEFB103B,DEFB106B,DEFB136,DEFB4A,FPR2,OR1J2,PRTN3,SLC2A3,SLPI
Granulocyte	6	Martinez et al 2022; DOI: 10.1126/sciadv.abn4776	CLC,HSH2D,MS4A2,PGLYRP1,PRG2,SYNE1
T_Cell	13	Martinez et al 2022; DOI: 10.1126/sciadv.abn4776	BCL11B,CAMK4,CD28,CD3D,CD3G,CD5,CD6,GPR171,ITK,RGCC,TESPA1,THEMIS,TRAT1
Dendritic_Cell	9	Martinez et al 2022; DOI: 10.1126/sciadv.abn4776	CD1B,CD1C,CD1E,CD207,CLEC10A,CLEC9A,GPR31,MRC1,XCR1

## Sheet: S3
Supp Table 3. Clinical characteristics of donors from whom fibroblasts were isolated and utilized in this study
Sample_ID	Age	Gender	Ethinicity	Disease	Experiment
Norm02	NA	NA	NA	healthy	DNA methylation
Hama04_ forearm sample	62	Female	White	dcSSc	DNA methylation
Hama04_flank sample	62	Female	White	dcSSc	DNA methylation
BIIB4	72	Female	White	dcSSc	DNA methylation
DoDET009	67	Male	White	dcSSc	RUNX1 KD siRNA
DoDET011	64	Female	White	dcSSc	RUNX1 KD siRNA
SF1.2	51	Female	White	dcSSc	Ro5-3335 exposture
SF3.2	72	Female	White	dcSSc	Ro5-3335 exposture
SF4.2	74	Female	White	dcSSc	Ro5-3335 exposture
SF14.2	70	Female	N/A	dcSSc	Ro5-3335 exposture
HC8.2	68	Female	Asian	Healthy	Ro5-3335 exposture
HC11.2	72	Female	AfricanAmerican	Healthy	Ro5-3335 exposture
HC12.2	58	Female	AfricanAmerican	Healthy	Ro5-3335 exposture

## Sheet: S4
ID	Description	GeneRatio	BgRatio	pvalue	p.adjust	qvalue	geneID	Count
REACTOME_RESPIRATORY_ELECTRON_TRANSPORT_ATP_SYNTHESIS_BY_CHEMIOSMOTIC_COUPLING_AND_HEAT_PRODUCTION_BY_UNCOUPLING_PROTEINS	REACTOME_RESPIRATORY_ELECTRON_TRANSPORT_ATP_SYNTHESIS_BY_CHEMIOSMOTIC_COUPLING_AND_HEAT_PRODUCTION_BY_UNCOUPLING_PROTEINS	41/623	127/10646	2.61206e-20	2.56505e-17	1.99342e-17	ATP5F1E/MT-ND3/UQCR10/NDUFA4/MT-ND5/MT-CO2/MT-CYB/UQCRH/NDUFB3/ATP5MG/COX6A1/SDHB/NDUFB11/UQCRB/MT-CO3/ATP5F1D/SURF1/MT-ATP6/NDUFB10/NDUFS5/MT-ND4/UQCRQ/MT-ND1/NDUFC2/COX7A2L/COX8A/ATP5PD/NDUFB7/NDUFA12/NDUFA2/NDUFA11/NDUFB9/NDUFS8/MT-ND2/COX20/COX7C/NDUFAB1/ATP5F1B/NDUFV2/NDUFAF3/NDUFA9	41
REACTOME_RESPIRATORY_ELECTRON_TRANSPORT	REACTOME_RESPIRATORY_ELECTRON_TRANSPORT	35/623	103/10646	2.54847e-18	1.2513e-15	9.72441e-16	MT-ND3/UQCR10/NDUFA4/MT-ND5/MT-CO2/MT-CYB/UQCRH/NDUFB3/COX6A1/SDHB/NDUFB11/UQCRB/MT-CO3/SURF1/NDUFB10/NDUFS5/MT-ND4/UQCRQ/MT-ND1/NDUFC2/COX7A2L/COX8A/NDUFB7/NDUFA12/NDUFA2/NDUFA11/NDUFB9/NDUFS8/MT-ND2/COX20/COX7C/NDUFAB1/NDUFV2/NDUFAF3/NDUFA9	35
REACTOME_THE_CITRIC_ACID_TCA_CYCLE_AND_RESPIRATORY_ELECTRON_TRANSPORT	REACTOME_THE_CITRIC_ACID_TCA_CYCLE_AND_RESPIRATORY_ELECTRON_TRANSPORT	42/623	178/10646	2.9516e-15	9.66156e-13	7.50845e-13	ATP5F1E/MT-ND3/UQCR10/NDUFA4/MT-ND5/MT-CO2/MT-CYB/UQCRH/NDUFB3/ATP5MG/COX6A1/SDHB/NDUFB11/UQCRB/MT-CO3/ATP5F1D/SURF1/MT-ATP6/NDUFB10/NDUFS5/MT-ND4/UQCRQ/MT-ND1/NDUFC2/COX7A2L/COX8A/ATP5PD/NDUFB7/NDUFA12/NDUFA2/NDUFA11/NDUFB9/NDUFS8/MT-ND2/GLO1/COX20/COX7C/NDUFAB1/ATP5F1B/NDUFV2/NDUFAF3/NDUFA9	42
REACTOME_COLLAGEN_FORMATION	REACTOME_COLLAGEN_FORMATION	27/623	90/10646	6.28132e-13	1.54207e-10	1.19841e-10	COL1A1/COL6A3/COL6A1/COL1A2/COL16A1/PLEC/COL5A1/LOXL2/COL3A1/COL6A2/COL27A1/COL7A1/LOXL4/CRTAP/COL15A1/COL11A1/COL4A2/COL12A1/SERPINH1/P3H1/DST/COL4A1/COL5A2/BMP1/PCOLCE2/PLOD3/ADAMTS2	27
REACTOME_COLLAGEN_BIOSYNTHESIS_AND_MODIFYING_ENZYMES	REACTOME_COLLAGEN_BIOSYNTHESIS_AND_MODIFYING_ENZYMES	23/623	67/10646	1.38548e-12	2.72107e-10	2.11467e-10	COL1A1/COL6A3/COL6A1/COL1A2/COL16A1/COL5A1/COL3A1/COL6A2/COL27A1/COL7A1/CRTAP/COL15A1/COL11A1/COL4A2/COL12A1/SERPINH1/P3H1/COL4A1/COL5A2/BMP1/PCOLCE2/PLOD3/ADAMTS2	23
REACTOME_COMPLEX_I_BIOGENESIS	REACTOME_COMPLEX_I_BIOGENESIS	20/623	57/10646	2.57525e-11	4.21483e-09	3.27554e-09	MT-ND3/MT-ND5/NDUFB3/NDUFB11/NDUFB10/NDUFS5/MT-ND4/MT-ND1/NDUFC2/NDUFB7/NDUFA12/NDUFA2/NDUFA11/NDUFB9/NDUFS8/MT-ND2/NDUFAB1/NDUFV2/NDUFAF3/NDUFA9	20
REACTOME_ASSEMBLY_OF_COLLAGEN_FIBRILS_AND_OTHER_MULTIMERIC_STRUCTURES	REACTOME_ASSEMBLY_OF_COLLAGEN_FIBRILS_AND_OTHER_MULTIMERIC_STRUCTURES	20/623	61/10646	1.0631e-10	1.49138e-08	1.15902e-08	COL1A1/COL6A3/COL6A1/COL1A2/PLEC/COL5A1/LOXL2/COL3A1/COL6A2/COL27A1/COL7A1/LOXL4/COL15A1/COL11A1/COL4A2/COL12A1/DST/COL4A1/COL5A2/BMP1	20
REACTOME_COLLAGEN_CHAIN_TRIMERIZATION	REACTOME_COLLAGEN_CHAIN_TRIMERIZATION	16/623	44/10646	1.40142e-09	1.72025e-07	1.33688e-07	COL1A1/COL6A3/COL6A1/COL1A2/COL16A1/COL5A1/COL3A1/COL6A2/COL27A1/COL7A1/COL15A1/COL11A1/COL4A2/COL12A1/COL4A1/COL5A2	16
REACTOME_EXTRACELLULAR_MATRIX_ORGANIZATION	REACTOME_EXTRACELLULAR_MATRIX_ORGANIZATION	45/623	301/10646	4.72109e-09	5.15123e-07	4.00326e-07	COL1A1/COL6A3/COL6A1/COL1A2/FBN1/COL16A1/PLEC/COL5A1/HSPG2/LOXL2/COL3A1/CAPNS1/LAMB2/MMP14/ITGA11/COL6A2/COL27A1/COL7A1/TNC/FBLN2/CD44/LOXL4/CRTAP/COL15A1/CAST/COL11A1/COL4A2/COL12A1/HTRA1/ELN/AGRN/SERPINH1/P3H1/DST/LTBP1/NID1/LAMA2/TIMP2/COL4A1/COL5A2/BMP1/LAMB1/PCOLCE2/PLOD3/ADAMTS2	45
REACTOME_TP53_REGULATES_METABOLIC_GENES	REACTOME_TP53_REGULATES_METABOLIC_GENES	21/623	87/10646	1.82824e-08	1.79533e-06	1.39523e-06	NDUFA4/LAMTOR1/MT-CO2/COX6A1/MT-CO3/SURF1/AKT1/COX7A2L/COX8A/GLS/YWHAE/LAMTOR2/COX20/RHEB/LAMTOR3/PRDX5/COX7C/YWHAZ/MLST8/RRAGC/AKT3	21
REACTOME_DEGRADATION_OF_THE_EXTRACELLULAR_MATRIX	REACTOME_DEGRADATION_OF_THE_EXTRACELLULAR_MATRIX	27/623	140/10646	3.12945e-08	2.79375e-06	2.17115e-06	COL1A1/COL6A3/COL6A1/COL1A2/FBN1/COL16A1/COL5A1/HSPG2/COL3A1/CAPNS1/MMP14/COL6A2/COL7A1/CD44/COL15A1/CAST/COL11A1/COL4A2/COL12A1/HTRA1/ELN/NID1/TIMP2/COL4A1/COL5A2/BMP1/LAMB1	27
REACTOME_COLLAGEN_DEGRADATION	REACTOME_COLLAGEN_DEGRADATION	16/623	64/10646	5.47343e-07	4.47909e-05	3.48091e-05	COL1A1/COL6A3/COL6A1/COL1A2/COL16A1/COL5A1/COL3A1/MMP14/COL6A2/COL7A1/COL15A1/COL11A1/COL4A2/COL12A1/COL4A1/COL5A2	16
REACTOME_MRNA_SPLICING_MINOR_PATHWAY	REACTOME_MRNA_SPLICING_MINOR_PATHWAY	14/623	52/10646	1.06223e-06	8.02393e-05	6.23577e-05	POLR2I/POLR2L/ZCRB1/YBX1/SNRPD2/SF3B1/SF3B5/SF3B6/SNRNP25/LSM2/POLR2K/POLR2E/SNRNP40/SNU13	14
REACTOME_INTEGRIN_CELL_SURFACE_INTERACTIONS	REACTOME_INTEGRIN_CELL_SURFACE_INTERACTIONS	18/623	85/10646	1.52535e-06	0.000106992	8.31486e-05	COL1A1/COL6A3/COL6A1/COL1A2/FBN1/COL16A1/COL5A1/HSPG2/COL3A1/ITGA11/COL6A2/COL7A1/TNC/CD44/COL4A2/AGRN/COL4A1/COL5A2	18
REACTOME_MET_ACTIVATES_PTK2_SIGNALING	REACTOME_MET_ACTIVATES_PTK2_SIGNALING	10/623	30/10646	4.52333e-06	0.000296127	0.000230134	COL1A1/COL1A2/COL5A1/COL3A1/LAMB2/COL27A1/COL11A1/LAMA2/COL5A2/LAMB1	10
REACTOME_NON_INTEGRIN_MEMBRANE_ECM_INTERACTIONS	REACTOME_NON_INTEGRIN_MEMBRANE_ECM_INTERACTIONS	14/623	59/10646	5.45369e-06	0.000322704	0.000250788	COL1A1/COL1A2/COL5A1/HSPG2/COL3A1/LAMB2/TNC/COL11A1/COL4A2/AGRN/LAMA2/COL4A1/COL5A2/LAMB1	14
REACTOME_SCAVENGING_BY_CLASS_A_RECEPTORS	REACTOME_SCAVENGING_BY_CLASS_A_RECEPTORS	8/623	19/10646	5.58652e-06	0.000322704	0.000250788	COL1A1/COL1A2/COL3A1/FTL/FTH1/COL4A2/HSP90B1/COL4A1	8
REACTOME_CELLULAR_RESPONSE_TO_CHEMICAL_STRESS	REACTOME_CELLULAR_RESPONSE_TO_CHEMICAL_STRESS	25/623	160/10646	5.96743e-06	0.000324905	0.000252499	NDUFA4/UBA52/MT-CO2/COX6A1/MT-CO3/SURF1/COX7A2L/COX8A/PSMB6/GSTP1/PSMC1/ATOX1/COX20/PSMB2/PRDX5/PRDX3/UBB/COX7C/PSMB5/PSMB3/NFE2L2/PSMA2/CHD9/GPX7/PSMB1	25
REACTOME_ECM_PROTEOGLYCANS	REACTOME_ECM_PROTEOGLYCANS	16/623	76/10646	6.28635e-06	0.000324905	0.000252499	COL1A1/COL6A3/COL6A1/COL1A2/COL5A1/HSPG2/COL3A1/LAMB2/COL6A2/TNC/COL4A2/AGRN/LAMA2/COL4A1/COL5A2/LAMB1	16
REACTOME_ASPARAGINE_N_LINKED_GLYCOSYLATION	REACTOME_ASPARAGINE_N_LINKED_GLYCOSYLATION	38/623	305/10646	7.68564e-06	0.000377365	0.000293268	B4GALT2/UBA52/TRAPPC5/TMED2/MGAT4B/OS9/COL7A1/COPZ2/PPP6C/YKT6/ALG13/TRAPPC1/RAD23B/TMED10/COPE/PSMC1/PDIA3/MGAT2/GANAB/MOGS/TBC1D20/ALG3/COPA/TUBA1B/KDELR2/SPTAN1/BET1/UBB/COG3/TMED7/RAB1B/EDEM3/ARF1/CNIH1/CTSZ/SEC22C/KDELR3/ST8SIA2	38
REACTOME_TRANSPORT_TO_THE_GOLGI_AND_SUBSEQUENT_MODIFICATION	REACTOME_TRANSPORT_TO_THE_GOLGI_AND_SUBSEQUENT_MODIFICATION	27/623	186/10646	1.04715e-05	0.00047418	0.000368508	B4GALT2/TRAPPC5/TMED2/MGAT4B/COL7A1/COPZ2/PPP6C/YKT6/TRAPPC1/TMED10/COPE/MGAT2/TBC1D20/COPA/TUBA1B/KDELR2/SPTAN1/BET1/COG3/TMED7/RAB1B/ARF1/CNIH1/CTSZ/SEC22C/KDELR3/ST8SIA2	27
REACTOME_SIGNALING_BY_MET	REACTOME_SIGNALING_BY_MET	16/623	79/10646	1.06232e-05	0.00047418	0.000368508	COL1A1/COL1A2/UBA52/COL5A1/COL3A1/LAMB2/COL27A1/COL11A1/RAB4A/NRAS/SH3KBP1/UBB/HRAS/LAMA2/COL5A2/LAMB1	16
REACTOME_SIGNALING_BY_PDGF	REACTOME_SIGNALING_BY_PDGF	13/623	58/10646	2.28153e-05	0.000942798	0.000732692	COL6A3/COL6A1/COL5A1/COL3A1/COL6A2/COL4A2/THBS3/NRAS/PIK3R2/HRAS/PDGFRB/COL4A1/COL5A2	13
REACTOME_ANTIGEN_PROCESSING_UBIQUITINATION_PROTEASOME_DEGRADATION	REACTOME_ANTIGEN_PROCESSING_UBIQUITINATION_PROTEASOME_DEGRADATION	37/623	308/10646	2.30419e-05	0.000942798	0.000732692	UBA52/WSB1/RNF7/UBE2V1/RNF41/RNF130/UBE2R2/TRAF7/PSMB6/UBE2E3/FBXO32/UBR2/UBE2D2/PSMC1/PSMB2/UBE2Q1/UBE2B/HERC4/UBE2J1/FBXW5/UBB/PSMB5/PSMB3/RNF213/RNF138/UBE2M/SIAH2/PSMA2/STUB1/FBXO7/BTBD1/KLHL21/MEX3C/UBR4/PSMB1/KLHL5/FBXW8	37
REACTOME_CYTOPROTECTION_BY_HMOX1	REACTOME_CYTOPROTECTION_BY_HMOX1	20/623	124/10646	3.15033e-05	0.00123745	0.00096168	NDUFA4/UBA52/MT-CO2/COX6A1/MT-CO3/SURF1/COX7A2L/COX8A/PSMB6/PSMC1/COX20/PSMB2/UBB/COX7C/PSMB5/PSMB3/NFE2L2/PSMA2/CHD9/PSMB1	20
REACTOME_ER_TO_GOLGI_ANTEROGRADE_TRANSPORT	REACTOME_ER_TO_GOLGI_ANTEROGRADE_TRANSPORT	23/623	155/10646	3.28208e-05	0.00123962	0.000963363	TRAPPC5/TMED2/COL7A1/COPZ2/PPP6C/YKT6/TRAPPC1/TMED10/COPE/TBC1D20/COPA/TUBA1B/KDELR2/SPTAN1/BET1/COG3/TMED7/RAB1B/ARF1/CNIH1/CTSZ/SEC22C/KDELR3	23
REACTOME_MRNA_SPLICING	REACTOME_MRNA_SPLICING	26/623	188/10646	3.60176e-05	0.00130997	0.00101804	POLR2I/POLR2L/ZCRB1/YBX1/CSTF3/PCBP1/SNRPD2/SF3B1/SF3B5/RBM5/BUD31/PCBP2/LSM4/SNRNP70/SF3B6/SNRNP25/PRPF3/HNRNPUL1/LSM2/POLR2K/POLR2E/SNRPN/SRSF4/SNRNP40/SNU13/PRCC	26
REACTOME_CROSSLINKING_OF_COLLAGEN_FIBRILS	REACTOME_CROSSLINKING_OF_COLLAGEN_FIBRILS	7/623	18/10646	4.09887e-05	0.00143753	0.00111717	COL1A1/COL1A2/LOXL2/LOXL4/COL4A2/COL4A1/BMP1	7
REACTOME_TRANSCRIPTIONAL_REGULATION_BY_TP53	REACTOME_TRANSCRIPTIONAL_REGULATION_BY_TP53	41/623	366/10646	4.4065e-05	0.00149213	0.00115961	POLR2I/NDUFA4/POLR2L/LAMTOR1/UBA52/TAF10/GTF2H5/MT-CO2/COX6A1/MT-CO3/SURF1/AKT1/MDM4/COX7A2L/TMEM219/COX8A/GLS/MDM2/YWHAE/PRMT1/BRD1/LAMTOR2/COX20/RHEB/LAMTOR3/FAS/PRDX5/UBB/COX7C/YWHAZ/MLST8/POLR2K/POLR2E/SUPT16H/RRAGC/TP53INP1/AKT3/GATAD2A/RHNO1/DAXX/CCNT2	41
REACTOME_CRISTAE_FORMATION	REACTOME_CRISTAE_FORMATION	9/623	31/10646	4.7808e-05	0.00156492	0.00121617	ATP5F1E/MICOS10/ATP5MG/ATP5F1D/MT-ATP6/ATP5PD/TMEM11/CHCHD3/ATP5F1B	9
REACTOME_PTEN_REGULATION	REACTOME_PTEN_REGULATION	21/623	139/10646	5.47193e-05	0.00173337	0.00134708	LAMTOR1/UBA52/MAF1/AKT1/PSMB6/PSMC1/LAMTOR2/RHEB/PSMB2/LAMTOR3/UBB/PSMB5/PSMB3/MLST8/PSMA2/STUB1/RRAGC/OTUD3/AKT3/GATAD2A/PSMB1	21
REACTOME_NCAM_SIGNALING_FOR_NEURITE_OUT_GROWTH	REACTOME_NCAM_SIGNALING_FOR_NEURITE_OUT_GROWTH	13/623	63/10646	5.77582e-05	0.00177245	0.00137746	COL6A3/COL6A1/COL5A1/COL3A1/COL6A2/COL4A2/NRAS/AGRN/SPTAN1/HRAS/COL4A1/COL5A2/ST8SIA2	13
REACTOME_CLASS_I_MHC_MEDIATED_ANTIGEN_PROCESSING_PRESENTATION	REACTOME_CLASS_I_MHC_MEDIATED_ANTIGEN_PROCESSING_PRESENTATION	41/623	377/10646	8.62621e-05	0.00256695	0.0019949	UBA52/WSB1/RNF7/UBE2V1/RNF41/MRC2/RNF130/UBE2R2/TRAF7/PSMB6/UBE2E3/FBXO32/HSPA5/UBR2/UBE2D2/PSMC1/PDIA3/PSMB2/UBE2Q1/UBE2B/HERC4/UBE2J1/FBXW5/UBB/PSMB5/PSMB3/RNF213/IKBKB/RNF138/UBE2M/SIAH2/PSMA2/STUB1/FBXO7/BTBD1/KLHL21/MEX3C/UBR4/PSMB1/KLHL5/FBXW8	41
REACTOME_MET_PROMOTES_CELL_MOTILITY	REACTOME_MET_PROMOTES_CELL_MOTILITY	10/623	41/10646	9.39788e-05	0.00270557	0.00210262	COL1A1/COL1A2/COL5A1/COL3A1/LAMB2/COL27A1/COL11A1/LAMA2/COL5A2/LAMB1	10
REACTOME_EXTRA_NUCLEAR_ESTROGEN_SIGNALING	REACTOME_EXTRA_NUCLEAR_ESTROGEN_SIGNALING	14/623	75/10646	9.64307e-05	0.00270557	0.00210262	HSPB1/AKT1/GNG12/GNB1/CAV1/GNAI2/PRMT1/NRAS/PIK3R2/HRAS/GNG10/CAV2/AKT3/GNB2	14
REACTOME_NCAM1_INTERACTIONS	REACTOME_NCAM1_INTERACTIONS	10/623	42/10646	0.000116972	0.00319073	0.00247967	COL6A3/COL6A1/COL5A1/COL3A1/COL6A2/COL4A2/AGRN/COL4A1/COL5A2/ST8SIA2	10
REACTOME_ANCHORING_FIBRIL_FORMATION	REACTOME_ANCHORING_FIBRIL_FORMATION	6/623	15/10646	0.000124426	0.00330233	0.0025664	COL1A1/COL1A2/COL7A1/COL4A2/COL4A1/BMP1	6
REACTOME_COPII_MEDIATED_VESICLE_TRANSPORT	REACTOME_COPII_MEDIATED_VESICLE_TRANSPORT	13/623	68/10646	0.000132133	0.00341459	0.00265363	TRAPPC5/TMED2/COL7A1/PPP6C/YKT6/TRAPPC1/TMED10/TBC1D20/BET1/RAB1B/CNIH1/CTSZ/SEC22C	13
REACTOME_N_GLYCAN_TRIMMING_IN_THE_ER_AND_CALNEXIN_CALRETICULIN_CYCLE	REACTOME_N_GLYCAN_TRIMMING_IN_THE_ER_AND_CALNEXIN_CALRETICULIN_CYCLE	9/623	35/10646	0.000135631	0.00341511	0.00265404	UBA52/OS9/RAD23B/PSMC1/PDIA3/GANAB/MOGS/UBB/EDEM3	9
REACTOME_REGULATION_OF_PTEN_STABILITY_AND_ACTIVITY	REACTOME_REGULATION_OF_PTEN_STABILITY_AND_ACTIVITY	13/623	69/10646	0.00015426	0.00378707	0.00294311	UBA52/AKT1/PSMB6/PSMC1/PSMB2/UBB/PSMB5/PSMB3/PSMA2/STUB1/OTUD3/AKT3/PSMB1	13
REACTOME_PINK1_PRKN_MEDIATED_MITOPHAGY	REACTOME_PINK1_PRKN_MEDIATED_MITOPHAGY	7/623	22/10646	0.000178801	0.00428249	0.00332813	TOMM7/UBA52/TOMM5/MAP1LC3B/UBB/TOMM6/PINK1	7
REACTOME_TRANSCRIPTIONAL_REGULATION_BY_RUNX2	REACTOME_TRANSCRIPTIONAL_REGULATION_BY_RUNX2	18/623	120/10646	0.000201232	0.004705	0.00365647	COL1A1/UBA52/CDK4/AKT1/RBM14/HAND2/PSMB6/PSMC1/GLI3/GSK3B/PSMB2/UBB/PSMB5/PSMB3/PSMA2/STUB1/AKT3/PSMB1	18
REACTOME_DOWNSTREAM_SIGNALING_EVENTS_OF_B_CELL_RECEPTOR_BCR	REACTOME_DOWNSTREAM_SIGNALING_EVENTS_OF_B_CELL_RECEPTOR_BCR	14/623	81/10646	0.00022663	0.00517561	0.00402221	UBA52/PPIA/PSMB6/PSMC1/NRAS/PSMB2/UBB/PSMB5/PSMB3/HRAS/IKBKB/PSMA2/MAP3K7/PSMB1	14
REACTOME_NEGATIVE_REGULATION_OF_NOTCH4_SIGNALING	REACTOME_NEGATIVE_REGULATION_OF_NOTCH4_SIGNALING	11/623	54/10646	0.000240206	0.00531657	0.00413176	UBA52/AKT1/PSMB6/PSMC1/PSMB2/UBB/PSMB5/YWHAZ/PSMB3/PSMA2/PSMB1	11
REACTOME_LAMININ_INTERACTIONS	REACTOME_LAMININ_INTERACTIONS	8/623	30/10646	0.000243631	0.00531657	0.00413176	HSPG2/LAMB2/COL7A1/COL4A2/NID1/LAMA2/COL4A1/LAMB1	8
REACTOME_HEDGEHOG_OFF_STATE	REACTOME_HEDGEHOG_OFF_STATE	17/623	113/10646	0.000289475	0.00617966	0.0048025	UBA52/IFT52/IFT57/PSMB6/PSMC1/GLI3/GSK3B/PSMB2/TUBA1B/IFT172/PRKACA/UBB/PSMB5/PSMB3/PSMA2/DYNC2H1/PSMB1	17
REACTOME_NEUTROPHIL_DEGRANULATION	REACTOME_NEUTROPHIL_DEGRANULATION	47/623	479/10646	0.000316268	0.00660799	0.00513538	S100A11/PSAP/NME2/LAMTOR1/BRI3/KRT1/FTL/YPEL5/FTH1/PPIA/CD44/NDUFC2/ARPC5/TRAPPC1/CKAP4/COTL1/KCMF1/GSTP1/TMEM179B/MIF/RAB10/LAMTOR2/NRAS/GGH/LAMTOR3/DNASE1L1/CALML5/SPTAN1/CAB39/QSOX1/RAB5C/HEBP2/CST3/TUBB/IGF2R/SLC44A2/TIMP2/PSMA2/ANXA2/ALDOC/CTSZ/CMTM6/UBR4/PSMB1/CSTB/GYG1/CD68	47
REACTOME_MTORC1_MEDIATED_SIGNALLING	REACTOME_MTORC1_MEDIATED_SIGNALLING	7/623	24/10646	0.000327471	0.00669952	0.00520651	LAMTOR1/LAMTOR2/EIF4EBP1/RHEB/LAMTOR3/MLST8/RRAGC	7
REACTOME_JOSEPHIN_DOMAIN_DUBS	REACTOME_JOSEPHIN_DOMAIN_DUBS	5/623	12/10646	0.00037887	0.00749176	0.0058222	UBA52/RAD23B/UBB/RAD23A/JOSD2	5
REACTOME_STABILIZATION_OF_P53	REACTOME_STABILIZATION_OF_P53	11/623	57/10646	0.000394621	0.00749176	0.0058222	UBA52/MDM4/PSMB6/MDM2/PSMC1/PSMB2/UBB/PSMB5/PSMB3/PSMA2/PSMB1	11
REACTOME_CELL_EXTRACELLULAR_MATRIX_INTERACTIONS	REACTOME_CELL_EXTRACELLULAR_MATRIX_INTERACTIONS	6/623	18/10646	0.000396712	0.00749176	0.0058222	FLNC/VASP/PARVA/LIMS2/ACTB/ARHGEF6	6
REACTOME_FORMATION_OF_ATP_BY_CHEMIOSMOTIC_COUPLING	REACTOME_FORMATION_OF_ATP_BY_CHEMIOSMOTIC_COUPLING	6/623	18/10646	0.000396712	0.00749176	0.0058222	ATP5F1E/ATP5MG/ATP5F1D/MT-ATP6/ATP5PD/ATP5F1B	6
REACTOME_SIGNALING_BY_VEGF	REACTOME_SIGNALING_BY_VEGF	16/623	106/10646	0.000416631	0.00771947	0.00599916	VEGFA/HSPB1/AKT1/CAV1/NRAS/VEGFB/PIK3R2/PRKACA/HRAS/MAPKAPK3/MLST8/ACTB/NCKAP1/NRP1/AKT3/WASF3	16
REACTOME_SIGNALING_BY_HEDGEHOG	REACTOME_SIGNALING_BY_HEDGEHOG	20/623	150/10646	0.000456043	0.00829323	0.00644505	UBA52/IFT52/IFT57/OS9/PSMB6/PSMC1/GLI3/GSK3B/PSMB2/TUBA1B/IFT172/PRKACA/UBB/PSMB5/PSMB3/PSMA2/DYNC2H1/EVC/PSMB1/ERLEC1	20
REACTOME_MTOR_SIGNALLING	REACTOME_MTOR_SIGNALLING	9/623	41/10646	0.000491114	0.00872622	0.00678155	LAMTOR1/AKT1/LAMTOR2/EIF4EBP1/RHEB/LAMTOR3/CAB39/MLST8/RRAGC	9
REACTOME_AUTOPHAGY	REACTOME_AUTOPHAGY	20/623	151/10646	0.000497626	0.00872622	0.00678155	LAMTOR1/TOMM7/UBA52/TOMM5/UBE2V1/PCNT/LAMTOR2/MAP1LC3B/CHMP2A/RHEB/LAMTOR3/TUBA1B/EPAS1/UBB/MLST8/RRAGC/TOMM6/GABARAP/PINK1/WIPI1	20
REACTOME_REGULATION_OF_RAS_BY_GAPS	REACTOME_REGULATION_OF_RAS_BY_GAPS	12/623	68/10646	0.000515207	0.00887601	0.00689796	UBA52/PSMB6/PSMC1/NRAS/PSMB2/UBB/PSMB5/PSMB3/HRAS/PSMA2/SYNGAP1/PSMB1	12
REACTOME_METABOLISM_OF_POLYAMINES	REACTOME_METABOLISM_OF_POLYAMINES	11/623	59/10646	0.000538154	0.00911151	0.00708098	OAZ1/SRM/PSMB6/PSMC1/PSMB2/PSMB5/PSMB3/PSMA2/PSMB1/SMS/OAZ2	11
REACTOME_NEDDYLATION	REACTOME_NEDDYLATION	27/623	234/10646	0.000550624	0.00916463	0.00712226	COMMD6/UBA52/WSB1/RNF7/PSMB6/FBXO32/UBE2D2/PSMC1/PSMB2/EPAS1/DDA1/FBXW5/UBB/WSB2/PSMB5/PSMB3/UBE2M/PSMA2/FBXO7/UCHL3/BTBD1/KLHL21/COPS7A/DCAF6/PSMB1/KLHL5/FBXW8	27
REACTOME_DOWNREGULATION_OF_ERBB2_ERBB3_SIGNALING	REACTOME_DOWNREGULATION_OF_ERBB2_ERBB3_SIGNALING	5/623	13/10646	0.000586163	0.00959354	0.00745559	UBA52/AKT1/RNF41/UBB/AKT3	5
REACTOME_DEFECTIVE_CFTR_CAUSES_CYSTIC_FIBROSIS	REACTOME_DEFECTIVE_CFTR_CAUSES_CYSTIC_FIBROSIS	11/623	61/10646	0.000722858	0.0116368	0.00904353	UBA52/OS9/PSMB6/PSMC1/PSMB2/UBB/PSMB5/PSMB3/PSMA2/PSMB1/ERLEC1	11
REACTOME_SARS_COV_INFECTIONS	REACTOME_SARS_COV_INFECTIONS	20/623	156/10646	0.00075864	0.0120159	0.0093381	UBA52/ZCRB1/MGAT4B/VEGFA/COMT/IFNAR1/PRMT1/BRD4/MGAT2/GANAB/MOGS/MAP1LC3B/CHMP2A/IFNGR2/GSK3B/UBB/TUBB/SAP18/NFE2L2/GATAD2A	20
REACTOME_COPI_MEDIATED_ANTEROGRADE_TRANSPORT	REACTOME_COPI_MEDIATED_ANTEROGRADE_TRANSPORT	15/623	102/10646	0.000826354	0.0128806	0.0100101	TMED2/COPZ2/YKT6/TMED10/COPE/COPA/TUBA1B/KDELR2/SPTAN1/BET1/COG3/TMED7/RAB1B/ARF1/KDELR3	15
REACTOME_RHO_GTPASES_ACTIVATE_WASPS_AND_WAVES	REACTOME_RHO_GTPASES_ACTIVATE_WASPS_AND_WAVES	8/623	36/10646	0.000922749	0.0139797	0.0108642	ARPC5/ACTR3/ARPC1B/WIPF1/ARPC1A/ACTB/NCKAP1/WASF3	8
REACTOME_PROCESSING_OF_CAPPED_INTRON_CONTAINING_PRE_MRNA	REACTOME_PROCESSING_OF_CAPPED_INTRON_CONTAINING_PRE_MRNA	27/623	242/10646	0.000925334	0.0139797	0.0108642	POLR2I/POLR2L/ZCRB1/YBX1/CSTF3/PCBP1/SNRPD2/SF3B1/SF3B5/RBM5/BUD31/PCBP2/THOC7/LSM4/SNRNP70/SF3B6/SNRNP25/PRPF3/HNRNPUL1/LSM2/POLR2K/POLR2E/SNRPN/SRSF4/SNRNP40/SNU13/PRCC	27
REACTOME_REGULATION_OF_TP53_EXPRESSION_AND_DEGRADATION	REACTOME_REGULATION_OF_TP53_EXPRESSION_AND_DEGRADATION	8/623	37/10646	0.00111796	0.0164054	0.0127494	UBA52/AKT1/MDM4/MDM2/UBB/MLST8/AKT3/DAXX	8
REACTOME_ENERGY_DEPENDENT_REGULATION_OF_MTOR_BY_LKB1_AMPK	REACTOME_ENERGY_DEPENDENT_REGULATION_OF_MTOR_BY_LKB1_AMPK	7/623	29/10646	0.00114357	0.0164054	0.0127494	LAMTOR1/LAMTOR2/RHEB/LAMTOR3/CAB39/MLST8/RRAGC	7
REACTOME_MITOPHAGY	REACTOME_MITOPHAGY	7/623	29/10646	0.00114357	0.0164054	0.0127494	TOMM7/UBA52/TOMM5/MAP1LC3B/UBB/TOMM6/PINK1	7
REACTOME_AUF1_HNRNP_D0_BINDS_AND_DESTABILIZES_MRNA	REACTOME_AUF1_HNRNP_D0_BINDS_AND_DESTABILIZES_MRNA	10/623	55/10646	0.00116943	0.0164054	0.0127494	UBA52/HSPB1/PSMB6/PSMC1/PSMB2/UBB/PSMB5/PSMB3/PSMA2/PSMB1	10
REACTOME_REGULATION_OF_RUNX3_EXPRESSION_AND_ACTIVITY	REACTOME_REGULATION_OF_RUNX3_EXPRESSION_AND_ACTIVITY	10/623	55/10646	0.00116943	0.0164054	0.0127494	UBA52/PSMB6/MDM2/PSMC1/PSMB2/UBB/PSMB5/PSMB3/PSMA2/PSMB1	10
REACTOME_HEDGEHOG_LIGAND_BIOGENESIS	REACTOME_HEDGEHOG_LIGAND_BIOGENESIS	11/623	65/10646	0.00125153	0.0173099	0.0134523	UBA52/OS9/PSMB6/PSMC1/PSMB2/UBB/PSMB5/PSMB3/PSMA2/PSMB1/ERLEC1	11
REACTOME_CELLULAR_RESPONSE_TO_HYPOXIA	REACTOME_CELLULAR_RESPONSE_TO_HYPOXIA	12/623	75/10646	0.00127178	0.0173457	0.0134802	UBA52/VEGFA/PSMB6/UBE2D2/PSMC1/PSMB2/EPAS1/UBB/PSMB5/PSMB3/PSMA2/PSMB1	12
REACTOME_JNK_C_JUN_KINASES_PHOSPHORYLATION_AND_ACTIVATION_MEDIATED_BY_ACTIVATED_HUMAN_TAK1	REACTOME_JNK_C_JUN_KINASES_PHOSPHORYLATION_AND_ACTIVATION_MEDIATED_BY_ACTIVATED_HUMAN_TAK1	6/623	22/10646	0.0013043	0.0175455	0.0136354	UBA52/UBE2V1/MAPK9/UBB/MAP2K4/MAP3K7	6
REACTOME_SYNTHESIS_OF_ACTIVE_UBIQUITIN_ROLES_OF_E1_AND_E2_ENZYMES	REACTOME_SYNTHESIS_OF_ACTIVE_UBIQUITIN_ROLES_OF_E1_AND_E2_ENZYMES	7/623	30/10646	0.00141746	0.0188101	0.0146182	UBA52/UBE2R2/UBE2E3/UBE2D2/UBE2B/UBB/UCHL3	7
REACTOME_NUCLEOTIDE_EXCISION_REPAIR	REACTOME_NUCLEOTIDE_EXCISION_REPAIR	15/623	110/10646	0.00180817	0.0236277	0.0183622	POLR2I/POLR2L/UBA52/GTF2H5/SUMO3/RAD23B/POLD2/MCRS1/POLD4/UBB/RAD23A/ACTB/POLR2K/POLR2E/COPS7A	15
REACTOME_G1_S_DNA_DAMAGE_CHECKPOINTS	REACTOME_G1_S_DNA_DAMAGE_CHECKPOINTS	11/623	68/10646	0.00182862	0.0236277	0.0183622	UBA52/MDM4/PSMB6/MDM2/PSMC1/PSMB2/UBB/PSMB5/PSMB3/PSMA2/PSMB1	11
REACTOME_CLEC7A_DECTIN_1_SIGNALING	REACTOME_CLEC7A_DECTIN_1_SIGNALING	14/623	100/10646	0.00197227	0.0251529	0.0195475	UBA52/UBE2V1/PSMB6/UBE2D2/PSMC1/PSMB2/UBB/PSMB5/PSMB3/IKBKB/UBE2M/PSMA2/MAP3K7/PSMB1	14
REACTOME_G_PROTEIN_BETA_GAMMA_SIGNALLING	REACTOME_G_PROTEIN_BETA_GAMMA_SIGNALLING	7/623	32/10646	0.00211666	0.0266482	0.0207096	AKT1/GNG12/GNB1/GNG10/AKT3/ARHGEF6/GNB2	7
REACTOME_DEGRADATION_OF_GLI1_BY_THE_PROTEASOME	REACTOME_DEGRADATION_OF_GLI1_BY_THE_PROTEASOME	10/623	60/10646	0.00231747	0.0284469	0.0221074	UBA52/PSMB6/PSMC1/PSMB2/PRKACA/UBB/PSMB5/PSMB3/PSMA2/PSMB1	10
REACTOME_SCF_SKP2_MEDIATED_DEGRADATION_OF_P27_P21	REACTOME_SCF_SKP2_MEDIATED_DEGRADATION_OF_P27_P21	10/623	60/10646	0.00231747	0.0284469	0.0221074	UBA52/CDK4/PSMB6/PSMC1/PSMB2/UBB/PSMB5/PSMB3/PSMA2/PSMB1	10
REACTOME_SARS_COV_2_INFECTION	REACTOME_SARS_COV_2_INFECTION	11/623	71/10646	0.00260611	0.031595	0.024554	UBA52/ZCRB1/MGAT4B/PRMT1/MGAT2/GANAB/MOGS/MAP1LC3B/CHMP2A/GSK3B/UBB	11
REACTOME_G_BETA_GAMMA_SIGNALLING_THROUGH_PI3KGAMMA	REACTOME_G_BETA_GAMMA_SIGNALLING_THROUGH_PI3KGAMMA	6/623	25/10646	0.00266459	0.0319101	0.0247988	AKT1/GNG12/GNB1/GNG10/AKT3/GNB2	6
REACTOME_PEXOPHAGY	REACTOME_PEXOPHAGY	4/623	11/10646	0.00275297	0.0321018	0.0249478	UBA52/MAP1LC3B/EPAS1/UBB	4
REACTOME_TYPE_I_HEMIDESMOSOME_ASSEMBLY	REACTOME_TYPE_I_HEMIDESMOSOME_ASSEMBLY	4/623	11/10646	0.00275297	0.0321018	0.0249478	PLEC/KRT5/KRT14/DST	4
REACTOME_SIGNALING_BY_NOTCH4	REACTOME_SIGNALING_BY_NOTCH4	12/623	82/10646	0.00277867	0.0321018	0.0249478	UBA52/AKT1/PSMB6/PSMC1/PSMB2/UBB/PSMB5/YWHAZ/PSMB3/PSMA2/PSENEN/PSMB1	12
REACTOME_TRANS_GOLGI_NETWORK_VESICLE_BUDDING	REACTOME_TRANS_GOLGI_NETWORK_VESICLE_BUDDING	11/623	72/10646	0.00291778	0.0333169	0.0258921	FTL/FTH1/VAMP7/CHMP2A/BLOC1S1/RAB5C/SNX5/IGF2R/TPD52L1/ARF1/CTSZ	11
REACTOME_DECTIN_1_MEDIATED_NONCANONICAL_NF_KB_SIGNALING	REACTOME_DECTIN_1_MEDIATED_NONCANONICAL_NF_KB_SIGNALING	10/623	62/10646	0.00297568	0.0335875	0.0261024	UBA52/PSMB6/PSMC1/PSMB2/UBB/PSMB5/PSMB3/UBE2M/PSMA2/PSMB1	10
REACTOME_RNA_POLYMERASE_III_CHAIN_ELONGATION	REACTOME_RNA_POLYMERASE_III_CHAIN_ELONGATION	5/623	18/10646	0.00305627	0.0341052	0.0265048	POLR2L/POLR1D/POLR3H/POLR2K/POLR2E	5
REACTOME_REGULATION_OF_RUNX2_EXPRESSION_AND_ACTIVITY	REACTOME_REGULATION_OF_RUNX2_EXPRESSION_AND_ACTIVITY	11/623	73/10646	0.00325876	0.0355249	0.0276081	UBA52/PSMB6/PSMC1/GSK3B/PSMB2/UBB/PSMB5/PSMB3/PSMA2/STUB1/PSMB1	11
REACTOME_C_TYPE_LECTIN_RECEPTORS_CLRS	REACTOME_C_TYPE_LECTIN_RECEPTORS_CLRS	17/623	140/10646	0.00328716	0.0355249	0.0276081	UBA52/UBE2V1/PSMB6/UBE2D2/PSMC1/NRAS/PSMB2/PRKACA/UBB/PSMB5/PSMB3/HRAS/IKBKB/UBE2M/PSMA2/MAP3K7/PSMB1	17
REACTOME_CALNEXIN_CALRETICULIN_CYCLE	REACTOME_CALNEXIN_CALRETICULIN_CYCLE	6/623	26/10646	0.00329543	0.0355249	0.0276081	UBA52/OS9/PDIA3/GANAB/UBB/EDEM3	6
REACTOME_PROTEIN_LOCALIZATION	REACTOME_PROTEIN_LOCALIZATION	19/623	164/10646	0.0033282	0.0355249	0.0276081	CHCHD2/TOMM7/EMD/UBA52/TOMM5/CAMLG/CMC4/UBE2D2/TIMM8B/PEX2/UBB/CHCHD3/CHCHD5/SCP2/TOMM6/ATP5F1B/COA4/SERP1/ECI2	19
REACTOME_TNF_SIGNALING	REACTOME_TNF_SIGNALING	8/623	44/10646	0.00357756	0.0377759	0.0293574	UBA52/RACK1/CFLAR/SHARPIN/CLIP3/UBB/IKBKB/MAP3K7	8
REACTOME_REGULATION_OF_TNFR1_SIGNALING	REACTOME_REGULATION_OF_TNFR1_SIGNALING	7/623	35/10646	0.00363125	0.037935	0.029481	UBA52/RACK1/CFLAR/SHARPIN/CLIP3/UBB/IKBKB	7
REACTOME_CYCLIN_A_CDK2_ASSOCIATED_EVENTS_AT_S_PHASE_ENTRY	REACTOME_CYCLIN_A_CDK2_ASSOCIATED_EVENTS_AT_S_PHASE_ENTRY	12/623	85/10646	0.00376286	0.0386154	0.0300098	UBA52/CDK4/AKT1/PSMB6/PSMC1/PSMB2/UBB/PSMB5/PSMB3/PSMA2/AKT3/PSMB1	12
REACTOME_CYTOSOLIC_SENSORS_OF_PATHOGEN_ASSOCIATED_DNA	REACTOME_CYTOSOLIC_SENSORS_OF_PATHOGEN_ASSOCIATED_DNA	10/623	64/10646	0.00377503	0.0386154	0.0300098	POLR2L/UBA52/POLR1D/PRKDC/POLR3H/IRF3/UBB/IKBKB/POLR2K/POLR2E	10
REACTOME_TICAM1_RIP1_MEDIATED_IKK_COMPLEX_RECRUITMENT	REACTOME_TICAM1_RIP1_MEDIATED_IKK_COMPLEX_RECRUITMENT	5/623	19/10646	0.00395088	0.0399976	0.031084	UBA52/UBE2V1/UBE2D2/UBB/IKBKB	5
REACTOME_SYNDECAN_INTERACTIONS	REACTOME_SYNDECAN_INTERACTIONS	6/623	27/10646	0.00403109	0.0403931	0.0313914	COL1A1/COL1A2/COL5A1/COL3A1/TNC/COL5A2	6
REACTOME_MITOCHONDRIAL_PROTEIN_IMPORT	REACTOME_MITOCHONDRIAL_PROTEIN_IMPORT	10/623	65/10646	0.00423385	0.0413505	0.0321354	CHCHD2/TOMM7/TOMM5/CMC4/TIMM8B/CHCHD3/CHCHD5/TOMM6/ATP5F1B/COA4	10
REACTOME_REGULATION_OF_HMOX1_EXPRESSION_AND_ACTIVITY	REACTOME_REGULATION_OF_HMOX1_EXPRESSION_AND_ACTIVITY	10/623	65/10646	0.00423385	0.0413505	0.0321354	UBA52/PSMB6/PSMC1/PSMB2/UBB/PSMB5/PSMB3/NFE2L2/PSMA2/PSMB1	10
REACTOME_AMINO_ACIDS_REGULATE_MTORC1	REACTOME_AMINO_ACIDS_REGULATE_MTORC1	9/623	55/10646	0.00429506	0.0413505	0.0321354	LAMTOR1/ATP6V1F/ATP6V0E1/LAMTOR2/RHEB/LAMTOR3/ATP6V0B/MLST8/RRAGC	9
REACTOME_DEGRADATION_OF_AXIN	REACTOME_DEGRADATION_OF_AXIN	9/623	55/10646	0.00429506	0.0413505	0.0321354	UBA52/PSMB6/PSMC1/PSMB2/UBB/PSMB5/PSMB3/PSMA2/PSMB1	9
REACTOME_DISEASES_OF_SIGNAL_TRANSDUCTION_BY_GROWTH_FACTOR_RECEPTORS_AND_SECOND_MESSENGERS	REACTOME_DISEASES_OF_SIGNAL_TRANSDUCTION_BY_GROWTH_FACTOR_RECEPTORS_AND_SECOND_MESSENGERS	39/623	432/10646	0.00447977	0.04271	0.0331919	POLR2I/POLR2L/UBA52/OS9/PEBP1/AKT1/TPM4/PSMB6/EEF1G/MDM2/PSMC1/NRAS/RAC2/GSK3B/PSMB2/DUSP7/MRAS/PIK3R2/UBB/PSMB5/PSMB3/RNF213/HRAS/PDGFRB/MLST8/ACTB/POLR2K/POLR2E/PSMA2/CLCN6/TLN1/CUX1/MSN/AKT3/PSENEN/MPRIP/PSMB1/ERLEC1/TRAK1	39
REACTOME_REGULATION_OF_MRNA_STABILITY_BY_PROTEINS_THAT_BIND_AU_RICH_ELEMENTS	REACTOME_REGULATION_OF_MRNA_STABILITY_BY_PROTEINS_THAT_BIND_AU_RICH_ELEMENTS	12/623	87/10646	0.00456226	0.0430783	0.0334781	UBA52/HSPB1/AKT1/PSMB6/PSMC1/PSMB2/UBB/PSMB5/YWHAZ/PSMB3/PSMA2/PSMB1	12
REACTOME_GOLGI_ASSOCIATED_VESICLE_BIOGENESIS	REACTOME_GOLGI_ASSOCIATED_VESICLE_BIOGENESIS	9/623	56/10646	0.00485889	0.0452228	0.0351448	FTL/FTH1/VAMP7/BLOC1S1/RAB5C/SNX5/IGF2R/TPD52L1/ARF1	9
REACTOME_RNA_POLYMERASE_III_TRANSCRIPTION_INITIATION_FROM_TYPE_1_PROMOTER	REACTOME_RNA_POLYMERASE_III_TRANSCRIPTION_INITIATION_FROM_TYPE_1_PROMOTER	6/623	28/10646	0.00488149	0.0452228	0.0351448	POLR2L/GTF3A/POLR1D/POLR3H/POLR2K/POLR2E	6
REACTOME_G_BETA_GAMMA_SIGNALLING_THROUGH_CDC42	REACTOME_G_BETA_GAMMA_SIGNALLING_THROUGH_CDC42	5/623	20/10646	0.00501816	0.0460545	0.0357911	GNG12/GNB1/GNG10/ARHGEF6/GNB2	5
REACTOME_UCH_PROTEINASES	REACTOME_UCH_PROTEINASES	13/623	100/10646	0.00538939	0.0489085	0.0380091	OGT/UBA52/PSMB6/MCRS1/PSMC1/PSMB2/UBB/PSMB5/PSMB3/ACTB/PSMA2/UCHL3/PSMB1	13
REACTOME_ABC_TRANSPORTER_DISORDERS	REACTOME_ABC_TRANSPORTER_DISORDERS	11/623	78/10646	0.00547321	0.0489085	0.0380091	UBA52/OS9/PSMB6/PSMC1/PSMB2/UBB/PSMB5/PSMB3/PSMA2/PSMB1/ERLEC1	11
REACTOME_DEGRADATION_OF_DVL	REACTOME_DEGRADATION_OF_DVL	9/623	57/10646	0.00547855	0.0489085	0.0380091	UBA52/PSMB6/PSMC1/PSMB2/UBB/PSMB5/PSMB3/PSMA2/PSMB1	9
REACTOME_TCR_SIGNALING	REACTOME_TCR_SIGNALING	15/623	124/10646	0.00577652	0.0495791	0.0385302	UBA52/UBE2V1/PSMB6/VASP/UBE2D2/PSMC1/PSMB2/PIK3R2/UBB/PSMB5/PSMB3/IKBKB/PSMA2/MAP3K7/PSMB1	15
REACTOME_DNA_DAMAGE_RECOGNITION_IN_GG_NER	REACTOME_DNA_DAMAGE_RECOGNITION_IN_GG_NER	7/623	38/10646	0.00585481	0.0495791	0.0385302	UBA52/RAD23B/MCRS1/UBB/RAD23A/ACTB/COPS7A	7
REACTOME_HSF1_DEPENDENT_TRANSACTIVATION	REACTOME_HSF1_DEPENDENT_TRANSACTIVATION	7/623	38/10646	0.00585481	0.0495791	0.0385302	HSPB1/CRYAB/DNAJB1/SERPINH1/UBB/MLST8/HSPB8	7
REACTOME_SMOOTH_MUSCLE_CONTRACTION	REACTOME_SMOOTH_MUSCLE_CONTRACTION	7/623	38/10646	0.00585481	0.0495791	0.0385302	MYL12A/TPM4/TPM1/MYL6B/SORBS3/ANXA2/TLN1	7
REACTOME_DOWNREGULATION_OF_ERBB2_SIGNALING	REACTOME_DOWNREGULATION_OF_ERBB2_SIGNALING	6/623	29/10646	0.00585659	0.0495791	0.0385302	UBA52/AKT1/RNF41/UBB/STUB1/AKT3	6
REACTOME_RIPK1_MEDIATED_REGULATED_NECROSIS	REACTOME_RIPK1_MEDIATED_REGULATED_NECROSIS	6/623	29/10646	0.00585659	0.0495791	0.0385302	OGT/UBA52/CFLAR/FAS/UBB/STUB1	6
REACTOME_THE_ROLE_OF_GTSE1_IN_G2_M_PROGRESSION_AFTER_G2_CHECKPOINT	REACTOME_THE_ROLE_OF_GTSE1_IN_G2_M_PROGRESSION_AFTER_G2_CHECKPOINT	11/623	79/10646	0.00603269	0.0506333	0.0393495	UBA52/PSMB6/MAPRE1/PSMC1/PSMB2/TUBA1B/UBB/PSMB5/PSMB3/PSMA2/PSMB1	11
REACTOME_INTERLEUKIN_1_SIGNALING	REACTOME_INTERLEUKIN_1_SIGNALING	13/623	102/10646	0.00637351	0.0530405	0.0412203	UBA52/UBE2V1/PSMB6/PSMC1/PSMB2/UBB/PSMB5/PSMB3/IKBKB/MAP2K4/PSMA2/MAP3K7/PSMB1	13
REACTOME_CDT1_ASSOCIATION_WITH_THE_CDC6_ORC_ORIGIN_COMPLEX	REACTOME_CDT1_ASSOCIATION_WITH_THE_CDC6_ORC_ORIGIN_COMPLEX	9/623	59/10646	0.00689958	0.056936	0.0442477	UBA52/PSMB6/PSMC1/PSMB2/UBB/PSMB5/PSMB3/PSMA2/PSMB1	9
REACTOME_TNFR1_INDUCED_NFKAPPAB_SIGNALING_PATHWAY	REACTOME_TNFR1_INDUCED_NFKAPPAB_SIGNALING_PATHWAY	6/623	30/10646	0.00696638	0.0570082	0.0443037	UBA52/RACK1/SHARPIN/UBB/IKBKB/MAP3K7	6
REACTOME_TRANSLATION_OF_SARS_COV_2_STRUCTURAL_PROTEINS	REACTOME_TRANSLATION_OF_SARS_COV_2_STRUCTURAL_PROTEINS	8/623	49/10646	0.00704463	0.0571721	0.0444311	UBA52/MGAT4B/PRMT1/MGAT2/GANAB/MOGS/GSK3B/UBB	8
REACTOME_AKT_PHOSPHORYLATES_TARGETS_IN_THE_CYTOSOL	REACTOME_AKT_PHOSPHORYLATES_TARGETS_IN_THE_CYTOSOL	4/623	14/10646	0.00725561	0.0579269	0.0450177	AKT1/MDM2/GSK3B/AKT3	4
REACTOME_IRAK1_RECRUITS_IKK_COMPLEX	REACTOME_IRAK1_RECRUITS_IKK_COMPLEX	4/623	14/10646	0.00725561	0.0579269	0.0450177	UBA52/UBE2V1/UBB/IKBKB	4
REACTOME_ADP_SIGNALLING_THROUGH_P2Y_PURINOCEPTOR_12	REACTOME_ADP_SIGNALLING_THROUGH_P2Y_PURINOCEPTOR_12	5/623	22/10646	0.00773654	0.0598509	0.0465129	GNG12/GNB1/GNAI2/GNG10/GNB2	5
REACTOME_MAPK6_MAPK4_SIGNALING	REACTOME_MAPK6_MAPK4_SIGNALING	12/623	93/10646	0.00780036	0.0598509	0.0465129	UBA52/HSPB1/PSMB6/PSMC1/DNAJB1/PSMB2/PRKACA/UBB/PSMB5/PSMB3/PSMA2/PSMB1	12
REACTOME_MAP2K_AND_MAPK_ACTIVATION	REACTOME_MAP2K_AND_MAPK_ACTIVATION	7/623	40/10646	0.00781856	0.0598509	0.0465129	PEBP1/LAMTOR2/NRAS/LAMTOR3/HRAS/ACTB/TLN1	7
REACTOME_CROSS_PRESENTATION_OF_SOLUBLE_EXOGENOUS_ANTIGENS_ENDOSOMES	REACTOME_CROSS_PRESENTATION_OF_SOLUBLE_EXOGENOUS_ANTIGENS_ENDOSOMES	8/623	50/10646	0.00796843	0.0598509	0.0465129	MRC2/PSMB6/PSMC1/PSMB2/PSMB5/PSMB3/PSMA2/PSMB1	8
REACTOME_SARS_COV_1_INFECTION	REACTOME_SARS_COV_1_INFECTION	8/623	50/10646	0.00796843	0.0598509	0.0465129	UBA52/ZCRB1/GANAB/MOGS/MAP1LC3B/CHMP2A/GSK3B/UBB	8
REACTOME_SIGNALING_BY_ERBB2	REACTOME_SIGNALING_BY_ERBB2	8/623	50/10646	0.00796843	0.0598509	0.0465129	UBA52/AKT1/RNF41/NRAS/UBB/HRAS/STUB1/AKT3	8
REACTOME_INTERLEUKIN_17_SIGNALING	REACTOME_INTERLEUKIN_17_SIGNALING	10/623	71/10646	0.00798277	0.0598509	0.0465129	UBA52/UBE2V1/DUSP7/MAPK9/UBB/IKBKB/MAPKAPK3/MAP2K4/DUSP3/MAP3K7	10
REACTOME_SELECTIVE_AUTOPHAGY	REACTOME_SELECTIVE_AUTOPHAGY	11/623	82/10646	0.00798418	0.0598509	0.0465129	TOMM7/UBA52/TOMM5/UBE2V1/PCNT/MAP1LC3B/TUBA1B/EPAS1/UBB/TOMM6/PINK1	11
REACTOME_RNA_POLYMERASE_I_TRANSCRIPTION_TERMINATION	REACTOME_RNA_POLYMERASE_I_TRANSCRIPTION_TERMINATION	6/623	31/10646	0.00822072	0.0611571	0.0475281	POLR2L/GTF2H5/TAF1D/POLR1D/POLR2K/POLR2E	6
REACTOME_ACTIVATED_TAK1_MEDIATES_P38_MAPK_ACTIVATION	REACTOME_ACTIVATED_TAK1_MEDIATES_P38_MAPK_ACTIVATION	5/623	23/10646	0.00941934	0.0681846	0.0529894	UBA52/UBE2V1/UBB/MAPKAPK3/MAP3K7	5
REACTOME_IKK_COMPLEX_RECRUITMENT_MEDIATED_BY_RIP1	REACTOME_IKK_COMPLEX_RECRUITMENT_MEDIATED_BY_RIP1	5/623	23/10646	0.00941934	0.0681846	0.0529894	UBA52/UBE2V1/UBE2D2/UBB/IKBKB	5
REACTOME_RNA_POLYMERASE_III_TRANSCRIPTION_TERMINATION	REACTOME_RNA_POLYMERASE_III_TRANSCRIPTION_TERMINATION	5/623	23/10646	0.00941934	0.0681846	0.0529894	POLR2L/POLR1D/POLR3H/POLR2K/POLR2E	5
REACTOME_ACTIVATION_OF_BAD_AND_TRANSLOCATION_TO_MITOCHONDRIA	REACTOME_ACTIVATION_OF_BAD_AND_TRANSLOCATION_TO_MITOCHONDRIA	4/623	15/10646	0.00944308	0.0681846	0.0529894	AKT1/YWHAE/YWHAZ/AKT3	4
REACTOME_GLOBAL_GENOME_NUCLEOTIDE_EXCISION_REPAIR_GG_NER	REACTOME_GLOBAL_GENOME_NUCLEOTIDE_EXCISION_REPAIR_GG_NER	11/623	84/10646	0.00953589	0.0683521	0.0531196	UBA52/GTF2H5/SUMO3/RAD23B/POLD2/MCRS1/POLD4/UBB/RAD23A/ACTB/COPS7A	11
REACTOME_TGF_BETA_RECEPTOR_SIGNALING_ACTIVATES_SMADS	REACTOME_TGF_BETA_RECEPTOR_SIGNALING_ACTIVATES_SMADS	6/623	32/10646	0.00962934	0.0683813	0.0531423	UBA52/STRAP/PPP1CA/UBB/UBE2M/STUB1	6
REACTOME_SIGNALING_BY_FGFR2	REACTOME_SIGNALING_BY_FGFR2	10/623	73/10646	0.00967922	0.0683813	0.0531423	POLR2I/POLR2L/UBA52/TIA1/NRAS/UBB/HRAS/POLR2K/POLR2E/SPRY2	10
REACTOME_EPHB_MEDIATED_FORWARD_SIGNALING	REACTOME_EPHB_MEDIATED_FORWARD_SIGNALING	7/623	42/10646	0.0102297	0.0712772	0.0553928	ARPC5/ACTR3/ARPC1B/CFL1/ARPC1A/HRAS/ACTB	7
REACTOME_PROGRAMMED_CELL_DEATH	REACTOME_PROGRAMMED_CELL_DEATH	21/623	208/10646	0.0102343	0.0712772	0.0553928	OGT/UBA52/PLEC/AKT1/PSMB6/STK24/YWHAE/PSMC1/CHMP2A/CFLAR/PSMB2/FAS/SPTAN1/UBB/PSMB5/YWHAZ/PSMB3/PSMA2/STUB1/AKT3/PSMB1	21
REACTOME_PLATELET_ACTIVATION_SIGNALING_AND_AGGREGATION	REACTOME_PLATELET_ACTIVATION_SIGNALING_AND_AGGREGATION	25/623	261/10646	0.0103123	0.0713147	0.055422	COL1A1/PSAP/COL1A2/TMSB4X/VEGFA/VTI1B/AKT1/PPIA/GNG12/GNB1/HSPA5/GNAI2/RAC2/RHOB/CFL1/CD109/VEGFB/QSOX1/PIK3R2/F2RL2/YWHAZ/GNG10/TLN1/TAGLN2/GNB2	25
REACTOME_DEGRADATION_OF_BETA_CATENIN_BY_THE_DESTRUCTION_COMPLEX	REACTOME_DEGRADATION_OF_BETA_CATENIN_BY_THE_DESTRUCTION_COMPLEX	11/623	85/10646	0.010394	0.0713773	0.0554706	UBA52/PSMB6/TLE5/PSMC1/GSK3B/PSMB2/UBB/PSMB5/PSMB3/PSMA2/PSMB1	11
REACTOME_APC_C_CDH1_MEDIATED_DEGRADATION_OF_CDC20_AND_OTHER_APC_C_CDH1_TARGETED_PROTEINS_IN_LATE_MITOSIS_EARLY_G1	REACTOME_APC_C_CDH1_MEDIATED_DEGRADATION_OF_CDC20_AND_OTHER_APC_C_CDH1_TARGETED_PROTEINS_IN_LATE_MITOSIS_EARLY_G1	10/623	74/10646	0.0106243	0.0724515	0.0563054	UBA52/PSMB6/PSMC1/PSMB2/ANAPC15/UBB/PSMB5/PSMB3/PSMA2/PSMB1	10
REACTOME_MYD88_INDEPENDENT_TLR4_CASCADE	REACTOME_MYD88_INDEPENDENT_TLR4_CASCADE	12/623	97/10646	0.010808	0.0731961	0.0568841	UBA52/UBE2V1/UBE2D2/DUSP7/MAPK9/IRF3/UBB/IKBKB/MAPKAPK3/MAP2K4/DUSP3/MAP3K7	12
REACTOME_FORMATION_OF_TC_NER_PRE_INCISION_COMPLEX	REACTOME_FORMATION_OF_TC_NER_PRE_INCISION_COMPLEX	8/623	53/10646	0.0112875	0.0747236	0.0580712	POLR2I/POLR2L/UBA52/GTF2H5/UBB/POLR2K/POLR2E/COPS7A	8
REACTOME_BETA_CATENIN_INDEPENDENT_WNT_SIGNALING	REACTOME_BETA_CATENIN_INDEPENDENT_WNT_SIGNALING	16/623	146/10646	0.0113093	0.0747236	0.0580712	UBA52/PRKG1/GNG12/GNB1/PSMB6/PSMC1/RAC2/PSMB2/UBB/PSMB5/PSMB3/GNG10/PSMA2/MAP3K7/PSMB1/GNB2	16
REACTOME_HEDGEHOG_ON_STATE	REACTOME_HEDGEHOG_ON_STATE	11/623	86/10646	0.0113103	0.0747236	0.0580712	UBA52/PSMB6/PSMC1/GLI3/PSMB2/UBB/PSMB5/PSMB3/PSMA2/EVC/PSMB1	11
REACTOME_RAS_PROCESSING	REACTOME_RAS_PROCESSING	5/623	24/10646	0.0113379	0.0747236	0.0580712	UBA52/NRAS/ARL2/UBB/HRAS	5
REACTOME_ASYMMETRIC_LOCALIZATION_OF_PCP_PROTEINS	REACTOME_ASYMMETRIC_LOCALIZATION_OF_PCP_PROTEINS	9/623	64/10646	0.0116825	0.0764817	0.0594375	UBA52/PSMB6/PSMC1/PSMB2/UBB/PSMB5/PSMB3/PSMA2/PSMB1	9
REACTOME_RAB_REGULATION_OF_TRAFFICKING	REACTOME_RAB_REGULATION_OF_TRAFFICKING	14/623	122/10646	0.0117709	0.0765501	0.0594906	TRAPPC5/AKT1/TRAPPC1/YWHAE/RAB10/RAB4A/MAP1LC3B/TBC1D20/RAB32/RAB12/RAB5C/RAB1B/AKT3/GABARAP	14
REACTOME_GLYCOGEN_STORAGE_DISEASES	REACTOME_GLYCOGEN_STORAGE_DISEASES	4/623	16/10646	0.0120182	0.0771365	0.0599464	UBA52/UBB/G6PC3/GYG1	4
REACTOME_MAP3K8_TPL2_DEPENDENT_MAPK1_3_ACTIVATION	REACTOME_MAP3K8_TPL2_DEPENDENT_MAPK1_3_ACTIVATION	4/623	16/10646	0.0120182	0.0771365	0.0599464	UBA52/UBB/IKBKB/MAP2K4	4
REACTOME_INTRAFLAGELLAR_TRANSPORT	REACTOME_INTRAFLAGELLAR_TRANSPORT	8/623	54/10646	0.0125925	0.0802975	0.062403	DYNLRB1/IFT52/IFT57/IFT20/IFT22/TUBA1B/IFT172/DYNC2H1	8
REACTOME_DUAL_INCISION_IN_TC_NER	REACTOME_DUAL_INCISION_IN_TC_NER	9/623	65/10646	0.0128797	0.0815988	0.0634142	POLR2I/POLR2L/UBA52/GTF2H5/POLD2/POLD4/UBB/POLR2K/POLR2E	9
REACTOME_S_PHASE	REACTOME_S_PHASE	17/623	162/10646	0.0138305	0.0870614	0.0676595	UBA52/CDK4/AKT1/PSMB6/POLD2/POLD4/PSMC1/GSK3B/PSMB2/ANAPC15/UBB/PSMB5/PSMB3/STAG1/PSMA2/AKT3/PSMB1	17
REACTOME_ORGANELLE_BIOGENESIS_AND_MAINTENANCE	REACTOME_ORGANELLE_BIOGENESIS_AND_MAINTENANCE	27/623	296/10646	0.0144718	0.0905177	0.0703455	ATP5F1E/DYNLRB1/MICOS10/IFT52/ATP5MG/IFT57/ATP5F1D/MT-ATP6/ARL3/IFT20/ATP5PD/IFT22/PCNT/MAPRE1/NPHP3/YWHAE/TUBA1B/IFT172/PRKACA/TMEM11/CHCHD3/TUBB/CCT3/ATP5F1B/CHD9/EXOC5/DYNC2H1	27
REACTOME_DISEASES_ASSOCIATED_WITH_N_GLYCOSYLATION_OF_PROTEINS	REACTOME_DISEASES_ASSOCIATED_WITH_N_GLYCOSYLATION_OF_PROTEINS	4/623	17/10646	0.015003	0.0932468	0.0724664	ALG13/MGAT2/MOGS/ALG3	4
REACTOME_TRANSCRIPTION_COUPLED_NUCLEOTIDE_EXCISION_REPAIR_TC_NER	REACTOME_TRANSCRIPTION_COUPLED_NUCLEOTIDE_EXCISION_REPAIR_TC_NER	10/623	78/10646	0.0151185	0.0933736	0.072565	POLR2I/POLR2L/UBA52/GTF2H5/POLD2/POLD4/UBB/POLR2K/POLR2E/COPS7A	10
REACTOME_CONSTITUTIVE_SIGNALING_BY_AKT1_E17K_IN_CANCER	REACTOME_CONSTITUTIVE_SIGNALING_BY_AKT1_E17K_IN_CANCER	5/623	26/10646	0.0159374	0.0972081	0.0755449	AKT1/MDM2/GSK3B/MLST8/AKT3	5
REACTOME_DOWNREGULATION_OF_TGF_BETA_RECEPTOR_SIGNALING	REACTOME_DOWNREGULATION_OF_TGF_BETA_RECEPTOR_SIGNALING	5/623	26/10646	0.0159374	0.0972081	0.0755449	UBA52/STRAP/PPP1CA/UBB/STUB1	5
REACTOME_PROTEIN_UBIQUITINATION	REACTOME_PROTEIN_UBIQUITINATION	10/623	79/10646	0.0164353	0.0992267	0.0771137	UBA52/UBE2R2/UBE2E3/UBE2D2/PRKDC/PEX2/UBE2B/RNF181/UBB/UCHL3	10
REACTOME_MAPK_FAMILY_SIGNALING_CASCADES	REACTOME_MAPK_FAMILY_SIGNALING_CASCADES	29/623	327/10646	0.0164704	0.0992267	0.0771137	UBA52/HSPB1/PEBP1/PSMB6/PSMC1/LAMTOR2/NRAS/DNAJB1/PSMB2/LAMTOR3/DUSP7/MRAS/ARL2/SPTAN1/PIK3R2/PRKACA/UBB/PSMB5/PSMB3/HRAS/PDGFRB/PEA15/DLG1/ACTB/PSMA2/SYNGAP1/TLN1/PSMB1/ANGPT1	29
REACTOME_CARBOXYTERMINAL_POST_TRANSLATIONAL_MODIFICATIONS_OF_TUBULIN	REACTOME_CARBOXYTERMINAL_POST_TRANSLATIONAL_MODIFICATIONS_OF_TUBULIN	7/623	46/10646	0.0166039	0.0994208	0.0772645	TTLL3/TPGS2/NICN1/TUBA1B/SVBP/TTLL1/AGBL5	7
REACTOME_HIV_ELONGATION_ARREST_AND_RECOVERY	REACTOME_HIV_ELONGATION_ARREST_AND_RECOVERY	6/623	36/10646	0.0169927	0.101132	0.0785944	POLR2I/POLR2L/POLR2K/POLR2E/SUPT16H/CCNT2	6
REACTOME_APOPTOSIS	REACTOME_APOPTOSIS	18/623	179/10646	0.0172705	0.102044	0.0793031	UBA52/PLEC/AKT1/PSMB6/STK24/YWHAE/PSMC1/CFLAR/PSMB2/FAS/SPTAN1/UBB/PSMB5/YWHAZ/PSMB3/PSMA2/AKT3/PSMB1	18
REACTOME_ESR_MEDIATED_SIGNALING	REACTOME_ESR_MEDIATED_SIGNALING	21/623	219/10646	0.0175488	0.102044	0.0793031	POLR2I/POLR2L/GTF2A2/HSPB1/AKT1/GNG12/GNB1/CAV1/GNAI2/PRMT1/NRAS/PIK3R2/HRAS/GNG10/CAV2/POLR2K/STAG1/POLR2E/AKT3/USF2/GNB2	21
REACTOME_ATF6_ATF6_ALPHA_ACTIVATES_CHAPERONE_GENES	REACTOME_ATF6_ATF6_ALPHA_ACTIVATES_CHAPERONE_GENES	3/623	10/10646	0.0175615	0.102044	0.0793031	HSPA5/DDIT3/HSP90B1	3
REACTOME_IRAK2_MEDIATED_ACTIVATION_OF_TAK1_COMPLEX	REACTOME_IRAK2_MEDIATED_ACTIVATION_OF_TAK1_COMPLEX	3/623	10/10646	0.0175615	0.102044	0.0793031	UBA52/UBB/MAP3K7	3
REACTOME_CELL_JUNCTION_ORGANIZATION	REACTOME_CELL_JUNCTION_ORGANIZATION	11/623	92/10646	0.0181617	0.104616	0.0813018	PLEC/KRT5/FLNC/KRT14/VASP/PARVA/LIMS2/DST/ACTB/ARHGEF6/CLDN15	11
REACTOME_TIE2_SIGNALING	REACTOME_TIE2_SIGNALING	4/623	18/10646	0.0184164	0.104616	0.0813018	NRAS/PIK3R2/HRAS/ANGPT1	4
REACTOME_HIV_TRANSCRIPTION_INITIATION	REACTOME_HIV_TRANSCRIPTION_INITIATION	7/623	47/10646	0.0185573	0.104616	0.0813018	POLR2I/POLR2L/TAF10/GTF2H5/GTF2A2/POLR2K/POLR2E	7
REACTOME_INTERLEUKIN_12_SIGNALING	REACTOME_INTERLEUKIN_12_SIGNALING	7/623	47/10646	0.0185573	0.104616	0.0813018	PPIA/VAMP7/MIF/CFL1/ANXA2/MSN/ARF1	7
REACTOME_RNA_POLYMERASE_I_TRANSCRIPTION_INITIATION	REACTOME_RNA_POLYMERASE_I_TRANSCRIPTION_INITIATION	7/623	47/10646	0.0185573	0.104616	0.0813018	POLR2L/GTF2H5/TAF1D/POLR1D/POLR2K/POLR2E/GATAD2A	7
REACTOME_FGFR2_ALTERNATIVE_SPLICING	REACTOME_FGFR2_ALTERNATIVE_SPLICING	5/623	27/10646	0.0186433	0.104616	0.0813018	POLR2I/POLR2L/TIA1/POLR2K/POLR2E	5
REACTOME_RHOH_GTPASE_CYCLE	REACTOME_RHOH_GTPASE_CYCLE	6/623	37/10646	0.0193092	0.107194	0.0833051	LAMTOR1/SLC4A7/TMEM59/CAV1/TUBA1B/NIPSNAP2	6
REACTOME_RNA_POLYMERASE_II_TRANSCRIBES_SNRNA_GENES	REACTOME_RNA_POLYMERASE_II_TRANSCRIBES_SNRNA_GENES	10/623	81/10646	0.019321	0.107194	0.0833051	POLR2I/POLR2L/NABP2/GTF2A2/NABP1/SSU72/POLR2K/POLR2E/INTS4/CCNT2	10
REACTOME_ANTIGEN_PROCESSING_CROSS_PRESENTATION	REACTOME_ANTIGEN_PROCESSING_CROSS_PRESENTATION	12/623	106/10646	0.0207893	0.114634	0.0890874	UBA52/MRC2/PSMB6/PSMC1/PDIA3/PSMB2/UBB/PSMB5/PSMB3/IKBKB/PSMA2/PSMB1	12
REACTOME_ONCOGENIC_MAPK_SIGNALING	REACTOME_ONCOGENIC_MAPK_SIGNALING	10/623	82/10646	0.0208956	0.114634	0.0890874	PEBP1/NRAS/DUSP7/MRAS/HRAS/ACTB/CLCN6/TLN1/MPRIP/TRAK1	10
REACTOME_ADRENALINE_NORADRENALINE_INHIBITS_INSULIN_SECRETION	REACTOME_ADRENALINE_NORADRENALINE_INHIBITS_INSULIN_SECRETION	5/623	28/10646	0.0216351	0.11573	0.0899391	GNG12/GNB1/GNAI2/GNG10/GNB2	5
REACTOME_RNA_POLYMERASE_III_TRANSCRIPTION_INITIATION_FROM_TYPE_3_PROMOTER	REACTOME_RNA_POLYMERASE_III_TRANSCRIPTION_INITIATION_FROM_TYPE_3_PROMOTER	5/623	28/10646	0.0216351	0.11573	0.0899391	POLR2L/POLR1D/POLR3H/POLR2K/POLR2E	5
REACTOME_FLT3_SIGNALING	REACTOME_FLT3_SIGNALING	6/623	38/10646	0.0218319	0.11573	0.0899391	UBA52/AKT1/NRAS/UBB/HRAS/AKT3	6
REACTOME_GENE_AND_PROTEIN_EXPRESSION_BY_JAK_STAT_SIGNALING_AFTER_INTERLEUKIN_12_STIMULATION	REACTOME_GENE_AND_PROTEIN_EXPRESSION_BY_JAK_STAT_SIGNALING_AFTER_INTERLEUKIN_12_STIMULATION	6/623	38/10646	0.0218319	0.11573	0.0899391	PPIA/MIF/CFL1/ANXA2/MSN/ARF1	6
REACTOME_ORC1_REMOVAL_FROM_CHROMATIN	REACTOME_ORC1_REMOVAL_FROM_CHROMATIN	9/623	71/10646	0.0220529	0.11573	0.0899391	UBA52/PSMB6/PSMC1/PSMB2/UBB/PSMB5/PSMB3/PSMA2/PSMB1	9
REACTOME_INTRACELLULAR_SIGNALING_BY_SECOND_MESSENGERS	REACTOME_INTRACELLULAR_SIGNALING_BY_SECOND_MESSENGERS	27/623	307/10646	0.0222068	0.11573	0.0899391	LAMTOR1/UBA52/MAF1/AKT1/PSMB6/MDM2/PSMC1/LAMTOR2/RAC2/RHEB/GSK3B/PSMB2/LAMTOR3/PIK3R2/PRKACA/UBB/PSMB5/PSMB3/PDGFRB/MLST8/PSMA2/STUB1/RRAGC/OTUD3/AKT3/GATAD2A/PSMB1	27
REACTOME_CONSTITUTIVE_SIGNALING_BY_LIGAND_RESPONSIVE_EGFR_CANCER_VARIANTS	REACTOME_CONSTITUTIVE_SIGNALING_BY_LIGAND_RESPONSIVE_EGFR_CANCER_VARIANTS	4/623	19/10646	0.0222739	0.11573	0.0899391	UBA52/NRAS/UBB/HRAS	4
REACTOME_PROSTACYCLIN_SIGNALLING_THROUGH_PROSTACYCLIN_RECEPTOR	REACTOME_PROSTACYCLIN_SIGNALLING_THROUGH_PROSTACYCLIN_RECEPTOR	4/623	19/10646	0.0222739	0.11573	0.0899391	GNG12/GNB1/GNG10/GNB2	4
REACTOME_REGULATION_OF_TP53_ACTIVITY_THROUGH_METHYLATION	REACTOME_REGULATION_OF_TP53_ACTIVITY_THROUGH_METHYLATION	4/623	19/10646	0.0222739	0.11573	0.0899391	UBA52/MDM4/MDM2/UBB	4
REACTOME_SIGNALING_BY_FGFR2_IIIA_TM	REACTOME_SIGNALING_BY_FGFR2_IIIA_TM	4/623	19/10646	0.0222739	0.11573	0.0899391	POLR2I/POLR2L/POLR2K/POLR2E	4
REACTOME_ALPHA_PROTEIN_KINASE_1_SIGNALING_PATHWAY	REACTOME_ALPHA_PROTEIN_KINASE_1_SIGNALING_PATHWAY	3/623	11/10646	0.0231147	0.118841	0.0923571	UBA52/UBB/MAP3K7	3
REACTOME_TICAM1_TRAF6_DEPENDENT_INDUCTION_OF_TAK1_COMPLEX	REACTOME_TICAM1_TRAF6_DEPENDENT_INDUCTION_OF_TAK1_COMPLEX	3/623	11/10646	0.0231147	0.118841	0.0923571	UBA52/UBB/MAP3K7	3
REACTOME_FC_EPSILON_RECEPTOR_FCERI_SIGNALING	REACTOME_FC_EPSILON_RECEPTOR_FCERI_SIGNALING	18/623	186/10646	0.024475	0.125179	0.0972827	UBA52/UBE2V1/PSMB6/UBE2D2/PSMC1/NRAS/PSMB2/MAPK9/PIK3R2/UBB/PSMB5/PSMB3/HRAS/IKBKB/MAP2K4/PSMA2/MAP3K7/PSMB1	18
REACTOME_INTERCONVERSION_OF_NUCLEOTIDE_DI_AND_TRIPHOSPHATES	REACTOME_INTERCONVERSION_OF_NUCLEOTIDE_DI_AND_TRIPHOSPHATES	5/623	29/10646	0.0249222	0.125192	0.0972928	NME2/GUK1/NME4/NME1/AK5	5
REACTOME_MRNA_CAPPING	REACTOME_MRNA_CAPPING	5/623	29/10646	0.0249222	0.125192	0.0972928	POLR2I/POLR2L/GTF2H5/POLR2K/POLR2E	5
REACTOME_TRANSLATION_OF_SARS_COV_1_STRUCTURAL_PROTEINS	REACTOME_TRANSLATION_OF_SARS_COV_1_STRUCTURAL_PROTEINS	5/623	29/10646	0.0249222	0.125192	0.0972928	UBA52/GANAB/MOGS/GSK3B/UBB	5
REACTOME_REGULATION_OF_PTEN_GENE_TRANSCRIPTION	REACTOME_REGULATION_OF_PTEN_GENE_TRANSCRIPTION	8/623	61/10646	0.0249875	0.125192	0.0972928	LAMTOR1/MAF1/LAMTOR2/RHEB/LAMTOR3/MLST8/RRAGC/GATAD2A	8
REACTOME_SIGNALING_BY_EGFR	REACTOME_SIGNALING_BY_EGFR	7/623	50/10646	0.0253733	0.12648	0.0982936	UBA52/NRAS/SH3KBP1/SPRY1/UBB/HRAS/SPRY2	7
REACTOME_TRANSCRIPTION_OF_THE_HIV_GENOME	REACTOME_TRANSCRIPTION_OF_THE_HIV_GENOME	9/623	73/10646	0.0259526	0.128714	0.10003	POLR2I/POLR2L/TAF10/GTF2H5/GTF2A2/POLR2K/POLR2E/SUPT16H/CCNT2	9
REACTOME_PROTEIN_FOLDING	REACTOME_PROTEIN_FOLDING	11/623	98/10646	0.0277036	0.136708	0.106242	PFDN5/GNG12/GNB1/TUBA1B/ARL2/FBXW5/GNG10/ACTB/CCT3/TBCB/GNB2	11
REACTOME_ACTIVATION_OF_KAINATE_RECEPTORS_UPON_GLUTAMATE_BINDING	REACTOME_ACTIVATION_OF_KAINATE_RECEPTORS_UPON_GLUTAMATE_BINDING	5/623	30/10646	0.0285134	0.139304	0.10826	GNG12/GNB1/GNG10/DLG1/GNB2	5
REACTOME_RECOGNITION_OF_DNA_DAMAGE_BY_PCNA_CONTAINING_REPLICATION_COMPLEX	REACTOME_RECOGNITION_OF_DNA_DAMAGE_BY_PCNA_CONTAINING_REPLICATION_COMPLEX	5/623	30/10646	0.0285134	0.139304	0.10826	UBA52/POLD2/POLD4/UBE2B/UBB	5
REACTOME_REGULATION_OF_INSULIN_LIKE_GROWTH_FACTOR_IGF_TRANSPORT_AND_UPTAKE_BY_INSULIN_LIKE_GROWTH_FACTOR_BINDING_PROTEINS_IGFBPS	REACTOME_REGULATION_OF_INSULIN_LIKE_GROWTH_FACTOR_IGF_TRANSPORT_AND_UPTAKE_BY_INSULIN_LIKE_GROWTH_FACTOR_BINDING_PROTEINS_IGFBPS	13/623	124/10646	0.0292159	0.139977	0.108783	FBN1/LGALS1/LAMB2/SHISA5/TNC/CKAP4/RCN1/QSOX1/CST3/LTBP1/HSP90B1/PAPPA/LAMB1	13
REACTOME_ATF6_ATF6_ALPHA_ACTIVATES_CHAPERONES	REACTOME_ATF6_ATF6_ALPHA_ACTIVATES_CHAPERONES	3/623	12/10646	0.0295063	0.139977	0.108783	HSPA5/DDIT3/HSP90B1	3
REACTOME_GP1B_IX_V_ACTIVATION_SIGNALLING	REACTOME_GP1B_IX_V_ACTIVATION_SIGNALLING	3/623	12/10646	0.0295063	0.139977	0.108783	COL1A1/COL1A2/YWHAZ	3
REACTOME_REGULATION_OF_LOCALIZATION_OF_FOXO_TRANSCRIPTION_FACTORS	REACTOME_REGULATION_OF_LOCALIZATION_OF_FOXO_TRANSCRIPTION_FACTORS	3/623	12/10646	0.0295063	0.139977	0.108783	AKT1/YWHAZ/AKT3	3
REACTOME_SIGNALING_BY_PDGFRA_TRANSMEMBRANE_JUXTAMEMBRANE_AND_KINASE_DOMAIN_MUTANTS	REACTOME_SIGNALING_BY_PDGFRA_TRANSMEMBRANE_JUXTAMEMBRANE_AND_KINASE_DOMAIN_MUTANTS	3/623	12/10646	0.0295063	0.139977	0.108783	NRAS/PIK3R2/HRAS	3
REACTOME_TICAM1_DEPENDENT_ACTIVATION_OF_IRF3_IRF7	REACTOME_TICAM1_DEPENDENT_ACTIVATION_OF_IRF3_IRF7	3/623	12/10646	0.0295063	0.139977	0.108783	UBA52/IRF3/UBB	3
REACTOME_SIGNALING_BY_FGFR	REACTOME_SIGNALING_BY_FGFR	10/623	87/10646	0.0301936	0.142549	0.110781	POLR2I/POLR2L/UBA52/TIA1/NRAS/UBB/HRAS/POLR2K/POLR2E/SPRY2	10
REACTOME_RNA_POLYMERASE_III_TRANSCRIPTION	REACTOME_RNA_POLYMERASE_III_TRANSCRIPTION	6/623	41/10646	0.0307051	0.14427	0.112119	POLR2L/GTF3A/POLR1D/POLR3H/POLR2K/POLR2E	6
REACTOME_ER_QUALITY_CONTROL_COMPARTMENT_ERQC	REACTOME_ER_QUALITY_CONTROL_COMPARTMENT_ERQC	4/623	21/10646	0.0313674	0.145985	0.113452	UBA52/OS9/UBB/EDEM3	4
REACTOME_PRESYNAPTIC_FUNCTION_OF_KAINATE_RECEPTORS	REACTOME_PRESYNAPTIC_FUNCTION_OF_KAINATE_RECEPTORS	4/623	21/10646	0.0313674	0.145985	0.113452	GNG12/GNB1/GNG10/GNB2	4
REACTOME_COPI_DEPENDENT_GOLGI_TO_ER_RETROGRADE_TRAFFIC	REACTOME_COPI_DEPENDENT_GOLGI_TO_ER_RETROGRADE_TRAFFIC	11/623	100/10646	0.0315664	0.146218	0.113633	TMED2/COPZ2/TMED10/COPE/COPA/TUBA1B/KDELR2/TMED7/RAB1B/ARF1/KDELR3	11
REACTOME_APC_C_MEDIATED_DEGRADATION_OF_CELL_CYCLE_PROTEINS	REACTOME_APC_C_MEDIATED_DEGRADATION_OF_CELL_CYCLE_PROTEINS	10/623	88/10646	0.032356	0.148057	0.115062	UBA52/PSMB6/PSMC1/PSMB2/ANAPC15/UBB/PSMB5/PSMB3/PSMA2/PSMB1	10
REACTOME_EGFR_DOWNREGULATION	REACTOME_EGFR_DOWNREGULATION	5/623	31/10646	0.0324158	0.148057	0.115062	UBA52/SH3KBP1/SPRY1/UBB/SPRY2	5
REACTOME_HSF1_ACTIVATION	REACTOME_HSF1_ACTIVATION	5/623	31/10646	0.0324158	0.148057	0.115062	HSPB1/YWHAE/DNAJB1/SERPINH1/UBB	5
REACTOME_HIV_INFECTION	REACTOME_HIV_INFECTION	21/623	234/10646	0.0334629	0.152132	0.118229	POLR2I/POLR2L/UBA52/TAF10/GTF2H5/GTF2A2/PPIA/PSMB6/PSMC1/CHMP2A/PSMB2/UBB/PSMB5/PSMB3/POLR2K/POLR2E/SUPT16H/PSMA2/ARF1/PSMB1/CCNT2	21
REACTOME_SIGNALING_BY_THE_B_CELL_RECEPTOR_BCR	REACTOME_SIGNALING_BY_THE_B_CELL_RECEPTOR_BCR	16/623	166/10646	0.0337055	0.152529	0.118538	UBA52/PPIA/PSMB6/PSMC1/NRAS/PSMB2/SH3KBP1/UBB/PSMB5/PSMB3/HRAS/IKBKB/PSMA2/ORAI2/MAP3K7/PSMB1	16
REACTOME_INTERLEUKIN_1_FAMILY_SIGNALING	REACTOME_INTERLEUKIN_1_FAMILY_SIGNALING	14/623	140/10646	0.0345349	0.155565	0.120897	UBA52/UBE2V1/PSMB6/PSMC1/PSMB2/UBB/PSMB5/PSMB3/IKBKB/MAP2K4/IL18BP/PSMA2/MAP3K7/PSMB1	14
REACTOME_SIGNALING_BY_BRAF_AND_RAF1_FUSIONS	REACTOME_SIGNALING_BY_BRAF_AND_RAF1_FUSIONS	8/623	65/10646	0.0350036	0.156957	0.121978	PEBP1/NRAS/HRAS/ACTB/CLCN6/TLN1/MPRIP/TRAK1	8
REACTOME_DEATH_RECEPTOR_SIGNALLING	REACTOME_DEATH_RECEPTOR_SIGNALLING	14/623	141/10646	0.0363735	0.157145	0.122124	UBA52/RACK1/TRIO/YWHAE/CFLAR/FAS/BEX3/SHARPIN/CLIP3/UBB/IKBKB/ARHGEF6/MAP3K7/PSENEN	14
REACTOME_CD28_DEPENDENT_PI3K_AKT_SIGNALING	REACTOME_CD28_DEPENDENT_PI3K_AKT_SIGNALING	4/623	22/10646	0.0366187	0.157145	0.122124	AKT1/PIK3R2/MLST8/AKT3	4
REACTOME_TAK1_ACTIVATES_NFKB_BY_PHOSPHORYLATION_AND_ACTIVATION_OF_IKKS_COMPLEX	REACTOME_TAK1_ACTIVATES_NFKB_BY_PHOSPHORYLATION_AND_ACTIVATION_OF_IKKS_COMPLEX	5/623	32/10646	0.0366356	0.157145	0.122124	UBA52/UBE2V1/UBB/IKBKB/MAP3K7	5
REACTOME_TERMINATION_OF_TRANSLESION_DNA_SYNTHESIS	REACTOME_TERMINATION_OF_TRANSLESION_DNA_SYNTHESIS	5/623	32/10646	0.0366356	0.157145	0.122124	UBA52/POLD2/POLD4/POLI/UBB	5
REACTOME_THROMBIN_SIGNALLING_THROUGH_PROTEINASE_ACTIVATED_RECEPTORS_PARS	REACTOME_THROMBIN_SIGNALLING_THROUGH_PROTEINASE_ACTIVATED_RECEPTORS_PARS	5/623	32/10646	0.0366356	0.157145	0.122124	GNG12/GNB1/F2RL2/GNG10/GNB2	5
REACTOME_DISSOLUTION_OF_FIBRIN_CLOT	REACTOME_DISSOLUTION_OF_FIBRIN_CLOT	3/623	13/10646	0.036729	0.157145	0.122124	S100A10/SERPINE2/ANXA2	3
REACTOME_NF_KB_IS_ACTIVATED_AND_SIGNALS_SURVIVAL	REACTOME_NF_KB_IS_ACTIVATED_AND_SIGNALS_SURVIVAL	3/623	13/10646	0.036729	0.157145	0.122124	UBA52/UBB/IKBKB	3
REACTOME_P38MAPK_EVENTS	REACTOME_P38MAPK_EVENTS	3/623	13/10646	0.036729	0.157145	0.122124	NRAS/HRAS/MAPKAPK3	3
REACTOME_P75NTR_RECRUITS_SIGNALLING_COMPLEXES	REACTOME_P75NTR_RECRUITS_SIGNALLING_COMPLEXES	3/623	13/10646	0.036729	0.157145	0.122124	UBA52/UBB/IKBKB	3
REACTOME_TRAF6_MEDIATED_IRF7_ACTIVATION_IN_TLR7_8_OR_9_SIGNALING	REACTOME_TRAF6_MEDIATED_IRF7_ACTIVATION_IN_TLR7_8_OR_9_SIGNALING	3/623	13/10646	0.036729	0.157145	0.122124	UBA52/UBE2V1/UBB	3
REACTOME_SIGNALING_BY_PTK6	REACTOME_SIGNALING_BY_PTK6	7/623	54/10646	0.0368772	0.157145	0.122124	UBA52/CDK4/AKT1/NRAS/EPAS1/UBB/HRAS	7
REACTOME_RAB_GEFS_EXCHANGE_GTP_FOR_GDP_ON_RABS	REACTOME_RAB_GEFS_EXCHANGE_GTP_FOR_GDP_ON_RABS	10/623	90/10646	0.0370026	0.157145	0.122124	TRAPPC5/AKT1/TRAPPC1/YWHAE/RAB10/RAB32/RAB12/RAB5C/RAB1B/AKT3	10
REACTOME_FORMATION_OF_INCISION_COMPLEX_IN_GG_NER	REACTOME_FORMATION_OF_INCISION_COMPLEX_IN_GG_NER	6/623	43/10646	0.0377659	0.157145	0.122124	UBA52/GTF2H5/SUMO3/RAD23B/UBB/RAD23A	6
REACTOME_GABA_B_RECEPTOR_ACTIVATION	REACTOME_GABA_B_RECEPTOR_ACTIVATION	6/623	43/10646	0.0377659	0.157145	0.122124	GNG12/GNB1/GNAI2/GABBR1/GNG10/GNB2	6
REACTOME_NEGATIVE_REGULATION_OF_MAPK_PATHWAY	REACTOME_NEGATIVE_REGULATION_OF_MAPK_PATHWAY	6/623	43/10646	0.0377659	0.157145	0.122124	UBA52/PEBP1/NRAS/DUSP7/UBB/HRAS	6
REACTOME_RND2_GTPASE_CYCLE	REACTOME_RND2_GTPASE_CYCLE	6/623	43/10646	0.0377659	0.157145	0.122124	CAV1/CKAP4/PIK3R2/DST/GOLGA3/UBXN11	6
REACTOME_SIGNALING_BY_FGFR2_IN_DISEASE	REACTOME_SIGNALING_BY_FGFR2_IN_DISEASE	6/623	43/10646	0.0377659	0.157145	0.122124	POLR2I/POLR2L/NRAS/HRAS/POLR2K/POLR2E	6
REACTOME_ABC_FAMILY_PROTEINS_MEDIATED_TRANSPORT	REACTOME_ABC_FAMILY_PROTEINS_MEDIATED_TRANSPORT	11/623	103/10646	0.0380564	0.157685	0.122544	UBA52/OS9/PSMB6/PSMC1/PSMB2/UBB/PSMB5/PSMB3/PSMA2/PSMB1/ERLEC1	11
REACTOME_SWITCHING_OF_ORIGINS_TO_A_POST_REPLICATIVE_STATE	REACTOME_SWITCHING_OF_ORIGINS_TO_A_POST_REPLICATIVE_STATE	10/623	91/10646	0.039491	0.162942	0.12663	UBA52/PSMB6/PSMC1/PSMB2/ANAPC15/UBB/PSMB5/PSMB3/PSMA2/PSMB1	10
REACTOME_RHOJ_GTPASE_CYCLE	REACTOME_RHOJ_GTPASE_CYCLE	7/623	55/10646	0.0402127	0.165226	0.128404	LAMTOR1/SLC4A7/TRIO/CAV1/CDC42EP1/PIK3R2/NIPSNAP2	7
REACTOME_CELL_CELL_COMMUNICATION	REACTOME_CELL_CELL_COMMUNICATION	13/623	130/10646	0.0406663	0.165722	0.12879	PLEC/KRT5/FLNC/KRT14/VASP/PARVA/LIMS2/SPTAN1/PIK3R2/DST/ACTB/ARHGEF6/CLDN15	13
REACTOME_CARGO_CONCENTRATION_IN_THE_ER	REACTOME_CARGO_CONCENTRATION_IN_THE_ER	5/623	33/10646	0.0411773	0.165722	0.12879	TMED2/COL7A1/TMED10/CNIH1/CTSZ	5
REACTOME_FORMATION_OF_THE_EARLY_ELONGATION_COMPLEX	REACTOME_FORMATION_OF_THE_EARLY_ELONGATION_COMPLEX	5/623	33/10646	0.0411773	0.165722	0.12879	POLR2I/POLR2L/GTF2H5/POLR2K/POLR2E	5
REACTOME_GLUCAGON_SIGNALING_IN_METABOLIC_REGULATION	REACTOME_GLUCAGON_SIGNALING_IN_METABOLIC_REGULATION	5/623	33/10646	0.0411773	0.165722	0.12879	GNG12/GNB1/PRKACA/GNG10/GNB2	5
REACTOME_SIGNAL_AMPLIFICATION	REACTOME_SIGNAL_AMPLIFICATION	5/623	33/10646	0.0411773	0.165722	0.12879	GNG12/GNB1/GNAI2/GNG10/GNB2	5
REACTOME_PCP_CE_PATHWAY	REACTOME_PCP_CE_PATHWAY	10/623	92/10646	0.0420921	0.168712	0.131114	UBA52/PSMB6/PSMC1/RAC2/PSMB2/UBB/PSMB5/PSMB3/PSMA2/PSMB1	10
REACTOME_ABORTIVE_ELONGATION_OF_HIV_1_TRANSCRIPT_IN_THE_ABSENCE_OF_TAT	REACTOME_ABORTIVE_ELONGATION_OF_HIV_1_TRANSCRIPT_IN_THE_ABSENCE_OF_TAT	4/623	23/10646	0.0423449	0.168904	0.131263	POLR2I/POLR2L/POLR2K/POLR2E	4
REACTOME_DEUBIQUITINATION	REACTOME_DEUBIQUITINATION	25/623	297/10646	0.0424839	0.168904	0.131263	OGT/UBA52/TAF10/SNX3/MYSM1/MDM4/PSMB6/RAD23B/MDM2/MCRS1/PSMC1/TADA3/PSMB2/UBB/PSMB5/PSMB3/RAD23A/ACTB/SIAH2/PSMA2/UCHL3/OTUD3/MAP3K7/PSMB1/JOSD2	25
REACTOME_REGULATED_NECROSIS	REACTOME_REGULATED_NECROSIS	7/623	56/10646	0.043739	0.173192	0.134596	OGT/UBA52/CHMP2A/CFLAR/FAS/UBB/STUB1	7
REACTOME_SEMA3A_PLEXIN_REPULSION_SIGNALING_BY_INHIBITING_INTEGRIN_ADHESION	REACTOME_SEMA3A_PLEXIN_REPULSION_SIGNALING_BY_INHIBITING_INTEGRIN_ADHESION	3/623	14/10646	0.0447672	0.176552	0.137207	NRP1/RRAS/TLN1	3
REACTOME_ELASTIC_FIBRE_FORMATION	REACTOME_ELASTIC_FIBRE_FORMATION	6/623	45/10646	0.0457854	0.179845	0.139766	FBN1/LOXL2/FBLN2/LOXL4/ELN/LTBP1	6
REACTOME_DISEASES_OF_CARBOHYDRATE_METABOLISM	REACTOME_DISEASES_OF_CARBOHYDRATE_METABOLISM	5/623	34/10646	0.0460446	0.180142	0.139997	UBA52/UBB/IDUA/G6PC3/GYG1	5
REACTOME_INTERLEUKIN_12_FAMILY_SIGNALING	REACTOME_INTERLEUKIN_12_FAMILY_SIGNALING	7/623	57/10646	0.0474586	0.184183	0.143137	PPIA/VAMP7/MIF/CFL1/ANXA2/MSN/ARF1	7
REACTOME_MITOCHONDRIAL_BIOGENESIS	REACTOME_MITOCHONDRIAL_BIOGENESIS	10/623	94/10646	0.0476399	0.184183	0.143137	ATP5F1E/MICOS10/ATP5MG/ATP5F1D/MT-ATP6/ATP5PD/TMEM11/CHCHD3/ATP5F1B/CHD9	10
REACTOME_TOLL_LIKE_RECEPTOR_9_TLR9_CASCADE	REACTOME_TOLL_LIKE_RECEPTOR_9_TLR9_CASCADE	10/623	94/10646	0.0476399	0.184183	0.143137	UBA52/UBE2V1/DUSP7/MAPK9/UBB/IKBKB/MAPKAPK3/MAP2K4/DUSP3/MAP3K7	10
REACTOME_SYNTHESIS_OF_DNA	REACTOME_SYNTHESIS_OF_DNA	12/623	120/10646	0.0479661	0.184717	0.143552	UBA52/PSMB6/POLD2/POLD4/PSMC1/PSMB2/ANAPC15/UBB/PSMB5/PSMB3/PSMA2/PSMB1	12
REACTOME_G_PROTEIN_ACTIVATION	REACTOME_G_PROTEIN_ACTIVATION	4/623	24/10646	0.0485463	0.185496	0.144157	GNG12/GNB1/GNG10/GNB2	4
REACTOME_THROMBOXANE_SIGNALLING_THROUGH_TP_RECEPTOR	REACTOME_THROMBOXANE_SIGNALLING_THROUGH_TP_RECEPTOR	4/623	24/10646	0.0485463	0.185496	0.144157	GNG12/GNB1/GNG10/GNB2	4
REACTOME_HIV_TRANSCRIPTION_ELONGATION	REACTOME_HIV_TRANSCRIPTION_ELONGATION	6/623	46/10646	0.0501626	0.190375	0.147949	POLR2I/POLR2L/GTF2H5/POLR2K/POLR2E/SUPT16H	6
REACTOME_INTRA_GOLGI_AND_RETROGRADE_GOLGI_TO_ER_TRAFFIC	REACTOME_INTRA_GOLGI_AND_RETROGRADE_GOLGI_TO_ER_TRAFFIC	18/623	203/10646	0.0512061	0.190375	0.147949	TMED2/BICD1/COPZ2/YKT6/TMED10/COPE/COPA/TUBA1B/KDELR2/NAA38/CYTH2/IGF2R/COG3/TMED7/RAB1B/CUX1/ARF1/KDELR3	18
REACTOME_GPVI_MEDIATED_ACTIVATION_CASCADE	REACTOME_GPVI_MEDIATED_ACTIVATION_CASCADE	5/623	35/10646	0.0512395	0.190375	0.147949	COL1A1/COL1A2/RAC2/RHOB/PIK3R2	5
REACTOME_INWARDLY_RECTIFYING_K_CHANNELS	REACTOME_INWARDLY_RECTIFYING_K_CHANNELS	5/623	35/10646	0.0512395	0.190375	0.147949	GNG12/GNB1/GABBR1/GNG10/GNB2	5
REACTOME_LYSOSOME_VESICLE_BIOGENESIS	REACTOME_LYSOSOME_VESICLE_BIOGENESIS	5/623	35/10646	0.0512395	0.190375	0.147949	VAMP7/CHMP2A/BLOC1S1/ARF1/CTSZ	5
REACTOME_NEGATIVE_REGULATORS_OF_DDX58_IFIH1_SIGNALING	REACTOME_NEGATIVE_REGULATORS_OF_DDX58_IFIH1_SIGNALING	5/623	35/10646	0.0512395	0.190375	0.147949	UBA52/PCBP2/UBE2D2/IRF3/UBB	5
REACTOME_ONCOGENE_INDUCED_SENESCENCE	REACTOME_ONCOGENE_INDUCED_SENESCENCE	5/623	35/10646	0.0512395	0.190375	0.147949	UBA52/CDK4/MDM4/MDM2/UBB	5
REACTOME_IRON_UPTAKE_AND_TRANSPORT	REACTOME_IRON_UPTAKE_AND_TRANSPORT	7/623	58/10646	0.051374	0.190375	0.147949	UBA52/FTL/ATP6V1F/FTH1/ATP6V0E1/UBB/ATP6V0B	7
REACTOME_INLB_MEDIATED_ENTRY_OF_LISTERIA_MONOCYTOGENES_INTO_HOST_CELL	REACTOME_INLB_MEDIATED_ENTRY_OF_LISTERIA_MONOCYTOGENES_INTO_HOST_CELL	3/623	15/10646	0.0535983	0.195161	0.151668	UBA52/SH3KBP1/UBB	3
REACTOME_MRNA_DECAY_BY_5_TO_3_EXORIBONUCLEASE	REACTOME_MRNA_DECAY_BY_5_TO_3_EXORIBONUCLEASE	3/623	15/10646	0.0535983	0.195161	0.151668	LSM1/LSM4/LSM2	3
REACTOME_N_GLYCAN_ANTENNAE_ELONGATION	REACTOME_N_GLYCAN_ANTENNAE_ELONGATION	3/623	15/10646	0.0535983	0.195161	0.151668	B4GALT2/MGAT4B/ST8SIA2	3
REACTOME_REGULATION_OF_INNATE_IMMUNE_RESPONSES_TO_CYTOSOLIC_DNA	REACTOME_REGULATION_OF_INNATE_IMMUNE_RESPONSES_TO_CYTOSOLIC_DNA	3/623	15/10646	0.0535983	0.195161	0.151668	UBA52/IRF3/UBB	3
REACTOME_TRANSCRIPTIONAL_REGULATION_BY_RUNX3	REACTOME_TRANSCRIPTIONAL_REGULATION_BY_RUNX3	10/623	96/10646	0.0536592	0.195161	0.151668	UBA52/PSMB6/MDM2/PSMC1/PSMB2/UBB/PSMB5/PSMB3/PSMA2/PSMB1	10
REACTOME_FCERI_MEDIATED_NF_KB_ACTIVATION	REACTOME_FCERI_MEDIATED_NF_KB_ACTIVATION	13/623	136/10646	0.0549667	0.195764	0.152137	UBA52/UBE2V1/PSMB6/UBE2D2/PSMC1/PSMB2/UBB/PSMB5/PSMB3/IKBKB/PSMA2/MAP3K7/PSMB1	13
REACTOME_ADP_SIGNALLING_THROUGH_P2Y_PURINOCEPTOR_1	REACTOME_ADP_SIGNALLING_THROUGH_P2Y_PURINOCEPTOR_1	4/623	25/10646	0.0552206	0.195764	0.152137	GNG12/GNB1/GNG10/GNB2	4
REACTOME_GAP_FILLING_DNA_REPAIR_SYNTHESIS_AND_LIGATION_IN_GG_NER	REACTOME_GAP_FILLING_DNA_REPAIR_SYNTHESIS_AND_LIGATION_IN_GG_NER	4/623	25/10646	0.0552206	0.195764	0.152137	UBA52/POLD2/POLD4/UBB	4
REACTOME_INACTIVATION_OF_CSF3_G_CSF_SIGNALING	REACTOME_INACTIVATION_OF_CSF3_G_CSF_SIGNALING	4/623	25/10646	0.0552206	0.195764	0.152137	UBA52/RNF7/UBE2D2/UBB	4
REACTOME_MICRORNA_MIRNA_BIOGENESIS	REACTOME_MICRORNA_MIRNA_BIOGENESIS	4/623	25/10646	0.0552206	0.195764	0.152137	POLR2I/POLR2L/POLR2K/POLR2E	4
REACTOME_NOTCH3_ACTIVATION_AND_TRANSMISSION_OF_SIGNAL_TO_THE_NUCLEUS	REACTOME_NOTCH3_ACTIVATION_AND_TRANSMISSION_OF_SIGNAL_TO_THE_NUCLEUS	4/623	25/10646	0.0552206	0.195764	0.152137	UBA52/YBX1/UBB/PSENEN	4
REACTOME_SIGNALING_BY_EGFR_IN_CANCER	REACTOME_SIGNALING_BY_EGFR_IN_CANCER	4/623	25/10646	0.0552206	0.195764	0.152137	UBA52/NRAS/UBB/HRAS	4
REACTOME_E3_UBIQUITIN_LIGASES_UBIQUITINATE_TARGET_PROTEINS	REACTOME_E3_UBIQUITIN_LIGASES_UBIQUITINATE_TARGET_PROTEINS	7/623	59/10646	0.0554871	0.196001	0.152322	UBA52/UBE2D2/PRKDC/PEX2/UBE2B/RNF181/UBB	7
REACTOME_NOD1_2_SIGNALING_PATHWAY	REACTOME_NOD1_2_SIGNALING_PATHWAY	5/623	36/10646	0.0567632	0.19979	0.155266	UBA52/UBE2V1/UBB/IKBKB/MAP3K7	5
REACTOME_TRANSLOCATION_OF_SLC2A4_GLUT4_TO_THE_PLASMA_MEMBRANE	REACTOME_TRANSLOCATION_OF_SLC2A4_GLUT4_TO_THE_PLASMA_MEMBRANE	8/623	72/10646	0.0584416	0.204963	0.159286	AKT1/YWHAE/RAB10/RAB4A/TUBA1B/YWHAZ/ACTB/EXOC5	8
REACTOME_DNA_DAMAGE_BYPASS	REACTOME_DNA_DAMAGE_BYPASS	6/623	48/10646	0.0596623	0.20776	0.16146	UBA52/POLD2/POLD4/UBE2B/POLI/UBB	6
REACTOME_G_ALPHA_Z_SIGNALLING_EVENTS	REACTOME_G_ALPHA_Z_SIGNALLING_EVENTS	6/623	48/10646	0.0596623	0.20776	0.16146	GNG12/GNB1/GNAI2/GNG10/RGS4/GNB2	6
REACTOME_N_GLYCAN_ANTENNAE_ELONGATION_IN_THE_MEDIAL_TRANS_GOLGI	REACTOME_N_GLYCAN_ANTENNAE_ELONGATION_IN_THE_MEDIAL_TRANS_GOLGI	4/623	26/10646	0.0623629	0.213251	0.165728	B4GALT2/MGAT4B/MGAT2/ST8SIA2	4
REACTOME_DETOXIFICATION_OF_REACTIVE_OXYGEN_SPECIES	REACTOME_DETOXIFICATION_OF_REACTIVE_OXYGEN_SPECIES	5/623	37/10646	0.0626154	0.213251	0.165728	GSTP1/ATOX1/PRDX5/PRDX3/GPX7	5
REACTOME_ASSEMBLY_OF_THE_HIV_VIRION	REACTOME_ASSEMBLY_OF_THE_HIV_VIRION	3/623	16/10646	0.0631937	0.213251	0.165728	UBA52/PPIA/UBB	3
REACTOME_GLYCOGEN_SYNTHESIS	REACTOME_GLYCOGEN_SYNTHESIS	3/623	16/10646	0.0631937	0.213251	0.165728	UBA52/UBB/GYG1	3
REACTOME_NRIF_SIGNALS_CELL_DEATH_FROM_THE_NUCLEUS	REACTOME_NRIF_SIGNALS_CELL_DEATH_FROM_THE_NUCLEUS	3/623	16/10646	0.0631937	0.213251	0.165728	UBA52/UBB/PSENEN	3
REACTOME_P75NTR_SIGNALS_VIA_NF_KB	REACTOME_P75NTR_SIGNALS_VIA_NF_KB	3/623	16/10646	0.0631937	0.213251	0.165728	UBA52/UBB/IKBKB	3
REACTOME_RAP1_SIGNALLING	REACTOME_RAP1_SIGNALLING	3/623	16/10646	0.0631937	0.213251	0.165728	PRKG1/PRKACA/YWHAZ	3
REACTOME_SPRY_REGULATION_OF_FGF_SIGNALING	REACTOME_SPRY_REGULATION_OF_FGF_SIGNALING	3/623	16/10646	0.0631937	0.213251	0.165728	UBA52/UBB/SPRY2	3
REACTOME_TRAF6_MEDIATED_INDUCTION_OF_TAK1_COMPLEX_WITHIN_TLR4_COMPLEX	REACTOME_TRAF6_MEDIATED_INDUCTION_OF_TAK1_COMPLEX_WITHIN_TLR4_COMPLEX	3/623	16/10646	0.0631937	0.213251	0.165728	UBA52/UBB/MAP3K7	3
REACTOME_FORMATION_OF_RNA_POL_II_ELONGATION_COMPLEX	REACTOME_FORMATION_OF_RNA_POL_II_ELONGATION_COMPLEX	7/623	61/10646	0.0643121	0.216283	0.168083	POLR2I/POLR2L/GTF2H5/POLR2K/POLR2E/SUPT16H/CCNT2	7
REACTOME_POTENTIAL_THERAPEUTICS_FOR_SARS	REACTOME_POTENTIAL_THERAPEUTICS_FOR_SARS	9/623	87/10646	0.0673813	0.225831	0.175504	VEGFA/COMT/IFNAR1/BRD4/IFNGR2/TUBB/SAP18/NFE2L2/GATAD2A	9
REACTOME_COOPERATION_OF_PDCL_PHLP1_AND_TRIC_CCT_IN_G_PROTEIN_BETA_FOLDING	REACTOME_COOPERATION_OF_PDCL_PHLP1_AND_TRIC_CCT_IN_G_PROTEIN_BETA_FOLDING	5/623	38/10646	0.0687947	0.229784	0.178576	GNG12/GNB1/GNG10/CCT3/GNB2	5
REACTOME_VEGFR2_MEDIATED_VASCULAR_PERMEABILITY	REACTOME_VEGFR2_MEDIATED_VASCULAR_PERMEABILITY	4/623	27/10646	0.0699664	0.232765	0.180893	AKT1/CAV1/MLST8/AKT3	4
REACTOME_IRE1ALPHA_ACTIVATES_CHAPERONES	REACTOME_IRE1ALPHA_ACTIVATES_CHAPERONES	6/623	50/10646	0.0701613	0.232765	0.180893	KLHDC3/HSPA5/TLN1/KDELR3/SERP1/WIPI1	6
REACTOME_CELLULAR_RESPONSE_TO_HEAT_STRESS	REACTOME_CELLULAR_RESPONSE_TO_HEAT_STRESS	10/623	101/10646	0.0708387	0.233435	0.181413	HSPB1/CRYAB/HSPA5/YWHAE/DNAJB1/GSK3B/SERPINH1/UBB/MLST8/HSPB8	10
REACTOME_TNFR2_NON_CANONICAL_NF_KB_PATHWAY	REACTOME_TNFR2_NON_CANONICAL_NF_KB_PATHWAY	10/623	101/10646	0.0708387	0.233435	0.181413	UBA52/PSMB6/PSMC1/PSMB2/UBB/PSMB5/PSMB3/UBE2M/PSMA2/PSMB1	10
REACTOME_ACTIVATION_OF_IRF3_IRF7_MEDIATED_BY_TBK1_IKK_EPSILON	REACTOME_ACTIVATION_OF_IRF3_IRF7_MEDIATED_BY_TBK1_IKK_EPSILON	3/623	17/10646	0.0735202	0.241461	0.187651	UBA52/IRF3/UBB	3
REACTOME_SIGNALING_BY_FGFR_IN_DISEASE	REACTOME_SIGNALING_BY_FGFR_IN_DISEASE	7/623	63/10646	0.0739408	0.242033	0.188095	POLR2I/POLR2L/NRAS/HRAS/POLR2K/POLR2E/CUX1	7
REACTOME_TRANSLESION_SYNTHESIS_BY_Y_FAMILY_DNA_POLYMERASES_BYPASSES_LESIONS_ON_DNA_TEMPLATE	REACTOME_TRANSLESION_SYNTHESIS_BY_Y_FAMILY_DNA_POLYMERASES_BYPASSES_LESIONS_ON_DNA_TEMPLATE	5/623	39/10646	0.0752987	0.245659	0.190913	UBA52/POLD2/POLD4/POLI/UBB	5
REACTOME_ATTENUATION_PHASE	REACTOME_ATTENUATION_PHASE	4/623	28/10646	0.0780216	0.25203	0.195864	HSPB1/DNAJB1/SERPINH1/UBB	4
REACTOME_BUDDING_AND_MATURATION_OF_HIV_VIRION	REACTOME_BUDDING_AND_MATURATION_OF_HIV_VIRION	4/623	28/10646	0.0780216	0.25203	0.195864	UBA52/PPIA/CHMP2A/UBB	4
REACTOME_FLT3_SIGNALING_IN_DISEASE	REACTOME_FLT3_SIGNALING_IN_DISEASE	4/623	28/10646	0.0780216	0.25203	0.195864	UBA52/NRAS/UBB/HRAS	4
REACTOME_TOLL_LIKE_RECEPTOR_TLR1_TLR2_CASCADE	REACTOME_TOLL_LIKE_RECEPTOR_TLR1_TLR2_CASCADE	10/623	103/10646	0.078582	0.253008	0.196625	UBA52/UBE2V1/DUSP7/MAPK9/UBB/IKBKB/MAPKAPK3/MAP2K4/DUSP3/MAP3K7	10
REACTOME_SIGNALING_BY_FGFR3	REACTOME_SIGNALING_BY_FGFR3	5/623	40/10646	0.0821237	0.263547	0.204815	UBA52/NRAS/UBB/HRAS/SPRY2	5
REACTOME_POSITIVE_EPIGENETIC_REGULATION_OF_RRNA_EXPRESSION	REACTOME_POSITIVE_EPIGENETIC_REGULATION_OF_RRNA_EXPRESSION	10/623	104/10646	0.0826426	0.264349	0.205438	POLR2L/TAF1D/POLR1D/SF3B1/CBX3/GSK3B/ACTB/POLR2K/POLR2E/GATAD2A	10
REACTOME_CILIUM_ASSEMBLY	REACTOME_CILIUM_ASSEMBLY	17/623	202/10646	0.0834316	0.266006	0.206726	DYNLRB1/IFT52/IFT57/ARL3/IFT20/IFT22/PCNT/MAPRE1/NPHP3/YWHAE/TUBA1B/IFT172/PRKACA/TUBB/CCT3/EXOC5/DYNC2H1	17
REACTOME_RAB_GERANYLGERANYLATION	REACTOME_RAB_GERANYLGERANYLATION	7/623	65/10646	0.0843738	0.267274	0.207711	RAB10/RAB4A/RAB32/RAB12/RAB5C/RAB23/RAB1B	7
REACTOME_TP53_REGULATES_TRANSCRIPTION_OF_DNA_REPAIR_GENES	REACTOME_TP53_REGULATES_TRANSCRIPTION_OF_DNA_REPAIR_GENES	7/623	65/10646	0.0843738	0.267274	0.207711	POLR2I/POLR2L/GTF2H5/POLR2K/POLR2E/SUPT16H/CCNT2	7
REACTOME_RESPONSE_TO_ELEVATED_PLATELET_CYTOSOLIC_CA2	REACTOME_RESPONSE_TO_ELEVATED_PLATELET_CYTOSOLIC_CA2	12/623	132/10646	0.0853787	0.269478	0.209424	PSAP/TMSB4X/VEGFA/VTI1B/PPIA/HSPA5/CFL1/CD109/VEGFB/QSOX1/TLN1/TAGLN2	12
REACTOME_REGULATION_OF_TP53_ACTIVITY	REACTOME_REGULATION_OF_TP53_ACTIVITY	14/623	160/10646	0.0856182	0.269478	0.209424	UBA52/TAF10/AKT1/MDM4/MDM2/BRD1/UBB/MLST8/SUPT16H/TP53INP1/AKT3/GATAD2A/RHNO1/DAXX	14
REACTOME_DOWNSTREAM_SIGNAL_TRANSDUCTION	REACTOME_DOWNSTREAM_SIGNAL_TRANSDUCTION	4/623	29/10646	0.0865175	0.269715	0.209608	NRAS/PIK3R2/HRAS/PDGFRB	4
REACTOME_MATURATION_OF_SARS_COV_2_SPIKE_PROTEIN	REACTOME_MATURATION_OF_SARS_COV_2_SPIKE_PROTEIN	4/623	29/10646	0.0865175	0.269715	0.209608	MGAT4B/MGAT2/GANAB/MOGS	4
REACTOME_PIWI_INTERACTING_RNA_PIRNA_BIOGENESIS	REACTOME_PIWI_INTERACTING_RNA_PIRNA_BIOGENESIS	4/623	29/10646	0.0865175	0.269715	0.209608	POLR2I/POLR2L/POLR2K/POLR2E	4
REACTOME_EPH_EPHRIN_SIGNALING	REACTOME_EPH_EPHRIN_SIGNALING	9/623	92/10646	0.0887725	0.274791	0.213553	MYL12A/ARPC5/ACTR3/ARPC1B/CFL1/ARPC1A/HRAS/ACTB/PSENEN	9
REACTOME_UNFOLDED_PROTEIN_RESPONSE_UPR	REACTOME_UNFOLDED_PROTEIN_RESPONSE_UPR	9/623	92/10646	0.0887725	0.274791	0.213553	KLHDC3/HSPA5/DDIT3/HSP90B1/TLN1/CREB3/KDELR3/SERP1/WIPI1	9
REACTOME_DUAL_INCISION_IN_GG_NER	REACTOME_DUAL_INCISION_IN_GG_NER	5/623	41/10646	0.0892652	0.274791	0.213553	UBA52/GTF2H5/POLD2/POLD4/UBB	5
REACTOME_SIGNALING_BY_FGFR4	REACTOME_SIGNALING_BY_FGFR4	5/623	41/10646	0.0892652	0.274791	0.213553	UBA52/NRAS/UBB/HRAS/SPRY2	5
REACTOME_FOXO_MEDIATED_TRANSCRIPTION	REACTOME_FOXO_MEDIATED_TRANSCRIPTION	7/623	66/10646	0.0898902	0.275851	0.214376	AKT1/CAV1/FBXO32/DDIT3/YWHAZ/AKT3/PINK1	7
REACTOME_GOLGI_TO_ER_RETROGRADE_TRANSPORT	REACTOME_GOLGI_TO_ER_RETROGRADE_TRANSPORT	12/623	134/10646	0.0930039	0.284516	0.221111	TMED2/BICD1/COPZ2/TMED10/COPE/COPA/TUBA1B/KDELR2/TMED7/RAB1B/ARF1/KDELR3	12
REACTOME_ACTIVATION_OF_BH3_ONLY_PROTEINS	REACTOME_ACTIVATION_OF_BH3_ONLY_PROTEINS	4/623	30/10646	0.0954412	0.288683	0.224349	AKT1/YWHAE/YWHAZ/AKT3	4
REACTOME_REGULATION_OF_TP53_ACTIVITY_THROUGH_ACETYLATION	REACTOME_REGULATION_OF_TP53_ACTIVITY_THROUGH_ACETYLATION	4/623	30/10646	0.0954412	0.288683	0.224349	AKT1/BRD1/AKT3/GATAD2A	4
REACTOME_SIGNALING_BY_CSF3_G_CSF	REACTOME_SIGNALING_BY_CSF3_G_CSF	4/623	30/10646	0.0954412	0.288683	0.224349	UBA52/RNF7/UBE2D2/UBB	4
REACTOME_VEGFR2_MEDIATED_CELL_PROLIFERATION	REACTOME_VEGFR2_MEDIATED_CELL_PROLIFERATION	3/623	19/10646	0.0962161	0.288683	0.224349	VEGFA/NRAS/HRAS	3
REACTOME_GLUCAGON_LIKE_PEPTIDE_1_GLP1_REGULATES_INSULIN_SECRETION	REACTOME_GLUCAGON_LIKE_PEPTIDE_1_GLP1_REGULATES_INSULIN_SECRETION	5/623	42/10646	0.0967176	0.288683	0.224349	GNG12/GNB1/PRKACA/GNG10/GNB2	5
REACTOME_RHOF_GTPASE_CYCLE	REACTOME_RHOF_GTPASE_CYCLE	5/623	42/10646	0.0967176	0.288683	0.224349	SLC4A7/CAV1/PIK3R2/ACTB/BASP1	5
REACTOME_RND1_GTPASE_CYCLE	REACTOME_RND1_GTPASE_CYCLE	5/623	42/10646	0.0967176	0.288683	0.224349	TMEM59/CAV1/PIK3R2/DST/UBXN11	5
REACTOME_RND3_GTPASE_CYCLE	REACTOME_RND3_GTPASE_CYCLE	5/623	42/10646	0.0967176	0.288683	0.224349	CAV1/CKAP4/PIK3R2/DST/UBXN11	5
REACTOME_SIGNALING_BY_INTERLEUKINS	REACTOME_SIGNALING_BY_INTERLEUKINS	34/623	463/10646	0.10006	0.297754	0.231399	COL1A2/UBA52/VEGFA/AKT1/UBE2V1/PPIA/PSMB6/MCL1/VAMP7/MIF/PSMC1/CFL1/PSMB2/DUSP7/MAPK9/PIK3R2/PRKACA/UBB/PSMB5/YWHAZ/PSMB3/IKBKB/MAPKAPK3/MAP2K4/IL13RA1/DUSP3/HSP90B1/IL18BP/PSMA2/ANXA2/MSN/ARF1/MAP3K7/PSMB1	34
REACTOME_VASOPRESSIN_REGULATES_RENAL_WATER_HOMEOSTASIS_VIA_AQUAPORINS	REACTOME_VASOPRESSIN_REGULATES_RENAL_WATER_HOMEOSTASIS_VIA_AQUAPORINS	5/623	43/10646	0.104474	0.309951	0.240877	GNG12/GNB1/PRKACA/GNG10/GNB2	5
REACTOME_NUCLEOTIDE_BINDING_DOMAIN_LEUCINE_RICH_REPEAT_CONTAINING_RECEPTOR_NLR_SIGNALING_PATHWAYS	REACTOME_NUCLEOTIDE_BINDING_DOMAIN_LEUCINE_RICH_REPEAT_CONTAINING_RECEPTOR_NLR_SIGNALING_PATHWAYS	6/623	56/10646	0.107582	0.315354	0.245076	UBA52/UBE2V1/UBB/IKBKB/NLRP1/MAP3K7	6
REACTOME_LISTERIA_MONOCYTOGENES_ENTRY_INTO_HOST_CELLS	REACTOME_LISTERIA_MONOCYTOGENES_ENTRY_INTO_HOST_CELLS	3/623	20/10646	0.108503	0.315354	0.245076	UBA52/SH3KBP1/UBB	3
REACTOME_RAS_ACTIVATION_UPON_CA2_INFLUX_THROUGH_NMDA_RECEPTOR	REACTOME_RAS_ACTIVATION_UPON_CA2_INFLUX_THROUGH_NMDA_RECEPTOR	3/623	20/10646	0.108503	0.315354	0.245076	NRAS/HRAS/DLG1	3
REACTOME_SIGNALING_BY_KIT_IN_DISEASE	REACTOME_SIGNALING_BY_KIT_IN_DISEASE	3/623	20/10646	0.108503	0.315354	0.245076	NRAS/PIK3R2/HRAS	3
REACTOME_SIGNALING_BY_PDGFR_IN_DISEASE	REACTOME_SIGNALING_BY_PDGFR_IN_DISEASE	3/623	20/10646	0.108503	0.315354	0.245076	NRAS/PIK3R2/HRAS	3
REACTOME_SIGNALLING_TO_RAS	REACTOME_SIGNALLING_TO_RAS	3/623	20/10646	0.108503	0.315354	0.245076	NRAS/HRAS/MAPKAPK3	3
REACTOME_HIV_LIFE_CYCLE	REACTOME_HIV_LIFE_CYCLE	13/623	152/10646	0.108543	0.315354	0.245076	POLR2I/POLR2L/UBA52/TAF10/GTF2H5/GTF2A2/PPIA/CHMP2A/UBB/POLR2K/POLR2E/SUPT16H/CCNT2	13
REACTOME_AGGREPHAGY	REACTOME_AGGREPHAGY	5/623	44/10646	0.112528	0.321641	0.249962	UBA52/UBE2V1/PCNT/TUBA1B/UBB	5
REACTOME_INTRA_GOLGI_TRAFFIC	REACTOME_INTRA_GOLGI_TRAFFIC	5/623	44/10646	0.112528	0.321641	0.249962	YKT6/CYTH2/COG3/CUX1/ARF1	5
REACTOME_TBC_RABGAPS	REACTOME_TBC_RABGAPS	5/623	44/10646	0.112528	0.321641	0.249962	RAB4A/MAP1LC3B/TBC1D20/RAB5C/GABARAP	5
REACTOME_AKT_PHOSPHORYLATES_TARGETS_IN_THE_NUCLEUS	REACTOME_AKT_PHOSPHORYLATES_TARGETS_IN_THE_NUCLEUS	2/623	10/10646	0.112673	0.321641	0.249962	AKT1/AKT3	2
REACTOME_FOLDING_OF_ACTIN_BY_CCT_TRIC	REACTOME_FOLDING_OF_ACTIN_BY_CCT_TRIC	2/623	10/10646	0.112673	0.321641	0.249962	ACTB/CCT3	2
REACTOME_SIGNALING_BY_FGFR3_FUSIONS_IN_CANCER	REACTOME_SIGNALING_BY_FGFR3_FUSIONS_IN_CANCER	2/623	10/10646	0.112673	0.321641	0.249962	NRAS/HRAS	2
REACTOME_BINDING_AND_UPTAKE_OF_LIGANDS_BY_SCAVENGER_RECEPTORS	REACTOME_BINDING_AND_UPTAKE_OF_LIGANDS_BY_SCAVENGER_RECEPTORS	9/623	98/10646	0.119171	0.339207	0.263613	COL1A1/COL1A2/LRP1/COL3A1/FTL/FTH1/COL4A2/HSP90B1/COL4A1	9
REACTOME_SIGNALING_BY_MODERATE_KINASE_ACTIVITY_BRAF_MUTANTS	REACTOME_SIGNALING_BY_MODERATE_KINASE_ACTIVITY_BRAF_MUTANTS	5/623	45/10646	0.120871	0.3405	0.264618	PEBP1/NRAS/HRAS/ACTB/TLN1	5
REACTOME_TOLL_LIKE_RECEPTOR_CASCADES	REACTOME_TOLL_LIKE_RECEPTOR_CASCADES	13/623	155/10646	0.121181	0.3405	0.264618	UBA52/UBE2V1/UBE2D2/DUSP7/MAPK9/IRF3/UBB/IKBKB/MAPKAPK3/MAP2K4/DUSP3/HSP90B1/MAP3K7	13
REACTOME_CD209_DC_SIGN_SIGNALING	REACTOME_CD209_DC_SIGN_SIGNALING	3/623	21/10646	0.121359	0.3405	0.264618	NRAS/PRKACA/HRAS	3
REACTOME_NEGATIVE_REGULATION_OF_MET_ACTIVITY	REACTOME_NEGATIVE_REGULATION_OF_MET_ACTIVITY	3/623	21/10646	0.121359	0.3405	0.264618	UBA52/SH3KBP1/UBB	3
REACTOME_SYNTHESIS_SECRETION_AND_INACTIVATION_OF_GLUCAGON_LIKE_PEPTIDE_1_GLP_1	REACTOME_SYNTHESIS_SECRETION_AND_INACTIVATION_OF_GLUCAGON_LIKE_PEPTIDE_1_GLP_1	3/623	21/10646	0.121359	0.3405	0.264618	SPCS1/GNB1/SEC11A	3
REACTOME_SIGNALING_BY_ERBB4	REACTOME_SIGNALING_BY_ERBB4	6/623	58/10646	0.121957	0.341201	0.265163	UBA52/NRAS/UBB/HRAS/MXD4/PSENEN	6
REACTOME_CD28_CO_STIMULATION	REACTOME_CD28_CO_STIMULATION	4/623	33/10646	0.124628	0.344746	0.267918	AKT1/PIK3R2/MLST8/AKT3	4
REACTOME_COOPERATION_OF_PREFOLDIN_AND_TRIC_CCT_IN_ACTIN_AND_TUBULIN_FOLDING	REACTOME_COOPERATION_OF_PREFOLDIN_AND_TRIC_CCT_IN_ACTIN_AND_TUBULIN_FOLDING	4/623	33/10646	0.124628	0.344746	0.267918	PFDN5/TUBA1B/ACTB/CCT3	4
REACTOME_FGFR2_MUTANT_RECEPTOR_ACTIVATION	REACTOME_FGFR2_MUTANT_RECEPTOR_ACTIVATION	4/623	33/10646	0.124628	0.344746	0.267918	POLR2I/POLR2L/POLR2K/POLR2E	4
REACTOME_GLUCAGON_TYPE_LIGAND_RECEPTORS	REACTOME_GLUCAGON_TYPE_LIGAND_RECEPTORS	4/623	33/10646	0.124628	0.344746	0.267918	GNG12/GNB1/GNG10/GNB2	4
REACTOME_MITOTIC_G2_G2_M_PHASES	REACTOME_MITOTIC_G2_G2_M_PHASES	16/623	200/10646	0.126151	0.347979	0.270431	UBA52/PSMB6/PCNT/MAPRE1/YWHAE/PSMC1/PSMB2/TUBGCP6/TUBA1B/PRKACA/UBB/PSMB5/PSMB3/TUBB/PSMA2/PSMB1	16
REACTOME_ACTIVATED_NTRK2_SIGNALS_THROUGH_FRS2_AND_FRS3	REACTOME_ACTIVATED_NTRK2_SIGNALS_THROUGH_FRS2_AND_FRS3	2/623	11/10646	0.132574	0.356679	0.277192	NRAS/HRAS	2
REACTOME_CONSTITUTIVE_SIGNALING_BY_OVEREXPRESSED_ERBB2	REACTOME_CONSTITUTIVE_SIGNALING_BY_OVEREXPRESSED_ERBB2	2/623	11/10646	0.132574	0.356679	0.277192	NRAS/HRAS	2
REACTOME_ENOS_ACTIVATION	REACTOME_ENOS_ACTIVATION	2/623	11/10646	0.132574	0.356679	0.277192	AKT1/CAV1	2
REACTOME_MET_ACTIVATES_RAS_SIGNALING	REACTOME_MET_ACTIVATES_RAS_SIGNALING	2/623	11/10646	0.132574	0.356679	0.277192	NRAS/HRAS	2
REACTOME_NOTCH4_ACTIVATION_AND_TRANSMISSION_OF_SIGNAL_TO_THE_NUCLEUS	REACTOME_NOTCH4_ACTIVATION_AND_TRANSMISSION_OF_SIGNAL_TO_THE_NUCLEUS	2/623	11/10646	0.132574	0.356679	0.277192	YWHAZ/PSENEN	2
REACTOME_REGULATION_BY_C_FLIP	REACTOME_REGULATION_BY_C_FLIP	2/623	11/10646	0.132574	0.356679	0.277192	CFLAR/FAS	2
REACTOME_REGULATION_OF_BACH1_ACTIVITY	REACTOME_REGULATION_OF_BACH1_ACTIVITY	2/623	11/10646	0.132574	0.356679	0.277192	UBA52/UBB	2
REACTOME_REGULATION_OF_GENE_EXPRESSION_BY_HYPOXIA_INDUCIBLE_FACTOR	REACTOME_REGULATION_OF_GENE_EXPRESSION_BY_HYPOXIA_INDUCIBLE_FACTOR	2/623	11/10646	0.132574	0.356679	0.277192	VEGFA/EPAS1	2
REACTOME_SIGNALING_BY_FGFR4_IN_DISEASE	REACTOME_SIGNALING_BY_FGFR4_IN_DISEASE	2/623	11/10646	0.132574	0.356679	0.277192	NRAS/HRAS	2
REACTOME_CHAPERONE_MEDIATED_AUTOPHAGY	REACTOME_CHAPERONE_MEDIATED_AUTOPHAGY	3/623	22/10646	0.13474	0.357606	0.277912	UBA52/PCNT/UBB	3
REACTOME_HS_GAG_DEGRADATION	REACTOME_HS_GAG_DEGRADATION	3/623	22/10646	0.13474	0.357606	0.277912	HSPG2/AGRN/IDUA	3
REACTOME_INSERTION_OF_TAIL_ANCHORED_PROTEINS_INTO_THE_ENDOPLASMIC_RETICULUM_MEMBRANE	REACTOME_INSERTION_OF_TAIL_ANCHORED_PROTEINS_INTO_THE_ENDOPLASMIC_RETICULUM_MEMBRANE	3/623	22/10646	0.13474	0.357606	0.277912	EMD/CAMLG/SERP1	3
REACTOME_NOTCH2_ACTIVATION_AND_TRANSMISSION_OF_SIGNAL_TO_THE_NUCLEUS	REACTOME_NOTCH2_ACTIVATION_AND_TRANSMISSION_OF_SIGNAL_TO_THE_NUCLEUS	3/623	22/10646	0.13474	0.357606	0.277912	UBA52/UBB/PSENEN	3
REACTOME_REGULATION_OF_SIGNALING_BY_CBL	REACTOME_REGULATION_OF_SIGNALING_BY_CBL	3/623	22/10646	0.13474	0.357606	0.277912	UBA52/PIK3R2/UBB	3
REACTOME_LATE_ENDOSOMAL_MICROAUTOPHAGY	REACTOME_LATE_ENDOSOMAL_MICROAUTOPHAGY	4/623	34/10646	0.135106	0.357612	0.277917	UBA52/PCNT/CHMP2A/UBB	4
REACTOME_GABA_RECEPTOR_ACTIVATION	REACTOME_GABA_RECEPTOR_ACTIVATION	6/623	60/10646	0.137224	0.362242	0.281515	GNG12/GNB1/GNAI2/GABBR1/GNG10/GNB2	6
REACTOME_CLATHRIN_MEDIATED_ENDOCYTOSIS	REACTOME_CLATHRIN_MEDIATED_ENDOCYTOSIS	12/623	145/10646	0.142088	0.373742	0.290452	UBA52/ARPC5/ACTR3/VAMP7/SH3KBP1/RAB5C/ARPC1A/UBB/IGF2R/ACTB/LDLR/COPS7A	12
REACTOME_RAC2_GTPASE_CYCLE	REACTOME_RAC2_GTPASE_CYCLE	8/623	88/10646	0.142342	0.373742	0.290452	LAMTOR1/EMD/TRIO/CAV1/RAC2/CDC42EP1/PIK3R2/NCKAP1	8
REACTOME_HOST_INTERACTIONS_OF_HIV_FACTORS	REACTOME_HOST_INTERACTIONS_OF_HIV_FACTORS	11/623	131/10646	0.144625	0.378725	0.294325	UBA52/PPIA/PSMB6/PSMC1/PSMB2/UBB/PSMB5/PSMB3/PSMA2/ARF1/PSMB1	11
REACTOME_EPIGENETIC_REGULATION_OF_GENE_EXPRESSION	REACTOME_EPIGENETIC_REGULATION_OF_GENE_EXPRESSION	12/623	146/10646	0.147134	0.383889	0.298338	POLR2L/GTF2H5/TAF1D/POLR1D/SF3B1/CBX3/GSK3B/SAP18/ACTB/POLR2K/POLR2E/GATAD2A	12
REACTOME_INTERLEUKIN_3_INTERLEUKIN_5_AND_GM_CSF_SIGNALING	REACTOME_INTERLEUKIN_3_INTERLEUKIN_5_AND_GM_CSF_SIGNALING	5/623	48/10646	0.147542	0.383889	0.298338	UBA52/PIK3R2/PRKACA/UBB/YWHAZ	5
REACTOME_SIGNALING_BY_TGF_BETA_RECEPTOR_COMPLEX	REACTOME_SIGNALING_BY_TGF_BETA_RECEPTOR_COMPLEX	7/623	75/10646	0.14818	0.383889	0.298338	UBA52/STRAP/PPP1CA/UBB/UBE2M/STUB1/CCNT2	7
REACTOME_POST_CHAPERONIN_TUBULIN_FOLDING_PATHWAY	REACTOME_POST_CHAPERONIN_TUBULIN_FOLDING_PATHWAY	3/623	23/10646	0.148599	0.383889	0.298338	TUBA1B/ARL2/TBCB	3
REACTOME_RESPONSE_OF_MTB_TO_PHAGOCYTOSIS	REACTOME_RESPONSE_OF_MTB_TO_PHAGOCYTOSIS	3/623	23/10646	0.148599	0.383889	0.298338	UBA52/UBB/RNF213	3
REACTOME_B_WICH_COMPLEX_POSITIVELY_REGULATES_RRNA_EXPRESSION	REACTOME_B_WICH_COMPLEX_POSITIVELY_REGULATES_RRNA_EXPRESSION	8/623	89/10646	0.148943	0.383889	0.298338	POLR2L/TAF1D/POLR1D/SF3B1/GSK3B/ACTB/POLR2K/POLR2E	8
REACTOME_CASPASE_MEDIATED_CLEAVAGE_OF_CYTOSKELETAL_PROTEINS	REACTOME_CASPASE_MEDIATED_CLEAVAGE_OF_CYTOSKELETAL_PROTEINS	2/623	12/10646	0.153188	0.390097	0.303162	PLEC/SPTAN1	2
REACTOME_PREGNENOLONE_BIOSYNTHESIS	REACTOME_PREGNENOLONE_BIOSYNTHESIS	2/623	12/10646	0.153188	0.390097	0.303162	TSPO/STARD3NL	2
REACTOME_TP53_REGULATES_TRANSCRIPTION_OF_DEATH_RECEPTORS_AND_LIGANDS	REACTOME_TP53_REGULATES_TRANSCRIPTION_OF_DEATH_RECEPTORS_AND_LIGANDS	2/623	12/10646	0.153188	0.390097	0.303162	TMEM219/FAS	2
REACTOME_TRANSPORT_OF_NUCLEOSIDES_AND_FREE_PURINE_AND_PYRIMIDINE_BASES_ACROSS_THE_PLASMA_MEMBRANE	REACTOME_TRANSPORT_OF_NUCLEOSIDES_AND_FREE_PURINE_AND_PYRIMIDINE_BASES_ACROSS_THE_PLASMA_MEMBRANE	2/623	12/10646	0.153188	0.390097	0.303162	ARL2BP/ARL2	2
REACTOME_CA2_PATHWAY	REACTOME_CA2_PATHWAY	6/623	62/10646	0.153337	0.390097	0.303162	PRKG1/GNG12/GNB1/GNG10/MAP3K7/GNB2	6
REACTOME_CELL_DEATH_SIGNALLING_VIA_NRAGE_NRIF_AND_NADE	REACTOME_CELL_DEATH_SIGNALLING_VIA_NRAGE_NRIF_AND_NADE	7/623	76/10646	0.15556	0.39404	0.306227	UBA52/TRIO/YWHAE/BEX3/UBB/ARHGEF6/PSENEN	7
REACTOME_OPIOID_SIGNALLING	REACTOME_OPIOID_SIGNALLING	8/623	90/10646	0.15569	0.39404	0.306227	GNG12/GNB1/GNAI2/PPP1CA/PDE4A/PRKACA/GNG10/GNB2	8
REACTOME_ROS_AND_RNS_PRODUCTION_IN_PHAGOCYTES	REACTOME_ROS_AND_RNS_PRODUCTION_IN_PHAGOCYTES	4/623	36/10646	0.157073	0.396519	0.308153	ATP6V1F/ATP6V0E1/RAC2/ATP6V0B	4
REACTOME_PEROXISOMAL_PROTEIN_IMPORT	REACTOME_PEROXISOMAL_PROTEIN_IMPORT	6/623	63/10646	0.161695	0.404962	0.314715	UBA52/UBE2D2/PEX2/UBB/SCP2/ECI2	6
REACTOME_MITOTIC_G1_PHASE_AND_G1_S_TRANSITION	REACTOME_MITOTIC_G1_PHASE_AND_G1_S_TRANSITION	12/623	149/10646	0.162832	0.404962	0.314715	UBA52/CDK4/AKT1/PSMB6/PSMC1/PSMB2/UBB/PSMB5/PSMB3/PSMA2/AKT3/PSMB1	12
REACTOME_APC_C_CDC20_MEDIATED_DEGRADATION_OF_CYCLIN_B	REACTOME_APC_C_CDC20_MEDIATED_DEGRADATION_OF_CYCLIN_B	3/623	24/10646	0.162892	0.404962	0.314715	UBA52/ANAPC15/UBB	3
REACTOME_DARPP_32_EVENTS	REACTOME_DARPP_32_EVENTS	3/623	24/10646	0.162892	0.404962	0.314715	PPP1CA/PDE4A/PRKACA	3
REACTOME_INCRETIN_SYNTHESIS_SECRETION_AND_INACTIVATION	REACTOME_INCRETIN_SYNTHESIS_SECRETION_AND_INACTIVATION	3/623	24/10646	0.162892	0.404962	0.314715	SPCS1/GNB1/SEC11A	3
REACTOME_TRIGLYCERIDE_CATABOLISM	REACTOME_TRIGLYCERIDE_CATABOLISM	3/623	24/10646	0.162892	0.404962	0.314715	CAV1/PPP1CA/PRKACA	3
REACTOME_SIGNALING_BY_FGFR1	REACTOME_SIGNALING_BY_FGFR1	5/623	50/10646	0.166588	0.413106	0.321044	UBA52/NRAS/UBB/HRAS/SPRY2	5
REACTOME_REGULATION_OF_TP53_ACTIVITY_THROUGH_PHOSPHORYLATION	REACTOME_REGULATION_OF_TP53_ACTIVITY_THROUGH_PHOSPHORYLATION	8/623	92/10646	0.169609	0.419537	0.326042	UBA52/TAF10/MDM4/MDM2/UBB/SUPT16H/TP53INP1/RHNO1	8
REACTOME_SEMAPHORIN_INTERACTIONS	REACTOME_SEMAPHORIN_INTERACTIONS	6/623	64/10646	0.170244	0.420049	0.326439	RHOB/CFL1/GSK3B/NRP1/RRAS/TLN1	6
REACTOME_REGULATION_OF_INSULIN_SECRETION	REACTOME_REGULATION_OF_INSULIN_SECRETION	7/623	78/10646	0.170811	0.420392	0.326706	GNG12/GNB1/GNAI2/SLC2A1/PRKACA/GNG10/GNB2	7
REACTOME_ALPHA_LINOLENIC_OMEGA3_AND_LINOLEIC_OMEGA6_ACID_METABOLISM	REACTOME_ALPHA_LINOLENIC_OMEGA3_AND_LINOLEIC_OMEGA6_ACID_METABOLISM	2/623	13/10646	0.174362	0.421733	0.327749	ELOVL1/SCP2	2
REACTOME_CHK1_CHK2_CDS1_MEDIATED_INACTIVATION_OF_CYCLIN_B_CDK1_COMPLEX	REACTOME_CHK1_CHK2_CDS1_MEDIATED_INACTIVATION_OF_CYCLIN_B_CDK1_COMPLEX	2/623	13/10646	0.174362	0.421733	0.327749	YWHAE/YWHAZ	2
REACTOME_ERKS_ARE_INACTIVATED	REACTOME_ERKS_ARE_INACTIVATED	2/623	13/10646	0.174362	0.421733	0.327749	DUSP7/DUSP3	2
REACTOME_IRF3_MEDIATED_INDUCTION_OF_TYPE_I_IFN	REACTOME_IRF3_MEDIATED_INDUCTION_OF_TYPE_I_IFN	2/623	13/10646	0.174362	0.421733	0.327749	PRKDC/IRF3	2
REACTOME_SUPPRESSION_OF_PHAGOSOMAL_MATURATION	REACTOME_SUPPRESSION_OF_PHAGOSOMAL_MATURATION	2/623	13/10646	0.174362	0.421733	0.327749	UBA52/UBB	2
REACTOME_SYNTHESIS_SECRETION_AND_INACTIVATION_OF_GLUCOSE_DEPENDENT_INSULINOTROPIC_POLYPEPTIDE_GIP	REACTOME_SYNTHESIS_SECRETION_AND_INACTIVATION_OF_GLUCOSE_DEPENDENT_INSULINOTROPIC_POLYPEPTIDE_GIP	2/623	13/10646	0.174362	0.421733	0.327749	SPCS1/SEC11A	2
REACTOME_TRANSLATION_OF_REPLICASE_AND_ASSEMBLY_OF_THE_REPLICATION_TRANSCRIPTION_COMPLEX	REACTOME_TRANSLATION_OF_REPLICASE_AND_ASSEMBLY_OF_THE_REPLICATION_TRANSCRIPTION_COMPLEX	2/623	13/10646	0.174362	0.421733	0.327749	MAP1LC3B/CHMP2A	2
REACTOME_BASIGIN_INTERACTIONS	REACTOME_BASIGIN_INTERACTIONS	3/623	25/10646	0.177574	0.427397	0.33215	PPIA/CAV1/SLC7A6	3
REACTOME_DEFECTIVE_INTRINSIC_PATHWAY_FOR_APOPTOSIS	REACTOME_DEFECTIVE_INTRINSIC_PATHWAY_FOR_APOPTOSIS	3/623	25/10646	0.177574	0.427397	0.33215	CAPNS1/CAST/YWHAE	3
REACTOME_MOLECULES_ASSOCIATED_WITH_ELASTIC_FIBRES	REACTOME_MOLECULES_ASSOCIATED_WITH_ELASTIC_FIBRES	4/623	38/10646	0.180255	0.432659	0.33624	FBN1/FBLN2/ELN/LTBP1	4
REACTOME_INTEGRATION_OF_ENERGY_METABOLISM	REACTOME_INTEGRATION_OF_ENERGY_METABOLISM	9/623	108/10646	0.180642	0.432659	0.33624	ADIPOR1/AGPAT1/GNG12/GNB1/GNAI2/SLC2A1/PRKACA/GNG10/GNB2	9
REACTOME_RAC3_GTPASE_CYCLE	REACTOME_RAC3_GTPASE_CYCLE	8/623	94/10646	0.184071	0.439799	0.341788	LAMTOR1/EMD/TRIO/CAV1/YKT6/CDC42EP1/PIK3R2/NCKAP1	8
REACTOME_AQUAPORIN_MEDIATED_TRANSPORT	REACTOME_AQUAPORIN_MEDIATED_TRANSPORT	5/623	52/10646	0.186544	0.443882	0.344962	GNG12/GNB1/PRKACA/GNG10/GNB2	5
REACTOME_G_ALPHA_12_13_SIGNALLING_EVENTS	REACTOME_G_ALPHA_12_13_SIGNALLING_EVENTS	7/623	80/10646	0.186684	0.443882	0.344962	TRIO/GNG12/GNB1/RHOB/GNG10/ARHGEF6/GNB2	7
REACTOME_PLATELET_AGGREGATION_PLUG_FORMATION	REACTOME_PLATELET_AGGREGATION_PLUG_FORMATION	4/623	39/10646	0.19225	0.450665	0.350233	COL1A1/COL1A2/AKT1/TLN1	4
REACTOME_APC_CDC20_MEDIATED_DEGRADATION_OF_NEK2A	REACTOME_APC_CDC20_MEDIATED_DEGRADATION_OF_NEK2A	3/623	26/10646	0.192602	0.450665	0.350233	UBA52/ANAPC15/UBB	3
REACTOME_INSULIN_RECEPTOR_RECYCLING	REACTOME_INSULIN_RECEPTOR_RECYCLING	3/623	26/10646	0.192602	0.450665	0.350233	ATP6V1F/ATP6V0E1/ATP6V0B	3
REACTOME_DCC_MEDIATED_ATTRACTIVE_SIGNALING	REACTOME_DCC_MEDIATED_ATTRACTIVE_SIGNALING	2/623	14/10646	0.195961	0.450665	0.350233	TRIO/ABLIM3	2
REACTOME_DEFECTIVE_EXT2_CAUSES_EXOSTOSES_2	REACTOME_DEFECTIVE_EXT2_CAUSES_EXOSTOSES_2	2/623	14/10646	0.195961	0.450665	0.350233	HSPG2/AGRN	2
REACTOME_DEGRADATION_OF_CYSTEINE_AND_HOMOCYSTEINE	REACTOME_DEGRADATION_OF_CYSTEINE_AND_HOMOCYSTEINE	2/623	14/10646	0.195961	0.450665	0.350233	CSAD/ADO	2
REACTOME_ERYTHROPOIETIN_ACTIVATES_RAS	REACTOME_ERYTHROPOIETIN_ACTIVATES_RAS	2/623	14/10646	0.195961	0.450665	0.350233	NRAS/HRAS	2
REACTOME_METHYLATION	REACTOME_METHYLATION	2/623	14/10646	0.195961	0.450665	0.350233	COMT/MAT2A	2
REACTOME_POLYMERASE_SWITCHING	REACTOME_POLYMERASE_SWITCHING	2/623	14/10646	0.195961	0.450665	0.350233	POLD2/POLD4	2
REACTOME_PTK6_REGULATES_RHO_GTPASES_RAS_GTPASE_AND_MAP_KINASES	REACTOME_PTK6_REGULATES_RHO_GTPASES_RAS_GTPASE_AND_MAP_KINASES	2/623	14/10646	0.195961	0.450665	0.350233	NRAS/HRAS	2
REACTOME_REGULATION_OF_TP53_ACTIVITY_THROUGH_ASSOCIATION_WITH_CO_FACTORS	REACTOME_REGULATION_OF_TP53_ACTIVITY_THROUGH_ASSOCIATION_WITH_CO_FACTORS	2/623	14/10646	0.195961	0.450665	0.350233	AKT1/AKT3	2
REACTOME_SHC1_EVENTS_IN_EGFR_SIGNALING	REACTOME_SHC1_EVENTS_IN_EGFR_SIGNALING	2/623	14/10646	0.195961	0.450665	0.350233	NRAS/HRAS	2
REACTOME_SHC1_EVENTS_IN_ERBB4_SIGNALING	REACTOME_SHC1_EVENTS_IN_ERBB4_SIGNALING	2/623	14/10646	0.195961	0.450665	0.350233	NRAS/HRAS	2
REACTOME_SYNTHESIS_OF_IP2_IP_AND_INS_IN_THE_CYTOSOL	REACTOME_SYNTHESIS_OF_IP2_IP_AND_INS_IN_THE_CYTOSOL	2/623	14/10646	0.195961	0.450665	0.350233	INPP5B/INPP5A	2
REACTOME_TELOMERE_MAINTENANCE	REACTOME_TELOMERE_MAINTENANCE	9/623	111/10646	0.20144	0.462183	0.359184	POLR2I/POLR2L/PPP6C/POLD2/POLD4/NHP2/POLR2K/POLR2E/DAXX	9
REACTOME_REGULATION_OF_HSF1_MEDIATED_HEAT_SHOCK_RESPONSE	REACTOME_REGULATION_OF_HSF1_MEDIATED_HEAT_SHOCK_RESPONSE	7/623	82/10646	0.203135	0.464985	0.361361	HSPB1/HSPA5/YWHAE/DNAJB1/GSK3B/SERPINH1/UBB	7
REACTOME_SIGNALING_BY_NUCLEAR_RECEPTORS	REACTOME_SIGNALING_BY_NUCLEAR_RECEPTORS	21/623	295/10646	0.204211	0.465906	0.362078	POLR2I/POLR2L/GTF2A2/HSPB1/AKT1/GNG12/GNB1/CAV1/GNAI2/PRMT1/NRAS/PIK3R2/HRAS/GNG10/CAV2/POLR2K/STAG1/POLR2E/AKT3/USF2/GNB2	21
REACTOME_RHOU_GTPASE_CYCLE	REACTOME_RHOU_GTPASE_CYCLE	4/623	40/10646	0.204486	0.465906	0.362078	SPTAN1/PIK3R2/DST/ARHGEF6	4
REACTOME_P75_NTR_RECEPTOR_MEDIATED_SIGNALLING	REACTOME_P75_NTR_RECEPTOR_MEDIATED_SIGNALLING	8/623	97/10646	0.206709	0.469879	0.365165	UBA52/TRIO/YWHAE/BEX3/UBB/IKBKB/ARHGEF6/PSENEN	8
REACTOME_GLYCOGEN_METABOLISM	REACTOME_GLYCOGEN_METABOLISM	3/623	27/10646	0.207931	0.470481	0.365633	UBA52/UBB/GYG1	3
REACTOME_INFECTION_WITH_MYCOBACTERIUM_TUBERCULOSIS	REACTOME_INFECTION_WITH_MYCOBACTERIUM_TUBERCULOSIS	3/623	27/10646	0.207931	0.470481	0.365633	UBA52/UBB/RNF213	3
REACTOME_UB_SPECIFIC_PROCESSING_PROTEASES	REACTOME_UB_SPECIFIC_PROCESSING_PROTEASES	16/623	219/10646	0.212551	0.479828	0.372896	UBA52/TAF10/SNX3/MDM4/PSMB6/MDM2/PSMC1/TADA3/PSMB2/UBB/PSMB5/PSMB3/SIAH2/PSMA2/MAP3K7/PSMB1	16
REACTOME_SIGNALING_BY_WNT	REACTOME_SIGNALING_BY_WNT	23/623	329/10646	0.215249	0.481851	0.374469	UBA52/AKT1/SNX3/PRKG1/GNG12/GNB1/CAV1/PSMB6/TLE5/PSMC1/RAC2/GSK3B/PSMB2/UBB/PSMB5/YWHAZ/PSMB3/GNG10/PSMA2/MAP3K7/PSMB1/CSNK1G2/GNB2	23
REACTOME_CONSTITUTIVE_SIGNALING_BY_EGFRVIII	REACTOME_CONSTITUTIVE_SIGNALING_BY_EGFRVIII	2/623	15/10646	0.217863	0.481851	0.374469	NRAS/HRAS	2
REACTOME_MATURATION_OF_SARS_COV_2_NUCLEOPROTEIN	REACTOME_MATURATION_OF_SARS_COV_2_NUCLEOPROTEIN	2/623	15/10646	0.217863	0.481851	0.374469	PRMT1/GSK3B	2
REACTOME_METABOLISM_OF_NITRIC_OXIDE_NOS3_ACTIVATION_AND_REGULATION	REACTOME_METABOLISM_OF_NITRIC_OXIDE_NOS3_ACTIVATION_AND_REGULATION	2/623	15/10646	0.217863	0.481851	0.374469	AKT1/CAV1	2
REACTOME_MISMATCH_REPAIR	REACTOME_MISMATCH_REPAIR	2/623	15/10646	0.217863	0.481851	0.374469	POLD2/POLD4	2
REACTOME_NEGATIVE_REGULATION_OF_FLT3	REACTOME_NEGATIVE_REGULATION_OF_FLT3	2/623	15/10646	0.217863	0.481851	0.374469	UBA52/UBB	2
REACTOME_PLATELET_ADHESION_TO_EXPOSED_COLLAGEN	REACTOME_PLATELET_ADHESION_TO_EXPOSED_COLLAGEN	2/623	15/10646	0.217863	0.481851	0.374469	COL1A1/COL1A2	2
REACTOME_PROCESSIVE_SYNTHESIS_ON_THE_LAGGING_STRAND	REACTOME_PROCESSIVE_SYNTHESIS_ON_THE_LAGGING_STRAND	2/623	15/10646	0.217863	0.481851	0.374469	POLD2/POLD4	2
REACTOME_SIGNALING_BY_NOTCH1_HD_DOMAIN_MUTANTS_IN_CANCER	REACTOME_SIGNALING_BY_NOTCH1_HD_DOMAIN_MUTANTS_IN_CANCER	2/623	15/10646	0.217863	0.481851	0.374469	UBA52/UBB	2
REACTOME_DNA_REPAIR	REACTOME_DNA_REPAIR	23/623	330/10646	0.219482	0.484339	0.376402	POLR2I/POLR2L/UBA52/GTF2H5/SUMO3/RAD23B/ALKBH5/POLD2/MCRS1/POLD4/POLM/PRKDC/UBE2B/POLI/UBB/ASCC3/RAD23A/ACTB/POLR2K/POLR2E/FAAP20/RHNO1/COPS7A	23
REACTOME_CREB1_PHOSPHORYLATION_THROUGH_NMDA_RECEPTOR_MEDIATED_ACTIVATION_OF_RAS_SIGNALING	REACTOME_CREB1_PHOSPHORYLATION_THROUGH_NMDA_RECEPTOR_MEDIATED_ACTIVATION_OF_RAS_SIGNALING	3/623	28/10646	0.223521	0.489949	0.380762	NRAS/HRAS/DLG1	3
REACTOME_SULFUR_AMINO_ACID_METABOLISM	REACTOME_SULFUR_AMINO_ACID_METABOLISM	3/623	28/10646	0.223521	0.489949	0.380762	ADI1/CSAD/ADO	3
REACTOME_SYNTHESIS_OF_PC	REACTOME_SYNTHESIS_OF_PC	3/623	28/10646	0.223521	0.489949	0.380762	PEMT/SLC44A1/SLC44A2	3
REACTOME_DEADENYLATION_DEPENDENT_MRNA_DECAY	REACTOME_DEADENYLATION_DEPENDENT_MRNA_DECAY	5/623	56/10646	0.22879	0.500382	0.38887	LSM1/PAIP1/LSM4/LSM2/NT5C3B	5
REACTOME_DEACTIVATION_OF_THE_BETA_CATENIN_TRANSACTIVATING_COMPLEX	REACTOME_DEACTIVATION_OF_THE_BETA_CATENIN_TRANSACTIVATING_COMPLEX	4/623	42/10646	0.229598	0.501034	0.389377	UBA52/AKT1/UBB/YWHAZ	4
REACTOME_DAP12_SIGNALING	REACTOME_DAP12_SIGNALING	3/623	29/10646	0.239329	0.510043	0.396378	NRAS/PIK3R2/HRAS	3
REACTOME_NEGATIVE_REGULATION_OF_FGFR3_SIGNALING	REACTOME_NEGATIVE_REGULATION_OF_FGFR3_SIGNALING	3/623	29/10646	0.239329	0.510043	0.396378	UBA52/UBB/SPRY2	3
REACTOME_CASPASE_ACTIVATION_VIA_DEATH_RECEPTORS_IN_THE_PRESENCE_OF_LIGAND	REACTOME_CASPASE_ACTIVATION_VIA_DEATH_RECEPTORS_IN_THE_PRESENCE_OF_LIGAND	2/623	16/10646	0.239959	0.510043	0.396378	CFLAR/FAS	2
REACTOME_CRMPS_IN_SEMA3A_SIGNALING	REACTOME_CRMPS_IN_SEMA3A_SIGNALING	2/623	16/10646	0.239959	0.510043	0.396378	GSK3B/NRP1	2
REACTOME_FOXO_MEDIATED_TRANSCRIPTION_OF_CELL_DEATH_GENES	REACTOME_FOXO_MEDIATED_TRANSCRIPTION_OF_CELL_DEATH_GENES	2/623	16/10646	0.239959	0.510043	0.396378	DDIT3/PINK1	2
REACTOME_GRB2_EVENTS_IN_ERBB2_SIGNALING	REACTOME_GRB2_EVENTS_IN_ERBB2_SIGNALING	2/623	16/10646	0.239959	0.510043	0.396378	NRAS/HRAS	2
REACTOME_PROCESSING_OF_SMDT1	REACTOME_PROCESSING_OF_SMDT1	2/623	16/10646	0.239959	0.510043	0.396378	SPG7/SMDT1	2
REACTOME_SEMA3A_PAK_DEPENDENT_AXON_REPULSION	REACTOME_SEMA3A_PAK_DEPENDENT_AXON_REPULSION	2/623	16/10646	0.239959	0.510043	0.396378	CFL1/NRP1	2
REACTOME_SIGNALING_BY_ERBB2_ECD_MUTANTS	REACTOME_SIGNALING_BY_ERBB2_ECD_MUTANTS	2/623	16/10646	0.239959	0.510043	0.396378	NRAS/HRAS	2
REACTOME_SIGNALING_BY_FLT3_ITD_AND_TKD_MUTANTS	REACTOME_SIGNALING_BY_FLT3_ITD_AND_TKD_MUTANTS	2/623	16/10646	0.239959	0.510043	0.396378	NRAS/HRAS	2
REACTOME_STING_MEDIATED_INDUCTION_OF_HOST_IMMUNE_RESPONSES	REACTOME_STING_MEDIATED_INDUCTION_OF_HOST_IMMUNE_RESPONSES	2/623	16/10646	0.239959	0.510043	0.396378	PRKDC/IRF3	2
REACTOME_TGF_BETA_RECEPTOR_SIGNALING_IN_EMT_EPITHELIAL_TO_MESENCHYMAL_TRANSITION	REACTOME_TGF_BETA_RECEPTOR_SIGNALING_IN_EMT_EPITHELIAL_TO_MESENCHYMAL_TRANSITION	2/623	16/10646	0.239959	0.510043	0.396378	UBA52/UBB	2
REACTOME_SIGNALING_BY_SCF_KIT	REACTOME_SIGNALING_BY_SCF_KIT	4/623	43/10646	0.242431	0.514185	0.399597	NRAS/PIK3R2/HRAS/FER	4
REACTOME_CELL_SURFACE_INTERACTIONS_AT_THE_VASCULAR_WALL	REACTOME_CELL_SURFACE_INTERACTIONS_AT_THE_VASCULAR_WALL	14/623	194/10646	0.245833	0.520275	0.40433	COL1A1/COL1A2/PPIA/CD44/GLG1/CAV1/MIF/NRAS/SLC7A6/PIK3R2/HRAS/GYPC/CD99/ANGPT1	14
REACTOME_REGULATION_OF_PLK1_ACTIVITY_AT_G2_M_TRANSITION	REACTOME_REGULATION_OF_PLK1_ACTIVITY_AT_G2_M_TRANSITION	7/623	87/10646	0.246482	0.520528	0.404526	UBA52/PCNT/MAPRE1/YWHAE/PRKACA/UBB/TUBB	7
REACTOME_VIRAL_MESSENGER_RNA_SYNTHESIS	REACTOME_VIRAL_MESSENGER_RNA_SYNTHESIS	4/623	44/10646	0.255422	0.538249	0.418298	POLR2I/POLR2L/POLR2K/POLR2E	4
REACTOME_KSRP_KHSRP_BINDS_AND_DESTABILIZES_MRNA	REACTOME_KSRP_KHSRP_BINDS_AND_DESTABILIZES_MRNA	2/623	17/10646	0.262151	0.548896	0.426573	AKT1/YWHAZ	2
REACTOME_SIGNALING_BY_NTRK3_TRKC	REACTOME_SIGNALING_BY_NTRK3_TRKC	2/623	17/10646	0.262151	0.548896	0.426573	NRAS/HRAS	2
REACTOME_TRANSLESION_SYNTHESIS_BY_POLK	REACTOME_TRANSLESION_SYNTHESIS_BY_POLK	2/623	17/10646	0.262151	0.548896	0.426573	UBA52/UBB	2
REACTOME_RHOG_GTPASE_CYCLE	REACTOME_RHOG_GTPASE_CYCLE	6/623	74/10646	0.264498	0.551623	0.428692	LAMTOR1/EMD/TRIO/CAV1/YKT6/CDC42EP1	6
REACTOME_RNA_POLYMERASE_I_PROMOTER_ESCAPE	REACTOME_RNA_POLYMERASE_I_PROMOTER_ESCAPE	7/623	89/10646	0.264577	0.551623	0.428692	POLR2L/GTF2H5/TAF1D/POLR1D/CBX3/POLR2K/POLR2E	7
REACTOME_ACTIVATED_NOTCH1_TRANSMITS_SIGNAL_TO_THE_NUCLEUS	REACTOME_ACTIVATED_NOTCH1_TRANSMITS_SIGNAL_TO_THE_NUCLEUS	3/623	31/10646	0.271445	0.555656	0.431826	UBA52/UBB/PSENEN	3
REACTOME_DISASSEMBLY_OF_THE_DESTRUCTION_COMPLEX_AND_RECRUITMENT_OF_AXIN_TO_THE_MEMBRANE	REACTOME_DISASSEMBLY_OF_THE_DESTRUCTION_COMPLEX_AND_RECRUITMENT_OF_AXIN_TO_THE_MEMBRANE	3/623	31/10646	0.271445	0.555656	0.431826	CAV1/GSK3B/CSNK1G2	3
REACTOME_ENDOSOMAL_SORTING_COMPLEX_REQUIRED_FOR_TRANSPORT_ESCRT	REACTOME_ENDOSOMAL_SORTING_COMPLEX_REQUIRED_FOR_TRANSPORT_ESCRT	3/623	31/10646	0.271445	0.555656	0.431826	UBA52/CHMP2A/UBB	3
REACTOME_INTERACTION_BETWEEN_L1_AND_ANKYRINS	REACTOME_INTERACTION_BETWEEN_L1_AND_ANKYRINS	3/623	31/10646	0.271445	0.555656	0.431826	SPTAN1/SCN8A/ACTB	3
REACTOME_MAPK_TARGETS_NUCLEAR_EVENTS_MEDIATED_BY_MAP_KINASES	REACTOME_MAPK_TARGETS_NUCLEAR_EVENTS_MEDIATED_BY_MAP_KINASES	3/623	31/10646	0.271445	0.555656	0.431826	DUSP7/MAPK9/DUSP3	3
REACTOME_NEGATIVE_REGULATION_OF_FGFR4_SIGNALING	REACTOME_NEGATIVE_REGULATION_OF_FGFR4_SIGNALING	3/623	31/10646	0.271445	0.555656	0.431826	UBA52/UBB/SPRY2	3
REACTOME_RUNX2_REGULATES_BONE_DEVELOPMENT	REACTOME_RUNX2_REGULATES_BONE_DEVELOPMENT	3/623	31/10646	0.271445	0.555656	0.431826	COL1A1/RBM14/GLI3	3
REACTOME_TRANSFERRIN_ENDOCYTOSIS_AND_RECYCLING	REACTOME_TRANSFERRIN_ENDOCYTOSIS_AND_RECYCLING	3/623	31/10646	0.271445	0.555656	0.431826	ATP6V1F/ATP6V0E1/ATP6V0B	3
REACTOME_PI3K_AKT_SIGNALING_IN_CANCER	REACTOME_PI3K_AKT_SIGNALING_IN_CANCER	8/623	105/10646	0.271767	0.555656	0.431826	AKT1/MDM2/RAC2/GSK3B/PIK3R2/PDGFRB/MLST8/AKT3	8
REACTOME_METABOLISM_OF_AMINO_ACIDS_AND_DERIVATIVES	REACTOME_METABOLISM_OF_AMINO_ACIDS_AND_DERIVATIVES	25/623	374/10646	0.272169	0.555656	0.431826	OAZ1/UBA52/SRM/PSPH/PSAT1/PSMB6/AMT/GLS/PSMC1/ADI1/SLC44A1/SERINC3/PSMB2/CSAD/ECHS1/PSMB5/PSMB3/ADO/NDUFAB1/PSMA2/SERINC2/FAH/PSMB1/SMS/OAZ2	25
REACTOME_G2_M_CHECKPOINTS	REACTOME_G2_M_CHECKPOINTS	12/623	168/10646	0.279061	0.568543	0.441841	UBA52/PSMB6/YWHAE/PSMC1/PSMB2/UBB/PSMB5/YWHAZ/PSMB3/PSMA2/RHNO1/PSMB1	12
REACTOME_GASTRIN_CREB_SIGNALLING_PATHWAY_VIA_PKC_AND_MAPK	REACTOME_GASTRIN_CREB_SIGNALLING_PATHWAY_VIA_PKC_AND_MAPK	2/623	18/10646	0.284352	0.57693	0.448359	NRAS/HRAS	2
REACTOME_SHC_MEDIATED_CASCADE_FGFR3	REACTOME_SHC_MEDIATED_CASCADE_FGFR3	2/623	18/10646	0.284352	0.57693	0.448359	NRAS/HRAS	2
REACTOME_SMAD2_SMAD3_SMAD4_HETEROTRIMER_REGULATES_TRANSCRIPTION	REACTOME_SMAD2_SMAD3_SMAD4_HETEROTRIMER_REGULATES_TRANSCRIPTION	3/623	32/10646	0.28768	0.582477	0.45267	UBA52/UBB/CCNT2	3
REACTOME_SUMOYLATION_OF_DNA_DAMAGE_RESPONSE_AND_REPAIR_PROTEINS	REACTOME_SUMOYLATION_OF_DNA_DAMAGE_RESPONSE_AND_REPAIR_PROTEINS	6/623	77/10646	0.295102	0.596277	0.463394	PCGF2/SUMO3/EID3/NSMCE1/STAG1/SMC5	6
REACTOME_NEGATIVE_REGULATION_OF_FGFR1_SIGNALING	REACTOME_NEGATIVE_REGULATION_OF_FGFR1_SIGNALING	3/623	33/10646	0.303985	0.604271	0.469607	UBA52/UBB/SPRY2	3
REACTOME_SIGNALING_BY_NOTCH2	REACTOME_SIGNALING_BY_NOTCH2	3/623	33/10646	0.303985	0.604271	0.469607	UBA52/UBB/PSENEN	3
REACTOME_SIGNALING_BY_INSULIN_RECEPTOR	REACTOME_SIGNALING_BY_INSULIN_RECEPTOR	6/623	78/10646	0.30546	0.604271	0.469607	ATP6V1F/ATP6V0E1/NRAS/PIK3R2/ATP6V0B/HRAS	6
REACTOME_RNA_POLYMERASE_I_TRANSCRIPTION	REACTOME_RNA_POLYMERASE_I_TRANSCRIPTION	8/623	109/10646	0.306264	0.604271	0.469607	POLR2L/GTF2H5/TAF1D/POLR1D/CBX3/POLR2K/POLR2E/GATAD2A	8
REACTOME_BIOSYNTHESIS_OF_SPECIALIZED_PRORESOLVING_MEDIATORS_SPMS	REACTOME_BIOSYNTHESIS_OF_SPECIALIZED_PRORESOLVING_MEDIATORS_SPMS	2/623	19/10646	0.306486	0.604271	0.469607	GPX4/CYP2E1	2
REACTOME_INITIATION_OF_NUCLEAR_ENVELOPE_NE_REFORMATION	REACTOME_INITIATION_OF_NUCLEAR_ENVELOPE_NE_REFORMATION	2/623	19/10646	0.306486	0.604271	0.469607	EMD/SIRT2	2
REACTOME_PLASMA_LIPOPROTEIN_ASSEMBLY	REACTOME_PLASMA_LIPOPROTEIN_ASSEMBLY	2/623	19/10646	0.306486	0.604271	0.469607	PRKACA/BMP1	2
REACTOME_PROCESSIVE_SYNTHESIS_ON_THE_C_STRAND_OF_THE_TELOMERE	REACTOME_PROCESSIVE_SYNTHESIS_ON_THE_C_STRAND_OF_THE_TELOMERE	2/623	19/10646	0.306486	0.604271	0.469607	POLD2/POLD4	2
REACTOME_RHO_GTPASES_ACTIVATE_ROCKS	REACTOME_RHO_GTPASES_ACTIVATE_ROCKS	2/623	19/10646	0.306486	0.604271	0.469607	RHOB/CFL1	2
REACTOME_SIGNALING_BY_FLT3_FUSION_PROTEINS	REACTOME_SIGNALING_BY_FLT3_FUSION_PROTEINS	2/623	19/10646	0.306486	0.604271	0.469607	NRAS/HRAS	2
REACTOME_SYNTHESIS_SECRETION_AND_DEACYLATION_OF_GHRELIN	REACTOME_SYNTHESIS_SECRETION_AND_DEACYLATION_OF_GHRELIN	2/623	19/10646	0.306486	0.604271	0.469607	SPCS1/SEC11A	2
REACTOME_TRANSLESION_SYNTHESIS_BY_POLH	REACTOME_TRANSLESION_SYNTHESIS_BY_POLH	2/623	19/10646	0.306486	0.604271	0.469607	UBA52/UBB	2
REACTOME_MITOTIC_METAPHASE_AND_ANAPHASE	REACTOME_MITOTIC_METAPHASE_AND_ANAPHASE	16/623	236/10646	0.307058	0.604271	0.469607	EMD/UBA52/PSMB6/MAPRE1/PSMC1/CHMP2A/PSMB2/TUBA1B/ANAPC15/UBB/PSMB5/PSMB3/STAG1/PSMA2/SIRT2/PSMB1	16
REACTOME_METABOLISM_OF_FAT_SOLUBLE_VITAMINS	REACTOME_METABOLISM_OF_FAT_SOLUBLE_VITAMINS	4/623	48/10646	0.308549	0.60599	0.470943	LRP1/HSPG2/AGRN/LDLR	4
REACTOME_CELLULAR_RESPONSE_TO_STARVATION	REACTOME_CELLULAR_RESPONSE_TO_STARVATION	11/623	157/10646	0.312623	0.612767	0.47621	LAMTOR1/UBA52/ATP6V1F/ATP6V0E1/DDIT3/LAMTOR2/RHEB/LAMTOR3/ATP6V0B/MLST8/RRAGC	11
REACTOME_GLUCONEOGENESIS	REACTOME_GLUCONEOGENESIS	3/623	34/10646	0.320328	0.621293	0.482836	SLC25A11/ALDOC/G6PC3	3
REACTOME_NEGATIVE_REGULATION_OF_FGFR2_SIGNALING	REACTOME_NEGATIVE_REGULATION_OF_FGFR2_SIGNALING	3/623	34/10646	0.320328	0.621293	0.482836	UBA52/UBB/SPRY2	3
REACTOME_RAF_ACTIVATION	REACTOME_RAF_ACTIVATION	3/623	34/10646	0.320328	0.621293	0.482836	NRAS/MRAS/HRAS	3
REACTOME_SIGNALLING_TO_ERKS	REACTOME_SIGNALLING_TO_ERKS	3/623	34/10646	0.320328	0.621293	0.482836	NRAS/HRAS/MAPKAPK3	3
REACTOME_TRANSCRIPTIONAL_REGULATION_BY_E2F6	REACTOME_TRANSCRIPTIONAL_REGULATION_BY_E2F6	3/623	34/10646	0.320328	0.621293	0.482836	PCGF2/CBX3/UXT	3
REACTOME_RECRUITMENT_OF_NUMA_TO_MITOTIC_CENTROSOMES	REACTOME_RECRUITMENT_OF_NUMA_TO_MITOTIC_CENTROSOMES	7/623	95/10646	0.320769	0.621293	0.482836	PCNT/MAPRE1/YWHAE/TUBGCP6/TUBA1B/PRKACA/TUBB	7
REACTOME_SIGNALING_BY_NOTCH3	REACTOME_SIGNALING_BY_NOTCH3	4/623	49/10646	0.322025	0.622496	0.483771	UBA52/YBX1/UBB/PSENEN	4
REACTOME_FCGAMMA_RECEPTOR_FCGR_DEPENDENT_PHAGOCYTOSIS	REACTOME_FCGAMMA_RECEPTOR_FCGR_DEPENDENT_PHAGOCYTOSIS	10/623	143/10646	0.326845	0.623929	0.484884	ARPC5/ACTR3/ARPC1B/WIPF1/CFL1/PIK3R2/ARPC1A/ACTB/NCKAP1/WASF3	10
REACTOME_SEPARATION_OF_SISTER_CHROMATIDS	REACTOME_SEPARATION_OF_SISTER_CHROMATIDS	13/623	191/10646	0.3271	0.623929	0.484884	UBA52/PSMB6/MAPRE1/PSMC1/PSMB2/TUBA1B/ANAPC15/UBB/PSMB5/PSMB3/STAG1/PSMA2/PSMB1	13
REACTOME_CHROMATIN_MODIFYING_ENZYMES	REACTOME_CHROMATIN_MODIFYING_ENZYMES	18/623	272/10646	0.328431	0.623929	0.484884	OGT/TAF10/SMARCA2/CDK4/KDM5B/ASH1L/MCRS1/PRMT1/KDM5D/BRD1/TADA3/SMARCE1/SAP18/ACTB/COPRS/ELP2/GATAD2A/KAT6B	18
REACTOME_DEFECTIVE_B4GALT7_CAUSES_EDS_PROGEROID_TYPE	REACTOME_DEFECTIVE_B4GALT7_CAUSES_EDS_PROGEROID_TYPE	2/623	20/10646	0.328484	0.623929	0.484884	HSPG2/AGRN	2
REACTOME_FRS_MEDIATED_FGFR3_SIGNALING	REACTOME_FRS_MEDIATED_FGFR3_SIGNALING	2/623	20/10646	0.328484	0.623929	0.484884	NRAS/HRAS	2
REACTOME_LAGGING_STRAND_SYNTHESIS	REACTOME_LAGGING_STRAND_SYNTHESIS	2/623	20/10646	0.328484	0.623929	0.484884	POLD2/POLD4	2
REACTOME_SHC_MEDIATED_CASCADE_FGFR4	REACTOME_SHC_MEDIATED_CASCADE_FGFR4	2/623	20/10646	0.328484	0.623929	0.484884	NRAS/HRAS	2
REACTOME_SIGNALING_BY_HIPPO	REACTOME_SIGNALING_BY_HIPPO	2/623	20/10646	0.328484	0.623929	0.484884	SAV1/YWHAE	2
REACTOME_SUMOYLATION_OF_TRANSCRIPTION_FACTORS	REACTOME_SUMOYLATION_OF_TRANSCRIPTION_FACTORS	2/623	20/10646	0.328484	0.623929	0.484884	SUMO3/MDM2	2
REACTOME_RUNX1_REGULATES_TRANSCRIPTION_OF_GENES_INVOLVED_IN_DIFFERENTIATION_OF_HSCS	REACTOME_RUNX1_REGULATES_TRANSCRIPTION_OF_GENES_INVOLVED_IN_DIFFERENTIATION_OF_HSCS	9/623	128/10646	0.334059	0.633293	0.492161	UBA52/PSMB6/PSMC1/PSMB2/UBB/PSMB5/PSMB3/PSMA2/PSMB1	9
REACTOME_METALLOPROTEASE_DUBS	REACTOME_METALLOPROTEASE_DUBS	3/623	35/10646	0.336678	0.63618	0.494405	UBA52/MYSM1/UBB	3
REACTOME_RECRUITMENT_OF_MITOTIC_CENTROSOME_PROTEINS_AND_COMPLEXES	REACTOME_RECRUITMENT_OF_MITOTIC_CENTROSOME_PROTEINS_AND_COMPLEXES	6/623	81/10646	0.336878	0.63618	0.494405	PCNT/MAPRE1/YWHAE/TUBGCP6/PRKACA/TUBB	6
REACTOME_DISORDERS_OF_TRANSMEMBRANE_TRANSPORTERS	REACTOME_DISORDERS_OF_TRANSMEMBRANE_TRANSPORTERS	12/623	177/10646	0.34153	0.643729	0.500272	UBA52/OS9/PSMB6/PSMC1/SLC2A1/PSMB2/UBB/PSMB5/PSMB3/PSMA2/PSMB1/ERLEC1	12
REACTOME_INHIBITION_OF_DNA_RECOMBINATION_AT_TELOMERE	REACTOME_INHIBITION_OF_DNA_RECOMBINATION_AT_TELOMERE	5/623	66/10646	0.343276	0.645779	0.501865	POLR2I/POLR2L/POLR2K/POLR2E/DAXX	5
REACTOME_DDX58_IFIH1_MEDIATED_INDUCTION_OF_INTERFERON_ALPHA_BETA	REACTOME_DDX58_IFIH1_MEDIATED_INDUCTION_OF_INTERFERON_ALPHA_BETA	6/623	82/10646	0.347436	0.647799	0.503435	UBA52/PCBP2/UBE2D2/IRF3/UBB/IKBKB	6
REACTOME_CARGO_TRAFFICKING_TO_THE_PERICILIARY_MEMBRANE	REACTOME_CARGO_TRAFFICKING_TO_THE_PERICILIARY_MEMBRANE	4/623	51/10646	0.34908	0.647799	0.503435	ARL3/NPHP3/CCT3/EXOC5	4
REACTOME_EXTENSION_OF_TELOMERES	REACTOME_EXTENSION_OF_TELOMERES	4/623	51/10646	0.34908	0.647799	0.503435	PPP6C/POLD2/POLD4/NHP2	4
REACTOME_CTLA4_INHIBITORY_SIGNALING	REACTOME_CTLA4_INHIBITORY_SIGNALING	2/623	21/10646	0.350287	0.647799	0.503435	AKT1/AKT3	2
REACTOME_PCNA_DEPENDENT_LONG_PATCH_BASE_EXCISION_REPAIR	REACTOME_PCNA_DEPENDENT_LONG_PATCH_BASE_EXCISION_REPAIR	2/623	21/10646	0.350287	0.647799	0.503435	POLD2/POLD4	2
REACTOME_REGULATION_OF_FZD_BY_UBIQUITINATION	REACTOME_REGULATION_OF_FZD_BY_UBIQUITINATION	2/623	21/10646	0.350287	0.647799	0.503435	UBA52/UBB	2
REACTOME_REGULATION_OF_GENE_EXPRESSION_IN_BETA_CELLS	REACTOME_REGULATION_OF_GENE_EXPRESSION_IN_BETA_CELLS	2/623	21/10646	0.350287	0.647799	0.503435	AKT1/AKT3	2
REACTOME_SHC_MEDIATED_CASCADE_FGFR1	REACTOME_SHC_MEDIATED_CASCADE_FGFR1	2/623	21/10646	0.350287	0.647799	0.503435	NRAS/HRAS	2
REACTOME_ZBP1_DAI_MEDIATED_INDUCTION_OF_TYPE_I_IFNS	REACTOME_ZBP1_DAI_MEDIATED_INDUCTION_OF_TYPE_I_IFNS	2/623	21/10646	0.350287	0.647799	0.503435	IRF3/IKBKB	2
REACTOME_GLUTATHIONE_CONJUGATION	REACTOME_GLUTATHIONE_CONJUGATION	3/623	36/10646	0.353006	0.651601	0.506389	ESD/GSTP1/GSTM3	3
REACTOME_HDR_THROUGH_HOMOLOGOUS_RECOMBINATION_HRR	REACTOME_HDR_THROUGH_HOMOLOGOUS_RECOMBINATION_HRR	5/623	67/10646	0.355075	0.654191	0.508403	UBA52/POLD2/POLD4/UBB/RHNO1	5
REACTOME_PARASITE_INFECTION	REACTOME_PARASITE_INFECTION	8/623	116/10646	0.368536	0.675301	0.524808	ARPC5/ACTR3/ARPC1B/WIPF1/ARPC1A/ACTB/NCKAP1/WASF3	8
REACTOME_MITOCHONDRIAL_FATTY_ACID_BETA_OXIDATION	REACTOME_MITOCHONDRIAL_FATTY_ACID_BETA_OXIDATION	3/623	37/10646	0.369284	0.675301	0.524808	MCEE/ECHS1/NDUFAB1	3
REACTOME_RHOV_GTPASE_CYCLE	REACTOME_RHOV_GTPASE_CYCLE	3/623	37/10646	0.369284	0.675301	0.524808	TPM4/SPTAN1/DST	3
REACTOME_RUNX1_INTERACTS_WITH_CO_FACTORS_WHOSE_PRECISE_EFFECT_ON_RUNX1_TARGETS_IS_NOT_KNOWN	REACTOME_RUNX1_INTERACTS_WITH_CO_FACTORS_WHOSE_PRECISE_EFFECT_ON_RUNX1_TARGETS_IS_NOT_KNOWN	3/623	37/10646	0.369284	0.675301	0.524808	SMARCA2/PCGF5/SMARCE1	3
REACTOME_ERK_MAPK_TARGETS	REACTOME_ERK_MAPK_TARGETS	2/623	22/10646	0.371841	0.6762	0.525507	DUSP7/DUSP3	2
REACTOME_FRS_MEDIATED_FGFR4_SIGNALING	REACTOME_FRS_MEDIATED_FGFR4_SIGNALING	2/623	22/10646	0.371841	0.6762	0.525507	NRAS/HRAS	2
REACTOME_SHC1_EVENTS_IN_ERBB2_SIGNALING	REACTOME_SHC1_EVENTS_IN_ERBB2_SIGNALING	2/623	22/10646	0.371841	0.6762	0.525507	NRAS/HRAS	2
REACTOME_RHOD_GTPASE_CYCLE	REACTOME_RHOD_GTPASE_CYCLE	4/623	53/10646	0.376159	0.681527	0.529646	EMD/SLC4A7/CAV1/PIK3R2	4
REACTOME_SYNTHESIS_OF_PIPS_AT_THE_PLASMA_MEMBRANE	REACTOME_SYNTHESIS_OF_PIPS_AT_THE_PLASMA_MEMBRANE	4/623	53/10646	0.376159	0.681527	0.529646	RAB4A/PLEKHA3/PIK3R2/ARF1	4
REACTOME_APOPTOTIC_CLEAVAGE_OF_CELLULAR_PROTEINS	REACTOME_APOPTOTIC_CLEAVAGE_OF_CELLULAR_PROTEINS	3/623	38/10646	0.385486	0.69331	0.538803	PLEC/STK24/SPTAN1	3
REACTOME_DISEASES_OF_MITOTIC_CELL_CYCLE	REACTOME_DISEASES_OF_MITOTIC_CELL_CYCLE	3/623	38/10646	0.385486	0.69331	0.538803	CDK4/ANAPC15/DAXX	3
REACTOME_SIGNALING_BY_FGFR1_IN_DISEASE	REACTOME_SIGNALING_BY_FGFR1_IN_DISEASE	3/623	38/10646	0.385486	0.69331	0.538803	NRAS/HRAS/CUX1	3
REACTOME_TRIGLYCERIDE_METABOLISM	REACTOME_TRIGLYCERIDE_METABOLISM	3/623	38/10646	0.385486	0.69331	0.538803	CAV1/PPP1CA/PRKACA	3
REACTOME_PLATELET_HOMEOSTASIS	REACTOME_PLATELET_HOMEOSTASIS	6/623	86/10646	0.389878	0.698059	0.542494	PRKG1/GNG12/GNB1/GNG10/ORAI2/GNB2	6
REACTOME_RAC1_GTPASE_CYCLE	REACTOME_RAC1_GTPASE_CYCLE	12/623	184/10646	0.391815	0.698059	0.542494	LAMTOR1/EMD/TRIO/CAV1/YKT6/WIPF1/CDC42EP1/PLEKHG4/PIK3R2/NCKAP1/ARHGEF6/WASF3	12
REACTOME_FRS_MEDIATED_FGFR1_SIGNALING	REACTOME_FRS_MEDIATED_FGFR1_SIGNALING	2/623	23/10646	0.393102	0.698059	0.542494	NRAS/HRAS	2
REACTOME_MITOCHONDRIAL_CALCIUM_ION_TRANSPORT	REACTOME_MITOCHONDRIAL_CALCIUM_ION_TRANSPORT	2/623	23/10646	0.393102	0.698059	0.542494	SPG7/SMDT1	2
REACTOME_NEPHRIN_FAMILY_INTERACTIONS	REACTOME_NEPHRIN_FAMILY_INTERACTIONS	2/623	23/10646	0.393102	0.698059	0.542494	SPTAN1/PIK3R2	2
REACTOME_RAF_INDEPENDENT_MAPK1_3_ACTIVATION	REACTOME_RAF_INDEPENDENT_MAPK1_3_ACTIVATION	2/623	23/10646	0.393102	0.698059	0.542494	DUSP7/PEA15	2
REACTOME_TELOMERE_EXTENSION_BY_TELOMERASE	REACTOME_TELOMERE_EXTENSION_BY_TELOMERASE	2/623	23/10646	0.393102	0.698059	0.542494	PPP6C/NHP2	2
REACTOME_CLASS_C_3_METABOTROPIC_GLUTAMATE_PHEROMONE_RECEPTORS	REACTOME_CLASS_C_3_METABOTROPIC_GLUTAMATE_PHEROMONE_RECEPTORS	3/623	39/10646	0.401589	0.709281	0.551216	TAS2R14/GABBR1/TAS2R4	3
REACTOME_FANCONI_ANEMIA_PATHWAY	REACTOME_FANCONI_ANEMIA_PATHWAY	3/623	39/10646	0.401589	0.709281	0.551216	UBA52/UBB/FAAP20	3
REACTOME_OVARIAN_TUMOR_DOMAIN_PROTEASES	REACTOME_OVARIAN_TUMOR_DOMAIN_PROTEASES	3/623	39/10646	0.401589	0.709281	0.551216	UBA52/UBB/OTUD3	3
REACTOME_INTRINSIC_PATHWAY_FOR_APOPTOSIS	REACTOME_INTRINSIC_PATHWAY_FOR_APOPTOSIS	4/623	55/10646	0.403133	0.709456	0.551351	AKT1/YWHAE/YWHAZ/AKT3	4
REACTOME_SIGNALING_BY_ALK_IN_CANCER	REACTOME_SIGNALING_BY_ALK_IN_CANCER	4/623	55/10646	0.403133	0.709456	0.551351	TPM4/EEF1G/RNF213/MSN	4
REACTOME_SIGNALING_BY_TGFB_FAMILY_MEMBERS	REACTOME_SIGNALING_BY_TGFB_FAMILY_MEMBERS	7/623	104/10646	0.407911	0.71658	0.556888	UBA52/STRAP/PPP1CA/UBB/UBE2M/STUB1/CCNT2	7
REACTOME_L1CAM_INTERACTIONS	REACTOME_L1CAM_INTERACTIONS	8/623	121/10646	0.413677	0.719724	0.559331	TUBA1B/SPTAN1/SCN8A/DLG1/ACTB/NRP1/MSN/LAMB1	8
REACTOME_ESTROGEN_DEPENDENT_NUCLEAR_EVENTS_DOWNSTREAM_OF_ESR_MEMBRANE_SIGNALING	REACTOME_ESTROGEN_DEPENDENT_NUCLEAR_EVENTS_DOWNSTREAM_OF_ESR_MEMBRANE_SIGNALING	2/623	24/10646	0.414031	0.719724	0.559331	AKT1/AKT3	2
REACTOME_GLUTAMATE_NEUROTRANSMITTER_RELEASE_CYCLE	REACTOME_GLUTAMATE_NEUROTRANSMITTER_RELEASE_CYCLE	2/623	24/10646	0.414031	0.719724	0.559331	GLS/ARL6IP5	2
REACTOME_RUNX2_REGULATES_OSTEOBLAST_DIFFERENTIATION	REACTOME_RUNX2_REGULATES_OSTEOBLAST_DIFFERENTIATION	2/623	24/10646	0.414031	0.719724	0.559331	COL1A1/GLI3	2
REACTOME_SEMA4D_IN_SEMAPHORIN_SIGNALING	REACTOME_SEMA4D_IN_SEMAPHORIN_SIGNALING	2/623	24/10646	0.414031	0.719724	0.559331	RHOB/RRAS	2
REACTOME_AURKA_ACTIVATION_BY_TPX2	REACTOME_AURKA_ACTIVATION_BY_TPX2	5/623	72/10646	0.414098	0.719724	0.559331	PCNT/MAPRE1/YWHAE/PRKACA/TUBB	5
REACTOME_CARGO_RECOGNITION_FOR_CLATHRIN_MEDIATED_ENDOCYTOSIS	REACTOME_CARGO_RECOGNITION_FOR_CLATHRIN_MEDIATED_ENDOCYTOSIS	7/623	105/10646	0.417635	0.72449	0.563035	UBA52/VAMP7/SH3KBP1/UBB/IGF2R/LDLR/COPS7A	7
REACTOME_CHROMOSOME_MAINTENANCE	REACTOME_CHROMOSOME_MAINTENANCE	9/623	138/10646	0.418315	0.72449	0.563035	POLR2I/POLR2L/PPP6C/POLD2/POLD4/NHP2/POLR2K/POLR2E/DAXX	9
REACTOME_DNA_REPLICATION	REACTOME_DNA_REPLICATION	12/623	189/10646	0.428104	0.740137	0.575195	UBA52/PSMB6/POLD2/POLD4/PSMC1/PSMB2/ANAPC15/UBB/PSMB5/PSMB3/PSMA2/PSMB1	12
REACTOME_ANTIGEN_PRESENTATION_FOLDING_ASSEMBLY_AND_PEPTIDE_LOADING_OF_CLASS_I_MHC	REACTOME_ANTIGEN_PRESENTATION_FOLDING_ASSEMBLY_AND_PEPTIDE_LOADING_OF_CLASS_I_MHC	2/623	25/10646	0.434592	0.743501	0.577809	HSPA5/PDIA3	2
REACTOME_DOWNSTREAM_SIGNALING_OF_ACTIVATED_FGFR3	REACTOME_DOWNSTREAM_SIGNALING_OF_ACTIVATED_FGFR3	2/623	25/10646	0.434592	0.743501	0.577809	NRAS/HRAS	2
REACTOME_FRS_MEDIATED_FGFR2_SIGNALING	REACTOME_FRS_MEDIATED_FGFR2_SIGNALING	2/623	25/10646	0.434592	0.743501	0.577809	NRAS/HRAS	2
REACTOME_RESOLUTION_OF_AP_SITES_VIA_THE_MULTIPLE_NUCLEOTIDE_PATCH_REPLACEMENT_PATHWAY	REACTOME_RESOLUTION_OF_AP_SITES_VIA_THE_MULTIPLE_NUCLEOTIDE_PATCH_REPLACEMENT_PATHWAY	2/623	25/10646	0.434592	0.743501	0.577809	POLD2/POLD4	2
REACTOME_SIGNALING_BY_ERYTHROPOIETIN	REACTOME_SIGNALING_BY_ERYTHROPOIETIN	2/623	25/10646	0.434592	0.743501	0.577809	NRAS/HRAS	2
REACTOME_SIGNALING_BY_NTRK2_TRKB	REACTOME_SIGNALING_BY_NTRK2_TRKB	2/623	25/10646	0.434592	0.743501	0.577809	NRAS/HRAS	2
REACTOME_NEGATIVE_EPIGENETIC_REGULATION_OF_RRNA_EXPRESSION	REACTOME_NEGATIVE_EPIGENETIC_REGULATION_OF_RRNA_EXPRESSION	7/623	107/10646	0.437039	0.746386	0.580052	POLR2L/GTF2H5/TAF1D/POLR1D/SAP18/POLR2K/POLR2E	7
REACTOME_OXIDATIVE_STRESS_INDUCED_SENESCENCE	REACTOME_OXIDATIVE_STRESS_INDUCED_SENESCENCE	8/623	124/10646	0.440734	0.748027	0.581327	UBA52/CDK4/MDM4/MDM2/MAPK9/UBB/MAPKAPK3/MAP2K4	8
REACTOME_AMYLOID_FIBER_FORMATION	REACTOME_AMYLOID_FIBER_FORMATION	7/623	108/10646	0.446707	0.748027	0.581327	UBA52/TGFBI/HSPG2/CST3/UBB/SIAH2/PSENEN	7
REACTOME_ABACAVIR_TRANSPORT_AND_METABOLISM	REACTOME_ABACAVIR_TRANSPORT_AND_METABOLISM	1/623	10/10646	0.452986	0.748027	0.581327	GUK1	1
REACTOME_ACTIVATION_OF_THE_AP_1_FAMILY_OF_TRANSCRIPTION_FACTORS	REACTOME_ACTIVATION_OF_THE_AP_1_FAMILY_OF_TRANSCRIPTION_FACTORS	1/623	10/10646	0.452986	0.748027	0.581327	MAPK9	1
REACTOME_BICARBONATE_TRANSPORTERS	REACTOME_BICARBONATE_TRANSPORTERS	1/623	10/10646	0.452986	0.748027	0.581327	SLC4A7	1
REACTOME_COHESIN_LOADING_ONTO_CHROMATIN	REACTOME_COHESIN_LOADING_ONTO_CHROMATIN	1/623	10/10646	0.452986	0.748027	0.581327	STAG1	1
REACTOME_HDL_REMODELING	REACTOME_HDL_REMODELING	1/623	10/10646	0.452986	0.748027	0.581327	LCAT	1
REACTOME_IONOTROPIC_ACTIVITY_OF_KAINATE_RECEPTORS	REACTOME_IONOTROPIC_ACTIVITY_OF_KAINATE_RECEPTORS	1/623	10/10646	0.452986	0.748027	0.581327	DLG1	1
REACTOME_KETONE_BODY_METABOLISM	REACTOME_KETONE_BODY_METABOLISM	1/623	10/10646	0.452986	0.748027	0.581327	BDH2	1
REACTOME_MET_RECEPTOR_RECYCLING	REACTOME_MET_RECEPTOR_RECYCLING	1/623	10/10646	0.452986	0.748027	0.581327	RAB4A	1
REACTOME_ORGANIC_CATION_TRANSPORT	REACTOME_ORGANIC_CATION_TRANSPORT	1/623	10/10646	0.452986	0.748027	0.581327	SLC22A15	1
REACTOME_PROCESSING_AND_ACTIVATION_OF_SUMO	REACTOME_PROCESSING_AND_ACTIVATION_OF_SUMO	1/623	10/10646	0.452986	0.748027	0.581327	SUMO3	1
REACTOME_REACTIONS_SPECIFIC_TO_THE_COMPLEX_N_GLYCAN_SYNTHESIS_PATHWAY	REACTOME_REACTIONS_SPECIFIC_TO_THE_COMPLEX_N_GLYCAN_SYNTHESIS_PATHWAY	1/623	10/10646	0.452986	0.748027	0.581327	MGAT2	1
REACTOME_SYNTHESIS_OF_PYROPHOSPHATES_IN_THE_CYTOSOL	REACTOME_SYNTHESIS_OF_PYROPHOSPHATES_IN_THE_CYTOSOL	1/623	10/10646	0.452986	0.748027	0.581327	ITPK1	1
REACTOME_TETRAHYDROBIOPTERIN_BH4_SYNTHESIS_RECYCLING_SALVAGE_AND_REGULATION	REACTOME_TETRAHYDROBIOPTERIN_BH4_SYNTHESIS_RECYCLING_SALVAGE_AND_REGULATION	1/623	10/10646	0.452986	0.748027	0.581327	AKT1	1
REACTOME_ZINC_INFLUX_INTO_CELLS_BY_THE_SLC39_GENE_FAMILY	REACTOME_ZINC_INFLUX_INTO_CELLS_BY_THE_SLC39_GENE_FAMILY	1/623	10/10646	0.452986	0.748027	0.581327	SLC39A6	1
REACTOME_A_TETRASACCHARIDE_LINKER_SEQUENCE_IS_REQUIRED_FOR_GAG_SYNTHESIS	REACTOME_A_TETRASACCHARIDE_LINKER_SEQUENCE_IS_REQUIRED_FOR_GAG_SYNTHESIS	2/623	26/10646	0.454758	0.748027	0.581327	HSPG2/AGRN	2
REACTOME_CASPASE_ACTIVATION_VIA_EXTRINSIC_APOPTOTIC_SIGNALLING_PATHWAY	REACTOME_CASPASE_ACTIVATION_VIA_EXTRINSIC_APOPTOTIC_SIGNALLING_PATHWAY	2/623	26/10646	0.454758	0.748027	0.581327	CFLAR/FAS	2
REACTOME_FORMATION_OF_TUBULIN_FOLDING_INTERMEDIATES_BY_CCT_TRIC	REACTOME_FORMATION_OF_TUBULIN_FOLDING_INTERMEDIATES_BY_CCT_TRIC	2/623	26/10646	0.454758	0.748027	0.581327	TUBA1B/CCT3	2
REACTOME_POLYMERASE_SWITCHING_ON_THE_C_STRAND_OF_THE_TELOMERE	REACTOME_POLYMERASE_SWITCHING_ON_THE_C_STRAND_OF_THE_TELOMERE	2/623	26/10646	0.454758	0.748027	0.581327	POLD2/POLD4	2
REACTOME_SIGNALING_BY_ERBB2_IN_CANCER	REACTOME_SIGNALING_BY_ERBB2_IN_CANCER	2/623	26/10646	0.454758	0.748027	0.581327	NRAS/HRAS	2
REACTOME_SYNTHESIS_OF_IP3_AND_IP4_IN_THE_CYTOSOL	REACTOME_SYNTHESIS_OF_IP3_AND_IP4_IN_THE_CYTOSOL	2/623	26/10646	0.454758	0.748027	0.581327	INPP5B/ITPK1	2
REACTOME_RHOQ_GTPASE_CYCLE	REACTOME_RHOQ_GTPASE_CYCLE	4/623	59/10646	0.456311	0.749327	0.582337	LAMTOR1/SLC4A7/CAV1/CDC42EP1	4
REACTOME_SUMOYLATION_OF_TRANSCRIPTION_COFACTORS	REACTOME_SUMOYLATION_OF_TRANSCRIPTION_COFACTORS	3/623	43/10646	0.464586	0.761642	0.591908	PCGF2/SUMO3/DAXX	3
REACTOME_RMTS_METHYLATE_HISTONE_ARGININES	REACTOME_RMTS_METHYLATE_HISTONE_ARGININES	5/623	77/10646	0.472238	0.769183	0.597768	SMARCA2/CDK4/PRMT1/SMARCE1/COPRS	5
REACTOME_DOWNSTREAM_SIGNALING_OF_ACTIVATED_FGFR4	REACTOME_DOWNSTREAM_SIGNALING_OF_ACTIVATED_FGFR4	2/623	27/10646	0.474504	0.769183	0.597768	NRAS/HRAS	2
REACTOME_INTEGRIN_SIGNALING	REACTOME_INTEGRIN_SIGNALING	2/623	27/10646	0.474504	0.769183	0.597768	AKT1/TLN1	2
REACTOME_DAP12_INTERACTIONS	REACTOME_DAP12_INTERACTIONS	3/623	44/10646	0.479891	0.769183	0.597768	NRAS/PIK3R2/HRAS	3
REACTOME_TP53_REGULATES_TRANSCRIPTION_OF_CELL_DEATH_GENES	REACTOME_TP53_REGULATES_TRANSCRIPTION_OF_CELL_DEATH_GENES	3/623	44/10646	0.479891	0.769183	0.597768	TMEM219/FAS/TP53INP1	3
REACTOME_ACTIVATION_OF_THE_PHOTOTRANSDUCTION_CASCADE	REACTOME_ACTIVATION_OF_THE_PHOTOTRANSDUCTION_CASCADE	1/623	11/10646	0.485027	0.769183	0.597768	GNB1	1
REACTOME_BETA_OXIDATION_OF_VERY_LONG_CHAIN_FATTY_ACIDS	REACTOME_BETA_OXIDATION_OF_VERY_LONG_CHAIN_FATTY_ACIDS	1/623	11/10646	0.485027	0.769183	0.597768	ECI2	1
REACTOME_CYP2E1_REACTIONS	REACTOME_CYP2E1_REACTIONS	1/623	11/10646	0.485027	0.769183	0.597768	CYP2E1	1
REACTOME_ESTABLISHMENT_OF_SISTER_CHROMATID_COHESION	REACTOME_ESTABLISHMENT_OF_SISTER_CHROMATID_COHESION	1/623	11/10646	0.485027	0.769183	0.597768	STAG1	1
REACTOME_GAMMA_CARBOXYLATION_TRANSPORT_AND_AMINO_TERMINAL_CLEAVAGE_OF_PROTEINS	REACTOME_GAMMA_CARBOXYLATION_TRANSPORT_AND_AMINO_TERMINAL_CLEAVAGE_OF_PROTEINS	1/623	11/10646	0.485027	0.769183	0.597768	GGCX	1
REACTOME_MATURATION_OF_SARS_COV_1_NUCLEOPROTEIN	REACTOME_MATURATION_OF_SARS_COV_1_NUCLEOPROTEIN	1/623	11/10646	0.485027	0.769183	0.597768	GSK3B	1
REACTOME_MITOCHONDRIAL_FATTY_ACID_BETA_OXIDATION_OF_SATURATED_FATTY_ACIDS	REACTOME_MITOCHONDRIAL_FATTY_ACID_BETA_OXIDATION_OF_SATURATED_FATTY_ACIDS	1/623	11/10646	0.485027	0.769183	0.597768	ECHS1	1
REACTOME_MUCOPOLYSACCHARIDOSES	REACTOME_MUCOPOLYSACCHARIDOSES	1/623	11/10646	0.485027	0.769183	0.597768	IDUA	1
REACTOME_NEUROTRANSMITTER_CLEARANCE	REACTOME_NEUROTRANSMITTER_CLEARANCE	1/623	11/10646	0.485027	0.769183	0.597768	COMT	1
REACTOME_PHENYLALANINE_AND_TYROSINE_METABOLISM	REACTOME_PHENYLALANINE_AND_TYROSINE_METABOLISM	1/623	11/10646	0.485027	0.769183	0.597768	FAH	1
REACTOME_RECEPTOR_MEDIATED_MITOPHAGY	REACTOME_RECEPTOR_MEDIATED_MITOPHAGY	1/623	11/10646	0.485027	0.769183	0.597768	MAP1LC3B	1
REACTOME_REGULATED_PROTEOLYSIS_OF_P75NTR	REACTOME_REGULATED_PROTEOLYSIS_OF_P75NTR	1/623	11/10646	0.485027	0.769183	0.597768	PSENEN	1
REACTOME_SLBP_DEPENDENT_PROCESSING_OF_REPLICATION_DEPENDENT_HISTONE_PRE_MRNAS	REACTOME_SLBP_DEPENDENT_PROCESSING_OF_REPLICATION_DEPENDENT_HISTONE_PRE_MRNAS	1/623	11/10646	0.485027	0.769183	0.597768	LSM10	1
REACTOME_SUMOYLATION_OF_IMMUNE_RESPONSE_PROTEINS	REACTOME_SUMOYLATION_OF_IMMUNE_RESPONSE_PROTEINS	1/623	11/10646	0.485027	0.769183	0.597768	SUMO3	1
REACTOME_UPTAKE_AND_FUNCTION_OF_ANTHRAX_TOXINS	REACTOME_UPTAKE_AND_FUNCTION_OF_ANTHRAX_TOXINS	1/623	11/10646	0.485027	0.769183	0.597768	MAP2K4	1
REACTOME_DNA_REPLICATION_PRE_INITIATION	REACTOME_DNA_REPLICATION_PRE_INITIATION	9/623	146/10646	0.485635	0.769183	0.597768	UBA52/PSMB6/PSMC1/PSMB2/UBB/PSMB5/PSMB3/PSMA2/PSMB1	9
REACTOME_TCF_DEPENDENT_SIGNALING_IN_RESPONSE_TO_WNT	REACTOME_TCF_DEPENDENT_SIGNALING_IN_RESPONSE_TO_WNT	14/623	232/10646	0.492601	0.777118	0.603935	UBA52/AKT1/CAV1/PSMB6/PSMC1/GSK3B/PSMB2/UBB/PSMB5/YWHAZ/PSMB3/PSMA2/PSMB1/CSNK1G2	14
REACTOME_DOWNREGULATION_OF_SMAD2_3_SMAD4_TRANSCRIPTIONAL_ACTIVITY	REACTOME_DOWNREGULATION_OF_SMAD2_3_SMAD4_TRANSCRIPTIONAL_ACTIVITY	2/623	28/10646	0.49381	0.777118	0.603935	UBA52/UBB	2
REACTOME_KERATAN_SULFATE_BIOSYNTHESIS	REACTOME_KERATAN_SULFATE_BIOSYNTHESIS	2/623	28/10646	0.49381	0.777118	0.603935	B4GALT2/B3GNT2	2
REACTOME_PROCESSING_OF_CAPPED_INTRONLESS_PRE_MRNA	REACTOME_PROCESSING_OF_CAPPED_INTRONLESS_PRE_MRNA	2/623	28/10646	0.49381	0.777118	0.603935	CSTF3/LSM10	2
REACTOME_SPHINGOLIPID_DE_NOVO_BIOSYNTHESIS	REACTOME_SPHINGOLIPID_DE_NOVO_BIOSYNTHESIS	3/623	45/10646	0.494987	0.777723	0.604405	SPTSSA/ORMDL1/CSNK1G2	3
REACTOME_TRANSCRIPTIONAL_ACTIVITY_OF_SMAD2_SMAD3_SMAD4_HETEROTRIMER	REACTOME_TRANSCRIPTIONAL_ACTIVITY_OF_SMAD2_SMAD3_SMAD4_HETEROTRIMER	3/623	46/10646	0.509861	0.797982	0.620149	UBA52/UBB/CCNT2	3
REACTOME_EGR2_AND_SOX10_MEDIATED_INITIATION_OF_SCHWANN_CELL_MYELINATION	REACTOME_EGR2_AND_SOX10_MEDIATED_INITIATION_OF_SCHWANN_CELL_MYELINATION	2/623	29/10646	0.512661	0.797982	0.620149	LAMA2/LAMB1	2
REACTOME_PEROXISOMAL_LIPID_METABOLISM	REACTOME_PEROXISOMAL_LIPID_METABOLISM	2/623	29/10646	0.512661	0.797982	0.620149	SCP2/ECI2	2
REACTOME_CREB1_PHOSPHORYLATION_THROUGH_THE_ACTIVATION_OF_ADENYLATE_CYCLASE	REACTOME_CREB1_PHOSPHORYLATION_THROUGH_THE_ACTIVATION_OF_ADENYLATE_CYCLASE	1/623	12/10646	0.515194	0.797982	0.620149	PRKACA	1
REACTOME_GAP_JUNCTION_DEGRADATION	REACTOME_GAP_JUNCTION_DEGRADATION	1/623	12/10646	0.515194	0.797982	0.620149	ACTB	1
REACTOME_HYALURONAN_UPTAKE_AND_DEGRADATION	REACTOME_HYALURONAN_UPTAKE_AND_DEGRADATION	1/623	12/10646	0.515194	0.797982	0.620149	CD44	1
REACTOME_MISCELLANEOUS_SUBSTRATES	REACTOME_MISCELLANEOUS_SUBSTRATES	1/623	12/10646	0.515194	0.797982	0.620149	CYP2U1	1
REACTOME_REGULATION_OF_GLYCOLYSIS_BY_FRUCTOSE_2_6_BISPHOSPHATE_METABOLISM	REACTOME_REGULATION_OF_GLYCOLYSIS_BY_FRUCTOSE_2_6_BISPHOSPHATE_METABOLISM	1/623	12/10646	0.515194	0.797982	0.620149	PRKACA	1
REACTOME_RRNA_PROCESSING_IN_THE_MITOCHONDRION	REACTOME_RRNA_PROCESSING_IN_THE_MITOCHONDRION	1/623	12/10646	0.515194	0.797982	0.620149	MTERF4	1
REACTOME_CYCLIN_D_ASSOCIATED_EVENTS_IN_G1	REACTOME_CYCLIN_D_ASSOCIATED_EVENTS_IN_G1	3/623	47/10646	0.524502	0.809844	0.629367	UBA52/CDK4/UBB	3
REACTOME_SENSORY_PERCEPTION_OF_TASTE	REACTOME_SENSORY_PERCEPTION_OF_TASTE	3/623	47/10646	0.524502	0.809844	0.629367	TAS2R14/GNB1/TAS2R4	3
REACTOME_DOWNSTREAM_SIGNALING_OF_ACTIVATED_FGFR2	REACTOME_DOWNSTREAM_SIGNALING_OF_ACTIVATED_FGFR2	2/623	30/10646	0.531043	0.817373	0.635219	NRAS/HRAS	2
REACTOME_SURFACTANT_METABOLISM	REACTOME_SURFACTANT_METABOLISM	2/623	30/10646	0.531043	0.817373	0.635219	ZDHHC2/CKAP4	2
REACTOME_INOSITOL_PHOSPHATE_METABOLISM	REACTOME_INOSITOL_PHOSPHATE_METABOLISM	3/623	48/10646	0.538899	0.826335	0.642183	INPP5B/ITPK1/INPP5A	3
REACTOME_IRS_MEDIATED_SIGNALLING	REACTOME_IRS_MEDIATED_SIGNALLING	3/623	48/10646	0.538899	0.826335	0.642183	NRAS/PIK3R2/HRAS	3
REACTOME_NEUROTRANSMITTER_RECEPTORS_AND_POSTSYNAPTIC_SIGNAL_TRANSMISSION	REACTOME_NEUROTRANSMITTER_RECEPTORS_AND_POSTSYNAPTIC_SIGNAL_TRANSMISSION	12/623	205/10646	0.542534	0.826335	0.642183	GNG12/GNB1/MDM2/GNAI2/NRAS/TUBA1B/GABBR1/PRKACA/HRAS/GNG10/DLG1/GNB2	12
REACTOME_LOSS_OF_FUNCTION_OF_MECP2_IN_RETT_SYNDROME	REACTOME_LOSS_OF_FUNCTION_OF_MECP2_IN_RETT_SYNDROME	1/623	13/10646	0.543597	0.826335	0.642183	PRKACA	1
REACTOME_MITOCHONDRIAL_IRON_SULFUR_CLUSTER_BIOGENESIS	REACTOME_MITOCHONDRIAL_IRON_SULFUR_CLUSTER_BIOGENESIS	1/623	13/10646	0.543597	0.826335	0.642183	SLC25A37	1
REACTOME_MITOTIC_TELOPHASE_CYTOKINESIS	REACTOME_MITOTIC_TELOPHASE_CYTOKINESIS	1/623	13/10646	0.543597	0.826335	0.642183	STAG1	1
REACTOME_NF_KB_ACTIVATION_THROUGH_FADD_RIP_1_PATHWAY_MEDIATED_BY_CASPASE_8_AND_10	REACTOME_NF_KB_ACTIVATION_THROUGH_FADD_RIP_1_PATHWAY_MEDIATED_BY_CASPASE_8_AND_10	1/623	13/10646	0.543597	0.826335	0.642183	IKBKB	1
REACTOME_TRAFFICKING_AND_PROCESSING_OF_ENDOSOMAL_TLR	REACTOME_TRAFFICKING_AND_PROCESSING_OF_ENDOSOMAL_TLR	1/623	13/10646	0.543597	0.826335	0.642183	HSP90B1	1
REACTOME_RNA_POLYMERASE_II_TRANSCRIPTION_TERMINATION	REACTOME_RNA_POLYMERASE_II_TRANSCRIPTION_TERMINATION	4/623	66/10646	0.544954	0.827118	0.642792	CSTF3/THOC7/LSM10/SRSF4	4
REACTOME_DOWNSTREAM_SIGNALING_OF_ACTIVATED_FGFR1	REACTOME_DOWNSTREAM_SIGNALING_OF_ACTIVATED_FGFR1	2/623	31/10646	0.548946	0.828057	0.643521	NRAS/HRAS	2
REACTOME_GLYOXYLATE_METABOLISM_AND_GLYCINE_DEGRADATION	REACTOME_GLYOXYLATE_METABOLISM_AND_GLYCINE_DEGRADATION	2/623	31/10646	0.548946	0.828057	0.643521	AMT/NDUFAB1	2
REACTOME_HS_GAG_BIOSYNTHESIS	REACTOME_HS_GAG_BIOSYNTHESIS	2/623	31/10646	0.548946	0.828057	0.643521	HSPG2/AGRN	2
REACTOME_TRAFFICKING_OF_AMPA_RECEPTORS	REACTOME_TRAFFICKING_OF_AMPA_RECEPTORS	2/623	31/10646	0.548946	0.828057	0.643521	MDM2/DLG1	2
REACTOME_RECYCLING_PATHWAY_OF_L1	REACTOME_RECYCLING_PATHWAY_OF_L1	3/623	49/10646	0.553042	0.831681	0.646338	TUBA1B/ACTB/MSN	3
REACTOME_RETROGRADE_TRANSPORT_AT_THE_TRANS_GOLGI_NETWORK	REACTOME_RETROGRADE_TRANSPORT_AT_THE_TRANS_GOLGI_NETWORK	3/623	49/10646	0.553042	0.831681	0.646338	NAA38/IGF2R/COG3	3
REACTOME_RHO_GTPASE_CYCLE	REACTOME_RHO_GTPASE_CYCLE	26/623	450/10646	0.557238	0.834683	0.648671	LAMTOR1/EMD/SLC4A7/TRIO/TPM4/TMEM59/CAV1/YKT6/CKAP4/WIPF1/RAC2/RHOB/CDC42EP1/TUBA1B/SPTAN1/PLEKHG4/PIK3R2/DST/ACTB/NCKAP1/NIPSNAP2/BASP1/ARHGEF6/WASF3/GOLGA3/UBXN11	26
REACTOME_CDC42_GTPASE_CYCLE	REACTOME_CDC42_GTPASE_CYCLE	9/623	155/10646	0.558842	0.834683	0.648671	LAMTOR1/TRIO/CAV1/YKT6/WIPF1/CDC42EP1/PLEKHG4/PIK3R2/ARHGEF6	9
REACTOME_ACTIVATION_OF_ANTERIOR_HOX_GENES_IN_HINDBRAIN_DEVELOPMENT_DURING_EARLY_EMBRYOGENESIS	REACTOME_ACTIVATION_OF_ANTERIOR_HOX_GENES_IN_HINDBRAIN_DEVELOPMENT_DURING_EARLY_EMBRYOGENESIS	7/623	120/10646	0.559047	0.834683	0.648671	HOXB3/POLR2I/PCGF2/POLR2L/HOXB4/POLR2K/POLR2E	7
REACTOME_DNA_STRAND_ELONGATION	REACTOME_DNA_STRAND_ELONGATION	2/623	32/10646	0.566364	0.834683	0.648671	POLD2/POLD4	2
REACTOME_NUCLEAR_SIGNALING_BY_ERBB4	REACTOME_NUCLEAR_SIGNALING_BY_ERBB4	2/623	32/10646	0.566364	0.834683	0.648671	MXD4/PSENEN	2
REACTOME_PERK_REGULATES_GENE_EXPRESSION	REACTOME_PERK_REGULATES_GENE_EXPRESSION	2/623	32/10646	0.566364	0.834683	0.648671	HSPA5/DDIT3	2
REACTOME_RHO_GTPASES_ACTIVATE_IQGAPS	REACTOME_RHO_GTPASES_ACTIVATE_IQGAPS	2/623	32/10646	0.566364	0.834683	0.648671	TUBA1B/ACTB	2
REACTOME_SEALING_OF_THE_NUCLEAR_ENVELOPE_NE_BY_ESCRT_III	REACTOME_SEALING_OF_THE_NUCLEAR_ENVELOPE_NE_BY_ESCRT_III	2/623	32/10646	0.566364	0.834683	0.648671	CHMP2A/TUBA1B	2
REACTOME_CHONDROITIN_SULFATE_DERMATAN_SULFATE_METABOLISM	REACTOME_CHONDROITIN_SULFATE_DERMATAN_SULFATE_METABOLISM	3/623	50/10646	0.566926	0.834683	0.648671	HSPG2/AGRN/IDUA	3
REACTOME_NETRIN_1_SIGNALING	REACTOME_NETRIN_1_SIGNALING	3/623	50/10646	0.566926	0.834683	0.648671	TRIO/ABLIM3/SIAH2	3
REACTOME_ADENYLATE_CYCLASE_INHIBITORY_PATHWAY	REACTOME_ADENYLATE_CYCLASE_INHIBITORY_PATHWAY	1/623	14/10646	0.570338	0.834683	0.648671	GNAI2	1
REACTOME_CS_DS_DEGRADATION	REACTOME_CS_DS_DEGRADATION	1/623	14/10646	0.570338	0.834683	0.648671	IDUA	1
REACTOME_EARLY_PHASE_OF_HIV_LIFE_CYCLE	REACTOME_EARLY_PHASE_OF_HIV_LIFE_CYCLE	1/623	14/10646	0.570338	0.834683	0.648671	PPIA	1
REACTOME_GLUTAMATE_AND_GLUTAMINE_METABOLISM	REACTOME_GLUTAMATE_AND_GLUTAMINE_METABOLISM	1/623	14/10646	0.570338	0.834683	0.648671	GLS	1
REACTOME_GOLGI_CISTERNAE_PERICENTRIOLAR_STACK_REORGANIZATION	REACTOME_GOLGI_CISTERNAE_PERICENTRIOLAR_STACK_REORGANIZATION	1/623	14/10646	0.570338	0.834683	0.648671	RAB1B	1
REACTOME_LYSOSPHINGOLIPID_AND_LPA_RECEPTORS	REACTOME_LYSOSPHINGOLIPID_AND_LPA_RECEPTORS	1/623	14/10646	0.570338	0.834683	0.648671	PLPPR2	1
REACTOME_REGULATION_OF_IFNG_SIGNALING	REACTOME_REGULATION_OF_IFNG_SIGNALING	1/623	14/10646	0.570338	0.834683	0.648671	IFNGR2	1
REACTOME_REPRESSION_OF_WNT_TARGET_GENES	REACTOME_REPRESSION_OF_WNT_TARGET_GENES	1/623	14/10646	0.570338	0.834683	0.648671	TLE5	1
REACTOME_TRANSPORT_OF_BILE_SALTS_AND_ORGANIC_ACIDS_METAL_IONS_AND_AMINE_COMPOUNDS	REACTOME_TRANSPORT_OF_BILE_SALTS_AND_ORGANIC_ACIDS_METAL_IONS_AND_AMINE_COMPOUNDS	5/623	86/10646	0.571378	0.83496	0.648887	SLC39A6/SLC22A15/SLC5A3/SLC44A1/SLC44A2	5
REACTOME_SIGNALING_BY_NOTCH	REACTOME_SIGNALING_BY_NOTCH	14/623	245/10646	0.576598	0.841336	0.653842	UBA52/YBX1/TMED2/AKT1/PSMB6/PSMC1/PSMB2/UBB/PSMB5/YWHAZ/PSMB3/PSMA2/PSENEN/PSMB1	14
REACTOME_HATS_ACETYLATE_HISTONES	REACTOME_HATS_ACETYLATE_HISTONES	8/623	140/10646	0.579571	0.844419	0.656237	OGT/TAF10/MCRS1/BRD1/TADA3/ACTB/ELP2/KAT6B	8
REACTOME_DISEASES_OF_METABOLISM	REACTOME_DISEASES_OF_METABOLISM	14/623	246/10646	0.582843	0.847326	0.658496	UBA52/HSPG2/ADAMTSL1/ALG13/MGAT2/MOGS/ALG3/AGRN/UBB/CYP2U1/IDUA/G6PC3/GYG1/ADAMTS2	14
REACTOME_ACTIVATION_OF_MATRIX_METALLOPROTEINASES	REACTOME_ACTIVATION_OF_MATRIX_METALLOPROTEINASES	2/623	33/10646	0.583291	0.847326	0.658496	MMP14/TIMP2	2
REACTOME_CIRCADIAN_CLOCK	REACTOME_CIRCADIAN_CLOCK	4/623	70/10646	0.592116	0.849994	0.66057	UBA52/PPP1CA/UBB/CHD9	4
REACTOME_APOPTOTIC_EXECUTION_PHASE	REACTOME_APOPTOTIC_EXECUTION_PHASE	3/623	52/10646	0.593883	0.849994	0.66057	PLEC/STK24/SPTAN1	3
REACTOME_DEPOLYMERISATION_OF_THE_NUCLEAR_LAMINA	REACTOME_DEPOLYMERISATION_OF_THE_NUCLEAR_LAMINA	1/623	15/10646	0.595515	0.849994	0.66057	EMD	1
REACTOME_GLYCOGEN_BREAKDOWN_GLYCOGENOLYSIS	REACTOME_GLYCOGEN_BREAKDOWN_GLYCOGENOLYSIS	1/623	15/10646	0.595515	0.849994	0.66057	GYG1	1
REACTOME_GRB2_SOS_PROVIDES_LINKAGE_TO_MAPK_SIGNALING_FOR_INTEGRINS	REACTOME_GRB2_SOS_PROVIDES_LINKAGE_TO_MAPK_SIGNALING_FOR_INTEGRINS	1/623	15/10646	0.595515	0.849994	0.66057	TLN1	1
REACTOME_ORGANIC_CATION_ANION_ZWITTERION_TRANSPORT	REACTOME_ORGANIC_CATION_ANION_ZWITTERION_TRANSPORT	1/623	15/10646	0.595515	0.849994	0.66057	SLC22A15	1
REACTOME_P130CAS_LINKAGE_TO_MAPK_SIGNALING_FOR_INTEGRINS	REACTOME_P130CAS_LINKAGE_TO_MAPK_SIGNALING_FOR_INTEGRINS	1/623	15/10646	0.595515	0.849994	0.66057	TLN1	1
REACTOME_PENTOSE_PHOSPHATE_PATHWAY	REACTOME_PENTOSE_PHOSPHATE_PATHWAY	1/623	15/10646	0.595515	0.849994	0.66057	PGLS	1
REACTOME_RESPONSE_OF_EIF2AK1_HRI_TO_HEME_DEFICIENCY	REACTOME_RESPONSE_OF_EIF2AK1_HRI_TO_HEME_DEFICIENCY	1/623	15/10646	0.595515	0.849994	0.66057	DDIT3	1
REACTOME_SIGNALING_BY_CTNNB1_PHOSPHO_SITE_MUTANTS	REACTOME_SIGNALING_BY_CTNNB1_PHOSPHO_SITE_MUTANTS	1/623	15/10646	0.595515	0.849994	0.66057	GSK3B	1
REACTOME_TFAP2_AP_2_FAMILY_REGULATES_TRANSCRIPTION_OF_GROWTH_FACTORS_AND_THEIR_RECEPTORS	REACTOME_TFAP2_AP_2_FAMILY_REGULATES_TRANSCRIPTION_OF_GROWTH_FACTORS_AND_THEIR_RECEPTORS	1/623	15/10646	0.595515	0.849994	0.66057	VEGFA	1
REACTOME_TRAF3_DEPENDENT_IRF_ACTIVATION_PATHWAY	REACTOME_TRAF3_DEPENDENT_IRF_ACTIVATION_PATHWAY	1/623	15/10646	0.595515	0.849994	0.66057	IRF3	1
REACTOME_KERATAN_SULFATE_KERATIN_METABOLISM	REACTOME_KERATAN_SULFATE_KERATIN_METABOLISM	2/623	34/10646	0.599727	0.853524	0.663313	B4GALT2/B3GNT2	2
REACTOME_TELOMERE_C_STRAND_LAGGING_STRAND_SYNTHESIS	REACTOME_TELOMERE_C_STRAND_LAGGING_STRAND_SYNTHESIS	2/623	34/10646	0.599727	0.853524	0.663313	POLD2/POLD4	2
REACTOME_INTERFERON_ALPHA_BETA_SIGNALING	REACTOME_INTERFERON_ALPHA_BETA_SIGNALING	4/623	71/10646	0.603446	0.855684	0.664991	IFNAR1/IFITM2/IFITM3/IRF3	4
REACTOME_PLASMA_LIPOPROTEIN_ASSEMBLY_REMODELING_AND_CLEARANCE	REACTOME_PLASMA_LIPOPROTEIN_ASSEMBLY_REMODELING_AND_CLEARANCE	4/623	71/10646	0.603446	0.855684	0.664991	LCAT/PRKACA/LDLR/BMP1	4
REACTOME_DISEASES_OF_GLYCOSYLATION	REACTOME_DISEASES_OF_GLYCOSYLATION	8/623	143/10646	0.603858	0.855684	0.664991	HSPG2/ADAMTSL1/ALG13/MGAT2/MOGS/ALG3/AGRN/ADAMTS2	8
REACTOME_SPHINGOLIPID_METABOLISM	REACTOME_SPHINGOLIPID_METABOLISM	5/623	90/10646	0.612218	0.86628	0.673227	PSAP/SPTSSA/GLTP/ORMDL1/CSNK1G2	5
REACTOME_METABOLISM_OF_STEROID_HORMONES	REACTOME_METABOLISM_OF_STEROID_HORMONES	2/623	35/10646	0.615669	0.866912	0.673718	TSPO/STARD3NL	2
REACTOME_CGMP_EFFECTS	REACTOME_CGMP_EFFECTS	1/623	16/10646	0.619219	0.866912	0.673718	PRKG1	1
REACTOME_DEFECTS_OF_CONTACT_ACTIVATION_SYSTEM_CAS_AND_KALLIKREIN_KININ_SYSTEM_KKS	REACTOME_DEFECTS_OF_CONTACT_ACTIVATION_SYSTEM_CAS_AND_KALLIKREIN_KININ_SYSTEM_KKS	1/623	16/10646	0.619219	0.866912	0.673718	GGCX	1
REACTOME_ELEVATION_OF_CYTOSOLIC_CA2_LEVELS	REACTOME_ELEVATION_OF_CYTOSOLIC_CA2_LEVELS	1/623	16/10646	0.619219	0.866912	0.673718	ORAI2	1
REACTOME_MRNA_DECAY_BY_3_TO_5_EXORIBONUCLEASE	REACTOME_MRNA_DECAY_BY_3_TO_5_EXORIBONUCLEASE	1/623	16/10646	0.619219	0.866912	0.673718	NT5C3B	1
REACTOME_SUMOYLATION_OF_DNA_METHYLATION_PROTEINS	REACTOME_SUMOYLATION_OF_DNA_METHYLATION_PROTEINS	1/623	16/10646	0.619219	0.866912	0.673718	PCGF2	1
REACTOME_INSULIN_RECEPTOR_SIGNALLING_CASCADE	REACTOME_INSULIN_RECEPTOR_SIGNALLING_CASCADE	3/623	54/10646	0.619727	0.866912	0.673718	NRAS/PIK3R2/HRAS	3
REACTOME_SIGNALING_BY_TYPE_1_INSULIN_LIKE_GROWTH_FACTOR_1_RECEPTOR_IGF1R	REACTOME_SIGNALING_BY_TYPE_1_INSULIN_LIKE_GROWTH_FACTOR_1_RECEPTOR_IGF1R	3/623	54/10646	0.619727	0.866912	0.673718	NRAS/PIK3R2/HRAS	3
REACTOME_TRANSMISSION_ACROSS_CHEMICAL_SYNAPSES	REACTOME_TRANSMISSION_ACROSS_CHEMICAL_SYNAPSES	15/623	270/10646	0.621072	0.867557	0.674219	COMT/GNG12/GNB1/GLS/MDM2/GNAI2/NRAS/TUBA1B/GABBR1/PRKACA/HRAS/GNG10/DLG1/ARL6IP5/GNB2	15
REACTOME_PEPTIDE_HORMONE_METABOLISM	REACTOME_PEPTIDE_HORMONE_METABOLISM	5/623	91/10646	0.622068	0.867714	0.674341	SPCS1/GNB1/SEC11A/CTSZ/EXOC5	5
REACTOME_SIGNALING_BY_ROBO_RECEPTORS	REACTOME_SIGNALING_BY_ROBO_RECEPTORS	12/623	218/10646	0.629259	0.874983	0.67999	UBA52/PSMB6/VASP/PSMC1/PSMB2/PRKACA/UBB/PSMB5/PSMB3/PSMA2/NRP1/PSMB1	12
REACTOME_STRIATED_MUSCLE_CONTRACTION	REACTOME_STRIATED_MUSCLE_CONTRACTION	2/623	36/10646	0.63112	0.874983	0.67999	TPM4/TPM1	2
REACTOME_HEPARAN_SULFATE_HEPARIN_HS_GAG_METABOLISM	REACTOME_HEPARAN_SULFATE_HEPARIN_HS_GAG_METABOLISM	3/623	55/10646	0.632223	0.874983	0.67999	HSPG2/AGRN/IDUA	3
REACTOME_SENSORY_PROCESSING_OF_SOUND_BY_OUTER_HAIR_CELLS_OF_THE_COCHLEA	REACTOME_SENSORY_PROCESSING_OF_SOUND_BY_OUTER_HAIR_CELLS_OF_THE_COCHLEA	3/623	55/10646	0.632223	0.874983	0.67999	SPTAN1/ACTB/MSN	3
REACTOME_FORMATION_OF_THE_CORNIFIED_ENVELOPE	REACTOME_FORMATION_OF_THE_CORNIFIED_ENVELOPE	7/623	129/10646	0.636128	0.874983	0.67999	KRT1/CAPNS1/KRT5/KRT2/KRT10/KRT14/DSC3	7
REACTOME_COSTIMULATION_BY_THE_CD28_FAMILY	REACTOME_COSTIMULATION_BY_THE_CD28_FAMILY	4/623	74/10646	0.636269	0.874983	0.67999	AKT1/PIK3R2/MLST8/AKT3	4
REACTOME_TRANSCRIPTIONAL_REGULATION_BY_RUNX1	REACTOME_TRANSCRIPTIONAL_REGULATION_BY_RUNX1	13/623	237/10646	0.636329	0.874983	0.67999	UBA52/SMARCA2/PSMB6/PCGF5/PRMT1/PSMC1/PSMB2/SMARCE1/UBB/PSMB5/PSMB3/PSMA2/PSMB1	13
REACTOME_INTERLEUKIN_4_AND_INTERLEUKIN_13_SIGNALING	REACTOME_INTERLEUKIN_4_AND_INTERLEUKIN_13_SIGNALING	6/623	111/10646	0.638043	0.874983	0.67999	COL1A2/VEGFA/AKT1/MCL1/IL13RA1/HSP90B1	6
REACTOME_ABERRANT_REGULATION_OF_MITOTIC_G1_S_TRANSITION_IN_CANCER_DUE_TO_RB1_DEFECTS	REACTOME_ABERRANT_REGULATION_OF_MITOTIC_G1_S_TRANSITION_IN_CANCER_DUE_TO_RB1_DEFECTS	1/623	17/10646	0.641535	0.874983	0.67999	CDK4	1
REACTOME_BETA_CATENIN_PHOSPHORYLATION_CASCADE	REACTOME_BETA_CATENIN_PHOSPHORYLATION_CASCADE	1/623	17/10646	0.641535	0.874983	0.67999	GSK3B	1
REACTOME_BUTYRATE_RESPONSE_FACTOR_1_BRF1_BINDS_AND_DESTABILIZES_MRNA	REACTOME_BUTYRATE_RESPONSE_FACTOR_1_BRF1_BINDS_AND_DESTABILIZES_MRNA	1/623	17/10646	0.641535	0.874983	0.67999	AKT1	1
REACTOME_FOXO_MEDIATED_TRANSCRIPTION_OF_CELL_CYCLE_GENES	REACTOME_FOXO_MEDIATED_TRANSCRIPTION_OF_CELL_CYCLE_GENES	1/623	17/10646	0.641535	0.874983	0.67999	CAV1	1
REACTOME_HYALURONAN_METABOLISM	REACTOME_HYALURONAN_METABOLISM	1/623	17/10646	0.641535	0.874983	0.67999	CD44	1
REACTOME_PKA_ACTIVATION_IN_GLUCAGON_SIGNALLING	REACTOME_PKA_ACTIVATION_IN_GLUCAGON_SIGNALLING	1/623	17/10646	0.641535	0.874983	0.67999	PRKACA	1
REACTOME_RIP_MEDIATED_NFKB_ACTIVATION_VIA_ZBP1	REACTOME_RIP_MEDIATED_NFKB_ACTIVATION_VIA_ZBP1	1/623	17/10646	0.641535	0.874983	0.67999	IKBKB	1
REACTOME_ZINC_TRANSPORTERS	REACTOME_ZINC_TRANSPORTERS	1/623	17/10646	0.641535	0.874983	0.67999	SLC39A6	1
REACTOME_ESTROGEN_DEPENDENT_GENE_EXPRESSION	REACTOME_ESTROGEN_DEPENDENT_GENE_EXPRESSION	8/623	148/10646	0.642694	0.875347	0.680273	POLR2I/POLR2L/GTF2A2/PRMT1/POLR2K/STAG1/POLR2E/USF2	8
REACTOME_CELL_CYCLE_CHECKPOINTS	REACTOME_CELL_CYCLE_CHECKPOINTS	16/623	292/10646	0.644741	0.87692	0.681495	UBA52/MDM4/PSMB6/MDM2/MAPRE1/YWHAE/PSMC1/PSMB2/ANAPC15/UBB/PSMB5/YWHAZ/PSMB3/PSMA2/RHNO1/PSMB1	16
REACTOME_METABOLISM_OF_CARBOHYDRATES	REACTOME_METABOLISM_OF_CARBOHYDRATES	16/623	293/10646	0.650151	0.881368	0.684952	B4GALT2/UBA52/HSPG2/PGLS/CD44/GLYCTK/SLC25A11/SLC2A1/AGRN/PRKACA/UBB/IDUA/B3GNT2/ALDOC/G6PC3/GYG1	16
REACTOME_ACTIVATION_OF_NMDA_RECEPTORS_AND_POSTSYNAPTIC_EVENTS	REACTOME_ACTIVATION_OF_NMDA_RECEPTORS_AND_POSTSYNAPTIC_EVENTS	5/623	94/10646	0.650705	0.881368	0.684952	NRAS/TUBA1B/PRKACA/HRAS/DLG1	5
REACTOME_POST_TRANSLATIONAL_MODIFICATION_SYNTHESIS_OF_GPI_ANCHORED_PROTEINS	REACTOME_POST_TRANSLATIONAL_MODIFICATION_SYNTHESIS_OF_GPI_ANCHORED_PROTEINS	5/623	94/10646	0.650705	0.881368	0.684952	PIGT/LY6E/THY1/CD109/PIGG	5
REACTOME_NUCLEAR_ENVELOPE_NE_REASSEMBLY	REACTOME_NUCLEAR_ENVELOPE_NE_REASSEMBLY	4/623	76/10646	0.657148	0.883995	0.686994	EMD/CHMP2A/TUBA1B/SIRT2	4
REACTOME_RESOLUTION_OF_ABASIC_SITES_AP_SITES	REACTOME_RESOLUTION_OF_ABASIC_SITES_AP_SITES	2/623	38/10646	0.660559	0.883995	0.686994	POLD2/POLD4	2
REACTOME_TRANSCRIPTIONAL_REGULATION_BY_THE_AP_2_TFAP2_FAMILY_OF_TRANSCRIPTION_FACTORS	REACTOME_TRANSCRIPTIONAL_REGULATION_BY_THE_AP_2_TFAP2_FAMILY_OF_TRANSCRIPTION_FACTORS	2/623	38/10646	0.660559	0.883995	0.686994	VEGFA/KDM5B	2
REACTOME_ACTIVATION_OF_SMO	REACTOME_ACTIVATION_OF_SMO	1/623	18/10646	0.662546	0.883995	0.686994	EVC	1
REACTOME_METABOLISM_OF_ANGIOTENSINOGEN_TO_ANGIOTENSINS	REACTOME_METABOLISM_OF_ANGIOTENSINOGEN_TO_ANGIOTENSINS	1/623	18/10646	0.662546	0.883995	0.686994	CTSZ	1
REACTOME_PRE_NOTCH_PROCESSING_IN_GOLGI	REACTOME_PRE_NOTCH_PROCESSING_IN_GOLGI	1/623	18/10646	0.662546	0.883995	0.686994	TMED2	1
REACTOME_RORA_ACTIVATES_GENE_EXPRESSION	REACTOME_RORA_ACTIVATES_GENE_EXPRESSION	1/623	18/10646	0.662546	0.883995	0.686994	CHD9	1
REACTOME_SIGNALING_BY_CYTOSOLIC_FGFR1_FUSION_MUTANTS	REACTOME_SIGNALING_BY_CYTOSOLIC_FGFR1_FUSION_MUTANTS	1/623	18/10646	0.662546	0.883995	0.686994	CUX1	1
REACTOME_SYNTHESIS_OF_GLYCOSYLPHOSPHATIDYLINOSITOL_GPI	REACTOME_SYNTHESIS_OF_GLYCOSYLPHOSPHATIDYLINOSITOL_GPI	1/623	18/10646	0.662546	0.883995	0.686994	PIGG	1
REACTOME_SYNTHESIS_OF_PIPS_AT_THE_GOLGI_MEMBRANE	REACTOME_SYNTHESIS_OF_PIPS_AT_THE_GOLGI_MEMBRANE	1/623	18/10646	0.662546	0.883995	0.686994	ARF1	1
REACTOME_TP53_REGULATES_TRANSCRIPTION_OF_GENES_INVOLVED_IN_G2_CELL_CYCLE_ARREST	REACTOME_TP53_REGULATES_TRANSCRIPTION_OF_GENES_INVOLVED_IN_G2_CELL_CYCLE_ARREST	1/623	18/10646	0.662546	0.883995	0.686994	PRMT1	1
REACTOME_SIGNALING_BY_NOTCH1_PEST_DOMAIN_MUTANTS_IN_CANCER	REACTOME_SIGNALING_BY_NOTCH1_PEST_DOMAIN_MUTANTS_IN_CANCER	3/623	58/10646	0.66798	0.890036	0.691688	UBA52/UBB/PSENEN	3
REACTOME_ASSOCIATION_OF_TRIC_CCT_WITH_TARGET_PROTEINS_DURING_BIOSYNTHESIS	REACTOME_ASSOCIATION_OF_TRIC_CCT_WITH_TARGET_PROTEINS_DURING_BIOSYNTHESIS	2/623	39/10646	0.674558	0.896329	0.696579	FBXW5/CCT3	2
REACTOME_O_GLYCOSYLATION_OF_TSR_DOMAIN_CONTAINING_PROTEINS	REACTOME_O_GLYCOSYLATION_OF_TSR_DOMAIN_CONTAINING_PROTEINS	2/623	39/10646	0.674558	0.896329	0.696579	ADAMTSL1/ADAMTS2	2
REACTOME_SIGNALING_BY_NTRKS	REACTOME_SIGNALING_BY_NTRKS	7/623	134/10646	0.675442	0.896329	0.696579	NRAS/DUSP7/PIK3R2/HRAS/MAPKAPK3/ID4/DUSP3	7
REACTOME_ANCHORING_OF_THE_BASAL_BODY_TO_THE_PLASMA_MEMBRANE	REACTOME_ANCHORING_OF_THE_BASAL_BODY_TO_THE_PLASMA_MEMBRANE	5/623	97/10646	0.67793	0.896982	0.697086	PCNT/MAPRE1/YWHAE/PRKACA/TUBB	5
REACTOME_METABOLISM_OF_NUCLEOTIDES	REACTOME_METABOLISM_OF_NUCLEOTIDES	5/623	97/10646	0.67793	0.896982	0.697086	NME2/GUK1/NME4/NME1/AK5	5
REACTOME_EPHRIN_SIGNALING	REACTOME_EPHRIN_SIGNALING	1/623	19/10646	0.682327	0.896982	0.697086	MYL12A	1
REACTOME_LDL_CLEARANCE	REACTOME_LDL_CLEARANCE	1/623	19/10646	0.682327	0.896982	0.697086	LDLR	1
REACTOME_METABOLISM_OF_COFACTORS	REACTOME_METABOLISM_OF_COFACTORS	1/623	19/10646	0.682327	0.896982	0.697086	AKT1	1
REACTOME_PROCESSING_OF_INTRONLESS_PRE_MRNAS	REACTOME_PROCESSING_OF_INTRONLESS_PRE_MRNAS	1/623	19/10646	0.682327	0.896982	0.697086	CSTF3	1
REACTOME_RHO_GTPASES_ACTIVATE_CIT	REACTOME_RHO_GTPASES_ACTIVATE_CIT	1/623	19/10646	0.682327	0.896982	0.697086	RHOB	1
REACTOME_REGULATION_OF_EXPRESSION_OF_SLITS_AND_ROBOS	REACTOME_REGULATION_OF_EXPRESSION_OF_SLITS_AND_ROBOS	9/623	172/10646	0.6833	0.89706	0.697147	UBA52/PSMB6/PSMC1/PSMB2/UBB/PSMB5/PSMB3/PSMA2/PSMB1	9
REACTOME_RET_SIGNALING	REACTOME_RET_SIGNALING	2/623	40/10646	0.688083	0.902133	0.70109	PIK3R2/PRKACA	2
REACTOME_ABERRANT_REGULATION_OF_MITOTIC_EXIT_IN_CANCER_DUE_TO_RB1_DEFECTS	REACTOME_ABERRANT_REGULATION_OF_MITOTIC_EXIT_IN_CANCER_DUE_TO_RB1_DEFECTS	1/623	20/10646	0.700951	0.907145	0.704985	ANAPC15	1
REACTOME_CLASS_I_PEROXISOMAL_MEMBRANE_PROTEIN_IMPORT	REACTOME_CLASS_I_PEROXISOMAL_MEMBRANE_PROTEIN_IMPORT	1/623	20/10646	0.700951	0.907145	0.704985	PEX2	1
REACTOME_CONVERSION_FROM_APC_C_CDC20_TO_APC_C_CDH1_IN_LATE_ANAPHASE	REACTOME_CONVERSION_FROM_APC_C_CDC20_TO_APC_C_CDH1_IN_LATE_ANAPHASE	1/623	20/10646	0.700951	0.907145	0.704985	ANAPC15	1
REACTOME_PHOSPHORYLATION_OF_THE_APC_C	REACTOME_PHOSPHORYLATION_OF_THE_APC_C	1/623	20/10646	0.700951	0.907145	0.704985	ANAPC15	1
REACTOME_PKA_MEDIATED_PHOSPHORYLATION_OF_CREB	REACTOME_PKA_MEDIATED_PHOSPHORYLATION_OF_CREB	1/623	20/10646	0.700951	0.907145	0.704985	PRKACA	1
REACTOME_RECEPTOR_TYPE_TYROSINE_PROTEIN_PHOSPHATASES	REACTOME_RECEPTOR_TYPE_TYROSINE_PROTEIN_PHOSPHATASES	1/623	20/10646	0.700951	0.907145	0.704985	SLITRK1	1
REACTOME_SEMA4D_INDUCED_CELL_MIGRATION_AND_GROWTH_CONE_COLLAPSE	REACTOME_SEMA4D_INDUCED_CELL_MIGRATION_AND_GROWTH_CONE_COLLAPSE	1/623	20/10646	0.700951	0.907145	0.704985	RHOB	1
REACTOME_TP53_REGULATES_TRANSCRIPTION_OF_GENES_INVOLVED_IN_CYTOCHROME_C_RELEASE	REACTOME_TP53_REGULATES_TRANSCRIPTION_OF_GENES_INVOLVED_IN_CYTOCHROME_C_RELEASE	1/623	20/10646	0.700951	0.907145	0.704985	TP53INP1	1
REACTOME_NUCLEAR_EVENTS_KINASE_AND_TRANSCRIPTION_FACTOR_ACTIVATION	REACTOME_NUCLEAR_EVENTS_KINASE_AND_TRANSCRIPTION_FACTOR_ACTIVATION	3/623	61/10646	0.701131	0.907145	0.704985	DUSP7/ID4/DUSP3	3
REACTOME_DISEASES_ASSOCIATED_WITH_GLYCOSAMINOGLYCAN_METABOLISM	REACTOME_DISEASES_ASSOCIATED_WITH_GLYCOSAMINOGLYCAN_METABOLISM	2/623	41/10646	0.701144	0.907145	0.704985	HSPG2/AGRN	2
REACTOME_VISUAL_PHOTOTRANSDUCTION	REACTOME_VISUAL_PHOTOTRANSDUCTION	5/623	100/10646	0.703704	0.909215	0.706594	LRP1/HSPG2/GNB1/AGRN/LDLR	5
REACTOME_MUSCLE_CONTRACTION	REACTOME_MUSCLE_CONTRACTION	10/623	195/10646	0.711937	0.909215	0.706594	MYL12A/TPM4/TPM1/MYL6B/SORBS3/PRKACA/SCN8A/ANXA2/TLN1/ORAI2	10
REACTOME_GAMMA_CARBOXYLATION_HYPUSINE_FORMATION_AND_ARYLSULFATASE_ACTIVATION	REACTOME_GAMMA_CARBOXYLATION_HYPUSINE_FORMATION_AND_ARYLSULFATASE_ACTIVATION	2/623	42/10646	0.713746	0.909215	0.706594	DPH3/GGCX	2
REACTOME_REGULATION_OF_BETA_CELL_DEVELOPMENT	REACTOME_REGULATION_OF_BETA_CELL_DEVELOPMENT	2/623	42/10646	0.713746	0.909215	0.706594	AKT1/AKT3	2
REACTOME_M_PHASE	REACTOME_M_PHASE	22/623	415/10646	0.717418	0.909215	0.706594	EMD/UBA52/PSMB6/PCNT/MAPRE1/YWHAE/PSMC1/CHMP2A/PSMB2/TUBGCP6/TUBA1B/ANAPC15/PRKACA/UBB/PSMB5/PSMB3/TUBB/STAG1/PSMA2/RAB1B/SIRT2/PSMB1	22
REACTOME_BRANCHED_CHAIN_AMINO_ACID_CATABOLISM	REACTOME_BRANCHED_CHAIN_AMINO_ACID_CATABOLISM	1/623	21/10646	0.718484	0.909215	0.706594	ECHS1	1
REACTOME_CELLULAR_HEXOSE_TRANSPORT	REACTOME_CELLULAR_HEXOSE_TRANSPORT	1/623	21/10646	0.718484	0.909215	0.706594	SLC2A1	1
REACTOME_INFLAMMASOMES	REACTOME_INFLAMMASOMES	1/623	21/10646	0.718484	0.909215	0.706594	NLRP1	1
REACTOME_INHIBITION_OF_THE_PROTEOLYTIC_ACTIVITY_OF_APC_C_REQUIRED_FOR_THE_ONSET_OF_ANAPHASE_BY_MITOTIC_SPINDLE_CHECKPOINT_COMPONENTS	REACTOME_INHIBITION_OF_THE_PROTEOLYTIC_ACTIVITY_OF_APC_C_REQUIRED_FOR_THE_ONSET_OF_ANAPHASE_BY_MITOTIC_SPINDLE_CHECKPOINT_COMPONENTS	1/623	21/10646	0.718484	0.909215	0.706594	ANAPC15	1
REACTOME_INTERLEUKIN_37_SIGNALING	REACTOME_INTERLEUKIN_37_SIGNALING	1/623	21/10646	0.718484	0.909215	0.706594	IL18BP	1
REACTOME_NEF_MEDIATES_DOWN_MODULATION_OF_CELL_SURFACE_RECEPTORS_BY_RECRUITING_THEM_TO_CLATHRIN_ADAPTERS	REACTOME_NEF_MEDIATES_DOWN_MODULATION_OF_CELL_SURFACE_RECEPTORS_BY_RECRUITING_THEM_TO_CLATHRIN_ADAPTERS	1/623	21/10646	0.718484	0.909215	0.706594	ARF1	1
REACTOME_NEGATIVE_REGULATION_OF_NMDA_RECEPTOR_MEDIATED_NEURONAL_TRANSMISSION	REACTOME_NEGATIVE_REGULATION_OF_NMDA_RECEPTOR_MEDIATED_NEURONAL_TRANSMISSION	1/623	21/10646	0.718484	0.909215	0.706594	DLG1	1
REACTOME_SIGNAL_TRANSDUCTION_BY_L1	REACTOME_SIGNAL_TRANSDUCTION_BY_L1	1/623	21/10646	0.718484	0.909215	0.706594	NRP1	1
REACTOME_SYNAPTIC_ADHESION_LIKE_MOLECULES	REACTOME_SYNAPTIC_ADHESION_LIKE_MOLECULES	1/623	21/10646	0.718484	0.909215	0.706594	DLG1	1
REACTOME_TRANSPORT_OF_CONNEXONS_TO_THE_PLASMA_MEMBRANE	REACTOME_TRANSPORT_OF_CONNEXONS_TO_THE_PLASMA_MEMBRANE	1/623	21/10646	0.718484	0.909215	0.706594	TUBA1B	1
REACTOME_UNBLOCKING_OF_NMDA_RECEPTORS_GLUTAMATE_BINDING_AND_ACTIVATION	REACTOME_UNBLOCKING_OF_NMDA_RECEPTORS_GLUTAMATE_BINDING_AND_ACTIVATION	1/623	21/10646	0.718484	0.909215	0.706594	DLG1	1
REACTOME_VXPX_CARGO_TARGETING_TO_CILIUM	REACTOME_VXPX_CARGO_TARGETING_TO_CILIUM	1/623	21/10646	0.718484	0.909215	0.706594	EXOC5	1
REACTOME_TRANSPORT_OF_VITAMINS_NUCLEOSIDES_AND_RELATED_MOLECULES	REACTOME_TRANSPORT_OF_VITAMINS_NUCLEOSIDES_AND_RELATED_MOLECULES	2/623	43/10646	0.725901	0.917419	0.712969	ARL2BP/ARL2	2
REACTOME_POTASSIUM_CHANNELS	REACTOME_POTASSIUM_CHANNELS	5/623	103/10646	0.72801	0.918902	0.714122	GNG12/GNB1/GABBR1/GNG10/GNB2	5
REACTOME_PI_METABOLISM	REACTOME_PI_METABOLISM	4/623	84/10646	0.732391	0.921789	0.716365	RAB4A/PLEKHA3/PIK3R2/ARF1	4
REACTOME_TRANSCRIPTIONAL_REGULATION_OF_WHITE_ADIPOCYTE_DIFFERENTIATION	REACTOME_TRANSCRIPTIONAL_REGULATION_OF_WHITE_ADIPOCYTE_DIFFERENTIATION	4/623	84/10646	0.732391	0.921789	0.716365	CDK4/ADIRF/CHD9/ZNF638	4
REACTOME_CITRIC_ACID_CYCLE_TCA_CYCLE	REACTOME_CITRIC_ACID_CYCLE_TCA_CYCLE	1/623	22/10646	0.734991	0.921789	0.716365	SDHB	1
REACTOME_COMMON_PATHWAY_OF_FIBRIN_CLOT_FORMATION	REACTOME_COMMON_PATHWAY_OF_FIBRIN_CLOT_FORMATION	1/623	22/10646	0.734991	0.921789	0.716365	SERPINE2	1
REACTOME_NITRIC_OXIDE_STIMULATES_GUANYLATE_CYCLASE	REACTOME_NITRIC_OXIDE_STIMULATES_GUANYLATE_CYCLASE	1/623	22/10646	0.734991	0.921789	0.716365	PRKG1	1
REACTOME_ASSEMBLY_AND_CELL_SURFACE_PRESENTATION_OF_NMDA_RECEPTORS	REACTOME_ASSEMBLY_AND_CELL_SURFACE_PRESENTATION_OF_NMDA_RECEPTORS	2/623	44/10646	0.737615	0.923901	0.718006	TUBA1B/DLG1	2
REACTOME_GLYCOSAMINOGLYCAN_METABOLISM	REACTOME_GLYCOSAMINOGLYCAN_METABOLISM	6/623	124/10646	0.740435	0.926251	0.719833	B4GALT2/HSPG2/CD44/AGRN/IDUA/B3GNT2	6
REACTOME_GLYCOSPHINGOLIPID_METABOLISM	REACTOME_GLYCOSPHINGOLIPID_METABOLISM	2/623	45/10646	0.7489	0.934121	0.725949	PSAP/GLTP	2
REACTOME_BBSOME_MEDIATED_CARGO_TARGETING_TO_CILIUM	REACTOME_BBSOME_MEDIATED_CARGO_TARGETING_TO_CILIUM	1/623	23/10646	0.750531	0.934121	0.725949	CCT3	1
REACTOME_INTRINSIC_PATHWAY_OF_FIBRIN_CLOT_FORMATION	REACTOME_INTRINSIC_PATHWAY_OF_FIBRIN_CLOT_FORMATION	1/623	23/10646	0.750531	0.934121	0.725949	SERPINE2	1
REACTOME_LONG_TERM_POTENTIATION	REACTOME_LONG_TERM_POTENTIATION	1/623	23/10646	0.750531	0.934121	0.725949	DLG1	1
REACTOME_FCERI_MEDIATED_MAPK_ACTIVATION	REACTOME_FCERI_MEDIATED_MAPK_ACTIVATION	4/623	87/10646	0.757195	0.941223	0.731468	NRAS/MAPK9/HRAS/MAP2K4	4
REACTOME_RHO_GTPASES_ACTIVATE_NADPH_OXIDASES	REACTOME_RHO_GTPASES_ACTIVATE_NADPH_OXIDASES	1/623	24/10646	0.765161	0.947526	0.736367	RAC2	1
REACTOME_SYNTHESIS_OF_BILE_ACIDS_AND_BILE_SALTS_VIA_7ALPHA_HYDROXYCHOLESTEROL	REACTOME_SYNTHESIS_OF_BILE_ACIDS_AND_BILE_SALTS_VIA_7ALPHA_HYDROXYCHOLESTEROL	1/623	24/10646	0.765161	0.947526	0.736367	SCP2	1
REACTOME_SYNTHESIS_OF_VERY_LONG_CHAIN_FATTY_ACYL_COAS	REACTOME_SYNTHESIS_OF_VERY_LONG_CHAIN_FATTY_ACYL_COAS	1/623	24/10646	0.765161	0.947526	0.736367	ELOVL1	1
REACTOME_GLYCEROPHOSPHOLIPID_BIOSYNTHESIS	REACTOME_GLYCEROPHOSPHOLIPID_BIOSYNTHESIS	6/623	128/10646	0.767385	0.949083	0.737577	AGPAT1/PEMT/SLC44A1/CDIPT/PTDSS1/SLC44A2	6
REACTOME_PHASE_II_CONJUGATION_OF_COMPOUNDS	REACTOME_PHASE_II_CONJUGATION_OF_COMPOUNDS	5/623	109/10646	0.772228	0.953872	0.741298	COMT/MAT2A/ESD/GSTP1/GSTM3	5
REACTOME_DEADENYLATION_OF_MRNA	REACTOME_DEADENYLATION_OF_MRNA	1/623	25/10646	0.778935	0.957793	0.744346	PAIP1	1
REACTOME_TRAF6_MEDIATED_NF_KB_ACTIVATION	REACTOME_TRAF6_MEDIATED_NF_KB_ACTIVATION	1/623	25/10646	0.778935	0.957793	0.744346	IKBKB	1
REACTOME_XENOBIOTICS	REACTOME_XENOBIOTICS	1/623	25/10646	0.778935	0.957793	0.744346	CYP2E1	1
REACTOME_HEME_SIGNALING	REACTOME_HEME_SIGNALING	2/623	48/10646	0.780279	0.957793	0.744346	NFE2L2/CHD9	2
REACTOME_NOTCH1_INTRACELLULAR_DOMAIN_REGULATES_TRANSCRIPTION	REACTOME_NOTCH1_INTRACELLULAR_DOMAIN_REGULATES_TRANSCRIPTION	2/623	48/10646	0.780279	0.957793	0.744346	UBA52/UBB	2
REACTOME_RHOB_GTPASE_CYCLE	REACTOME_RHOB_GTPASE_CYCLE	3/623	70/10646	0.785396	0.96287	0.748291	CAV1/RHOB/PIK3R2	3
REACTOME_METAL_ION_SLC_TRANSPORTERS	REACTOME_METAL_ION_SLC_TRANSPORTERS	1/623	26/10646	0.791902	0.966022	0.750741	SLC39A6	1
REACTOME_MISCELLANEOUS_TRANSPORT_AND_BINDING_EVENTS	REACTOME_MISCELLANEOUS_TRANSPORT_AND_BINDING_EVENTS	1/623	26/10646	0.791902	0.966022	0.750741	LRRC8D	1
REACTOME_REGULATION_OF_IFNA_SIGNALING	REACTOME_REGULATION_OF_IFNA_SIGNALING	1/623	26/10646	0.791902	0.966022	0.750741	IFNAR1	1
REACTOME_WNT_LIGAND_BIOGENESIS_AND_TRAFFICKING	REACTOME_WNT_LIGAND_BIOGENESIS_AND_TRAFFICKING	1/623	26/10646	0.791902	0.966022	0.750741	SNX3	1
REACTOME_GLUCOSE_METABOLISM	REACTOME_GLUCOSE_METABOLISM	4/623	92/10646	0.794533	0.966507	0.751117	SLC25A11/PRKACA/ALDOC/G6PC3	4
REACTOME_PHOSPHOLIPID_METABOLISM	REACTOME_PHOSPHOLIPID_METABOLISM	10/623	211/10646	0.797349	0.966507	0.751117	AGPAT1/PEMT/SLC44A1/RAB4A/PLEKHA3/PIK3R2/CDIPT/PTDSS1/SLC44A2/ARF1	10
REACTOME_ADORA2B_MEDIATED_ANTI_INFLAMMATORY_CYTOKINES_PRODUCTION	REACTOME_ADORA2B_MEDIATED_ANTI_INFLAMMATORY_CYTOKINES_PRODUCTION	6/623	133/10646	0.798081	0.966507	0.751117	GNG12/GNB1/GNAI2/PRKACA/GNG10/GNB2	6
REACTOME_NEGATIVE_REGULATION_OF_THE_PI3K_AKT_NETWORK	REACTOME_NEGATIVE_REGULATION_OF_THE_PI3K_AKT_NETWORK	5/623	113/10646	0.798521	0.966507	0.751117	AKT1/RAC2/PIK3R2/PDGFRB/AKT3	5
REACTOME_SRP_DEPENDENT_COTRANSLATIONAL_PROTEIN_TARGETING_TO_MEMBRANE	REACTOME_SRP_DEPENDENT_COTRANSLATIONAL_PROTEIN_TARGETING_TO_MEMBRANE	5/623	113/10646	0.798521	0.966507	0.751117	UBA52/SPCS1/SSR4/SRP68/SEC11A	5
REACTOME_HDMS_DEMETHYLATE_HISTONES	REACTOME_HDMS_DEMETHYLATE_HISTONES	2/623	50/10646	0.799242	0.966507	0.751117	KDM5B/KDM5D	2
REACTOME_ATF4_ACTIVATES_GENES_IN_RESPONSE_TO_ENDOPLASMIC_RETICULUM_STRESS	REACTOME_ATF4_ACTIVATES_GENES_IN_RESPONSE_TO_ENDOPLASMIC_RETICULUM_STRESS	1/623	27/10646	0.80411	0.966507	0.751117	DDIT3	1
REACTOME_BMAL1_CLOCK_NPAS2_ACTIVATES_CIRCADIAN_GENE_EXPRESSION	REACTOME_BMAL1_CLOCK_NPAS2_ACTIVATES_CIRCADIAN_GENE_EXPRESSION	1/623	27/10646	0.80411	0.966507	0.751117	CHD9	1
REACTOME_INSULIN_PROCESSING	REACTOME_INSULIN_PROCESSING	1/623	27/10646	0.80411	0.966507	0.751117	EXOC5	1
REACTOME_INTERLEUKIN_RECEPTOR_SHC_SIGNALING	REACTOME_INTERLEUKIN_RECEPTOR_SHC_SIGNALING	1/623	27/10646	0.80411	0.966507	0.751117	PIK3R2	1
REACTOME_PYROPTOSIS	REACTOME_PYROPTOSIS	1/623	27/10646	0.80411	0.966507	0.751117	CHMP2A	1
REACTOME_SIGNALING_BY_ALK	REACTOME_SIGNALING_BY_ALK	1/623	27/10646	0.80411	0.966507	0.751117	PIK3R2	1
REACTOME_CLASS_B_2_SECRETIN_FAMILY_RECEPTORS	REACTOME_CLASS_B_2_SECRETIN_FAMILY_RECEPTORS	4/623	94/10646	0.808117	0.966652	0.75123	GNG12/GNB1/GNG10/GNB2	4
REACTOME_EPH_EPHRIN_MEDIATED_REPULSION_OF_CELLS	REACTOME_EPH_EPHRIN_MEDIATED_REPULSION_OF_CELLS	2/623	51/10646	0.808168	0.966652	0.75123	ACTB/PSENEN	2
REACTOME_GAP_JUNCTION_TRAFFICKING_AND_REGULATION	REACTOME_GAP_JUNCTION_TRAFFICKING_AND_REGULATION	2/623	51/10646	0.808168	0.966652	0.75123	TUBA1B/ACTB	2
REACTOME_NEUROTRANSMITTER_RELEASE_CYCLE	REACTOME_NEUROTRANSMITTER_RELEASE_CYCLE	2/623	51/10646	0.808168	0.966652	0.75123	GLS/ARL6IP5	2
REACTOME_PLATELET_CALCIUM_HOMEOSTASIS	REACTOME_PLATELET_CALCIUM_HOMEOSTASIS	1/623	28/10646	0.815602	0.972484	0.755762	ORAI2	1
REACTOME_THE_ROLE_OF_NEF_IN_HIV_1_REPLICATION_AND_DISEASE_PATHOGENESIS	REACTOME_THE_ROLE_OF_NEF_IN_HIV_1_REPLICATION_AND_DISEASE_PATHOGENESIS	1/623	28/10646	0.815602	0.972484	0.755762	ARF1	1
REACTOME_SIGNALING_BY_NOTCH1	REACTOME_SIGNALING_BY_NOTCH1	3/623	74/10646	0.816015	0.972484	0.755762	UBA52/UBB/PSENEN	3
REACTOME_CELLULAR_SENESCENCE	REACTOME_CELLULAR_SENESCENCE	9/623	196/10646	0.817632	0.97323	0.756342	UBA52/CDK4/MDM4/MDM2/MAPK9/ANAPC15/UBB/MAPKAPK3/MAP2K4	9
REACTOME_G_ALPHA_Q_SIGNALLING_EVENTS	REACTOME_G_ALPHA_Q_SIGNALLING_EVENTS	10/623	216/10646	0.819837	0.974475	0.75731	TRIO/GNG12/GNB1/NRAS/PIK3R2/F2RL2/HRAS/GNG10/RGS4/GNB2	10
REACTOME_FATTY_ACID_METABOLISM	REACTOME_FATTY_ACID_METABOLISM	8/623	177/10646	0.820663	0.974475	0.75731	GPX4/MCEE/ECHS1/CYP2U1/ELOVL1/NDUFAB1/SCP2/ECI2	8
REACTOME_COPI_INDEPENDENT_GOLGI_TO_ER_RETROGRADE_TRAFFIC	REACTOME_COPI_INDEPENDENT_GOLGI_TO_ER_RETROGRADE_TRAFFIC	2/623	53/10646	0.824967	0.977575	0.759719	BICD1/TUBA1B	2
REACTOME_ACTIVATION_OF_AMPK_DOWNSTREAM_OF_NMDARS	REACTOME_ACTIVATION_OF_AMPK_DOWNSTREAM_OF_NMDARS	1/623	29/10646	0.826422	0.977575	0.759719	TUBA1B	1
REACTOME_UPTAKE_AND_ACTIONS_OF_BACTERIAL_TOXINS	REACTOME_UPTAKE_AND_ACTIONS_OF_BACTERIAL_TOXINS	1/623	29/10646	0.826422	0.977575	0.759719	MAP2K4	1
REACTOME_G_ALPHA_I_SIGNALLING_EVENTS	REACTOME_G_ALPHA_I_SIGNALLING_EVENTS	15/623	314/10646	0.827255	0.977575	0.759719	PSAP/TAS2R14/GNG12/GNB1/HEBP1/GNAI2/PPP1CA/PDE4A/GABBR1/PRKACA/GNG10/RGS10/TAS2R4/RGS4/GNB2	15
REACTOME_G_PROTEIN_MEDIATED_EVENTS	REACTOME_G_PROTEIN_MEDIATED_EVENTS	2/623	54/10646	0.832861	0.979199	0.760981	GNAI2/PRKACA	2
REACTOME_ION_HOMEOSTASIS	REACTOME_ION_HOMEOSTASIS	2/623	54/10646	0.832861	0.979199	0.760981	PRKACA/ORAI2	2
REACTOME_MEIOTIC_SYNAPSIS	REACTOME_MEIOTIC_SYNAPSIS	3/623	77/10646	0.836476	0.979199	0.760981	DIDO1/SYNE1/STAG1	3
REACTOME_SENSORY_PROCESSING_OF_SOUND	REACTOME_SENSORY_PROCESSING_OF_SOUND	3/623	77/10646	0.836476	0.979199	0.760981	SPTAN1/ACTB/MSN	3
REACTOME_FOXO_MEDIATED_TRANSCRIPTION_OF_OXIDATIVE_STRESS_METABOLIC_AND_NEURONAL_GENES	REACTOME_FOXO_MEDIATED_TRANSCRIPTION_OF_OXIDATIVE_STRESS_METABOLIC_AND_NEURONAL_GENES	1/623	30/10646	0.836607	0.979199	0.760981	FBXO32	1
REACTOME_SUMOYLATION_OF_INTRACELLULAR_RECEPTORS	REACTOME_SUMOYLATION_OF_INTRACELLULAR_RECEPTORS	1/623	30/10646	0.836607	0.979199	0.760981	SUMO3	1
REACTOME_TIGHT_JUNCTION_INTERACTIONS	REACTOME_TIGHT_JUNCTION_INTERACTIONS	1/623	30/10646	0.836607	0.979199	0.760981	CLDN15	1
REACTOME_TRAF6_MEDIATED_IRF7_ACTIVATION	REACTOME_TRAF6_MEDIATED_IRF7_ACTIVATION	1/623	30/10646	0.836607	0.979199	0.760981	IRF3	1
REACTOME_PYRUVATE_METABOLISM_AND_CITRIC_ACID_TCA_CYCLE	REACTOME_PYRUVATE_METABOLISM_AND_CITRIC_ACID_TCA_CYCLE	2/623	55/10646	0.840432	0.981068	0.762433	SDHB/GLO1	2
REACTOME_TRANSCRIPTIONAL_ACTIVATION_OF_MITOCHONDRIAL_BIOGENESIS	REACTOME_TRANSCRIPTIONAL_ACTIVATION_OF_MITOCHONDRIAL_BIOGENESIS	2/623	55/10646	0.840432	0.981068	0.762433	ATP5F1B/CHD9	2
REACTOME_BIOSYNTHESIS_OF_THE_N_GLYCAN_PRECURSOR_DOLICHOL_LIPID_LINKED_OLIGOSACCHARIDE_LLO_AND_TRANSFER_TO_A_NASCENT_PROTEIN	REACTOME_BIOSYNTHESIS_OF_THE_N_GLYCAN_PRECURSOR_DOLICHOL_LIPID_LINKED_OLIGOSACCHARIDE_LLO_AND_TRANSFER_TO_A_NASCENT_PROTEIN	3/623	78/10646	0.842846	0.981068	0.762433	ALG13/ALG3/ST8SIA2	3
REACTOME_CONSTITUTIVE_SIGNALING_BY_ABERRANT_PI3K_IN_CANCER	REACTOME_CONSTITUTIVE_SIGNALING_BY_ABERRANT_PI3K_IN_CANCER	3/623	78/10646	0.842846	0.981068	0.762433	RAC2/PIK3R2/PDGFRB	3
REACTOME_DISEASES_OF_IMMUNE_SYSTEM	REACTOME_DISEASES_OF_IMMUNE_SYSTEM	1/623	31/10646	0.846196	0.981068	0.762433	IKBKB	1
REACTOME_FGFR1_MUTANT_RECEPTOR_ACTIVATION	REACTOME_FGFR1_MUTANT_RECEPTOR_ACTIVATION	1/623	31/10646	0.846196	0.981068	0.762433	CUX1	1
REACTOME_PYRUVATE_METABOLISM	REACTOME_PYRUVATE_METABOLISM	1/623	31/10646	0.846196	0.981068	0.762433	GLO1	1
REACTOME_TRANSCRIPTIONAL_REGULATION_OF_PLURIPOTENT_STEM_CELLS	REACTOME_TRANSCRIPTIONAL_REGULATION_OF_PLURIPOTENT_STEM_CELLS	1/623	31/10646	0.846196	0.981068	0.762433	EPAS1	1
REACTOME_ION_CHANNEL_TRANSPORT	REACTOME_ION_CHANNEL_TRANSPORT	8/623	183/10646	0.847216	0.981092	0.762453	UBA52/ATP6V1F/ATP6V0E1/WNK1/UBB/ATP6V0B/CLCN6/ATP13A1	8
REACTOME_RHO_GTPASE_EFFECTORS	REACTOME_RHO_GTPASE_EFFECTORS	15/623	322/10646	0.85371	0.983942	0.764667	ARPC5/ACTR3/ARPC1B/WIPF1/MAPRE1/YWHAE/RAC2/RHOB/CFL1/TUBA1B/ARPC1A/YWHAZ/ACTB/NCKAP1/WASF3	15
REACTOME_G_ALPHA_S_SIGNALLING_EVENTS	REACTOME_G_ALPHA_S_SIGNALLING_EVENTS	6/623	144/10646	0.854517	0.983942	0.764667	GNG12/GNB1/GNAI2/PDE4A/GNG10/GNB2	6
REACTOME_HSP90_CHAPERONE_CYCLE_FOR_STEROID_HORMONE_RECEPTORS_SHR_IN_THE_PRESENCE_OF_LIGAND	REACTOME_HSP90_CHAPERONE_CYCLE_FOR_STEROID_HORMONE_RECEPTORS_SHR_IN_THE_PRESENCE_OF_LIGAND	2/623	57/10646	0.854649	0.983942	0.764667	DNAJB1/TUBA1B	2
REACTOME_PHASE_0_RAPID_DEPOLARISATION	REACTOME_PHASE_0_RAPID_DEPOLARISATION	1/623	32/10646	0.855223	0.983942	0.764667	SCN8A	1
REACTOME_REGULATION_OF_MECP2_EXPRESSION_AND_ACTIVITY	REACTOME_REGULATION_OF_MECP2_EXPRESSION_AND_ACTIVITY	1/623	32/10646	0.855223	0.983942	0.764667	PRKACA	1
REACTOME_SUMOYLATION	REACTOME_SUMOYLATION	8/623	187/10646	0.863115	0.983942	0.764667	PCGF2/SUMO3/EID3/MDM2/NSMCE1/STAG1/DAXX/SMC5	8
REACTOME_ADHERENS_JUNCTIONS_INTERACTIONS	REACTOME_ADHERENS_JUNCTIONS_INTERACTIONS	1/623	33/10646	0.863721	0.983942	0.764667	ACTB	1
REACTOME_AMINO_ACID_TRANSPORT_ACROSS_THE_PLASMA_MEMBRANE	REACTOME_AMINO_ACID_TRANSPORT_ACROSS_THE_PLASMA_MEMBRANE	1/623	33/10646	0.863721	0.983942	0.764667	SLC7A6	1
REACTOME_PLASMA_LIPOPROTEIN_CLEARANCE	REACTOME_PLASMA_LIPOPROTEIN_CLEARANCE	1/623	33/10646	0.863721	0.983942	0.764667	LDLR	1
REACTOME_SIALIC_ACID_METABOLISM	REACTOME_SIALIC_ACID_METABOLISM	1/623	33/10646	0.863721	0.983942	0.764667	ST8SIA2	1
REACTOME_DNA_DOUBLE_STRAND_BREAK_REPAIR	REACTOME_DNA_DOUBLE_STRAND_BREAK_REPAIR	7/623	167/10646	0.864639	0.983942	0.764667	UBA52/POLD2/POLD4/POLM/PRKDC/UBB/RHNO1	7
REACTOME_ANTIVIRAL_MECHANISM_BY_IFN_STIMULATED_GENES	REACTOME_ANTIVIRAL_MECHANISM_BY_IFN_STIMULATED_GENES	3/623	82/10646	0.866223	0.983942	0.764667	UBA52/IRF3/UBB	3
REACTOME_ARACHIDONIC_ACID_METABOLISM	REACTOME_ARACHIDONIC_ACID_METABOLISM	2/623	59/10646	0.867702	0.983942	0.764667	GPX4/CYP2U1	2
REACTOME_NRAGE_SIGNALS_DEATH_THROUGH_JNK	REACTOME_NRAGE_SIGNALS_DEATH_THROUGH_JNK	2/623	59/10646	0.867702	0.983942	0.764667	TRIO/ARHGEF6	2
REACTOME_SLC_MEDIATED_TRANSMEMBRANE_TRANSPORT	REACTOME_SLC_MEDIATED_TRANSMEMBRANE_TRANSPORT	11/623	249/10646	0.869748	0.983942	0.764667	ARL2BP/SLC4A7/SLC39A6/SLC22A15/SLC5A3/SLC44A1/SLC2A1/SLC7A6/ARL2/SLC12A4/SLC44A2	11
REACTOME_LEISHMANIA_INFECTION	REACTOME_LEISHMANIA_INFECTION	14/623	308/10646	0.869869	0.983942	0.764667	GNG12/GNB1/ARPC5/ACTR3/ARPC1B/WIPF1/GNAI2/ARPC1A/PRKACA/GNG10/ACTB/NCKAP1/WASF3/GNB2	14
REACTOME_TRANSCRIPTIONAL_REGULATION_BY_SMALL_RNAS	REACTOME_TRANSCRIPTIONAL_REGULATION_BY_SMALL_RNAS	4/623	105/10646	0.870256	0.983942	0.764667	POLR2I/POLR2L/POLR2K/POLR2E	4
REACTOME_METABOLIC_DISORDERS_OF_BIOLOGICAL_OXIDATION_ENZYMES	REACTOME_METABOLIC_DISORDERS_OF_BIOLOGICAL_OXIDATION_ENZYMES	1/623	34/10646	0.87172	0.983942	0.764667	CYP2U1	1
REACTOME_PLASMA_LIPOPROTEIN_REMODELING	REACTOME_PLASMA_LIPOPROTEIN_REMODELING	1/623	34/10646	0.87172	0.983942	0.764667	LCAT	1
REACTOME_SIGNALING_BY_WNT_IN_CANCER	REACTOME_SIGNALING_BY_WNT_IN_CANCER	1/623	34/10646	0.87172	0.983942	0.764667	GSK3B	1
REACTOME_SYNTHESIS_OF_BILE_ACIDS_AND_BILE_SALTS	REACTOME_SYNTHESIS_OF_BILE_ACIDS_AND_BILE_SALTS	1/623	34/10646	0.87172	0.983942	0.764667	SCP2	1
REACTOME_THE_PHOTOTRANSDUCTION_CASCADE	REACTOME_THE_PHOTOTRANSDUCTION_CASCADE	1/623	34/10646	0.87172	0.983942	0.764667	GNB1	1
REACTOME_RRNA_MODIFICATION_IN_THE_NUCLEUS_AND_CYTOSOL	REACTOME_RRNA_MODIFICATION_IN_THE_NUCLEUS_AND_CYTOSOL	2/623	60/10646	0.873817	0.985176	0.765626	NHP2/SNU13	2
REACTOME_STIMULI_SENSING_CHANNELS	REACTOME_STIMULI_SENSING_CHANNELS	4/623	106/10646	0.874939	0.985309	0.76573	UBA52/WNK1/UBB/CLCN6	4
REACTOME_INTERLEUKIN_7_SIGNALING	REACTOME_INTERLEUKIN_7_SIGNALING	1/623	36/10646	0.886341	0.997007	0.77482	PIK3R2	1
REACTOME_PROTEIN_PROTEIN_INTERACTIONS_AT_SYNAPSES	REACTOME_PROTEIN_PROTEIN_INTERACTIONS_AT_SYNAPSES	3/623	87/10646	0.891101	0.998793	0.776209	SHARPIN/DLG1/SLITRK1	3
REACTOME_SENESCENCE_ASSOCIATED_SECRETORY_PHENOTYPE_SASP	REACTOME_SENESCENCE_ASSOCIATED_SECRETORY_PHENOTYPE_SASP	4/623	110/10646	0.892237	0.998793	0.776209	UBA52/CDK4/ANAPC15/UBB	4
REACTOME_CA_DEPENDENT_EVENTS	REACTOME_CA_DEPENDENT_EVENTS	1/623	37/10646	0.893015	0.998793	0.776209	PRKACA	1
REACTOME_FATTY_ACYL_COA_BIOSYNTHESIS	REACTOME_FATTY_ACYL_COA_BIOSYNTHESIS	1/623	37/10646	0.893015	0.998793	0.776209	ELOVL1	1
REACTOME_HDR_THROUGH_SINGLE_STRAND_ANNEALING_SSA	REACTOME_HDR_THROUGH_SINGLE_STRAND_ANNEALING_SSA	1/623	37/10646	0.893015	0.998793	0.776209	RHNO1	1
REACTOME_GAP_JUNCTION_ASSEMBLY	REACTOME_GAP_JUNCTION_ASSEMBLY	1/623	38/10646	0.899297	0.999997	0.777144	TUBA1B	1
REACTOME_CELL_CELL_JUNCTION_ORGANIZATION	REACTOME_CELL_CELL_JUNCTION_ORGANIZATION	2/623	65/10646	0.900662	0.999997	0.777144	ACTB/CLDN15	2
REACTOME_FORMATION_OF_FIBRIN_CLOT_CLOTTING_CASCADE	REACTOME_FORMATION_OF_FIBRIN_CLOT_CLOTTING_CASCADE	1/623	39/10646	0.905211	0.999997	0.777144	SERPINE2	1
REACTOME_GENERATION_OF_SECOND_MESSENGER_MOLECULES	REACTOME_GENERATION_OF_SECOND_MESSENGER_MOLECULES	1/623	39/10646	0.905211	0.999997	0.777144	VASP	1
REACTOME_NGF_STIMULATED_TRANSCRIPTION	REACTOME_NGF_STIMULATED_TRANSCRIPTION	1/623	39/10646	0.905211	0.999997	0.777144	ID4	1
REACTOME_SUMOYLATION_OF_UBIQUITINYLATION_PROTEINS	REACTOME_SUMOYLATION_OF_UBIQUITINYLATION_PROTEINS	1/623	39/10646	0.905211	0.999997	0.777144	MDM2	1
REACTOME_SYNTHESIS_OF_PA	REACTOME_SYNTHESIS_OF_PA	1/623	39/10646	0.905211	0.999997	0.777144	AGPAT1	1
REACTOME_CYTOCHROME_P450_ARRANGED_BY_SUBSTRATE_TYPE	REACTOME_CYTOCHROME_P450_ARRANGED_BY_SUBSTRATE_TYPE	2/623	66/10646	0.905349	0.999997	0.777144	CYP2U1/CYP2E1	2
REACTOME_RHO_GTPASES_ACTIVATE_PKNS	REACTOME_RHO_GTPASES_ACTIVATE_PKNS	3/623	92/10646	0.911755	0.999997	0.777144	YWHAE/RHOB/YWHAZ	3
REACTOME_HOMOLOGY_DIRECTED_REPAIR	REACTOME_HOMOLOGY_DIRECTED_REPAIR	5/623	138/10646	0.912672	0.999997	0.777144	UBA52/POLD2/POLD4/UBB/RHNO1	5
REACTOME_INTERFERON_SIGNALING	REACTOME_INTERFERON_SIGNALING	8/623	203/10646	0.913804	0.999997	0.777144	UBA52/CD44/IFNAR1/IFITM2/IFITM3/IFNGR2/IRF3/UBB	8
REACTOME_MITOTIC_PROMETAPHASE	REACTOME_MITOTIC_PROMETAPHASE	8/623	203/10646	0.913804	0.999997	0.777144	PCNT/MAPRE1/YWHAE/TUBGCP6/TUBA1B/PRKACA/TUBB/STAG1	8
REACTOME_DISEASES_ASSOCIATED_WITH_O_GLYCOSYLATION_OF_PROTEINS	REACTOME_DISEASES_ASSOCIATED_WITH_O_GLYCOSYLATION_OF_PROTEINS	2/623	68/10646	0.914109	0.999997	0.777144	ADAMTSL1/ADAMTS2	2
REACTOME_INTERFERON_GAMMA_SIGNALING	REACTOME_INTERFERON_GAMMA_SIGNALING	3/623	93/10646	0.915433	0.999997	0.777144	CD44/IFNGR2/IRF3	3
REACTOME_DAG_AND_IP3_SIGNALING	REACTOME_DAG_AND_IP3_SIGNALING	1/623	41/10646	0.91602	0.999997	0.777144	PRKACA	1
REACTOME_TRANSCRIPTIONAL_REGULATION_BY_VENTX	REACTOME_TRANSCRIPTIONAL_REGULATION_BY_VENTX	1/623	41/10646	0.91602	0.999997	0.777144	ANAPC15	1
REACTOME_MEIOSIS	REACTOME_MEIOSIS	4/623	117/10646	0.917505	0.999997	0.777144	CDK4/DIDO1/SYNE1/STAG1	4
REACTOME_NONHOMOLOGOUS_END_JOINING_NHEJ	REACTOME_NONHOMOLOGOUS_END_JOINING_NHEJ	2/623	69/10646	0.918198	0.999997	0.777144	POLM/PRKDC	2
REACTOME_EUKARYOTIC_TRANSLATION_ELONGATION	REACTOME_EUKARYOTIC_TRANSLATION_ELONGATION	3/623	94/10646	0.91897	0.999997	0.777144	EEF1B2/UBA52/EEF1G	3
REACTOME_ACTIVATION_OF_GENE_EXPRESSION_BY_SREBF_SREBP	REACTOME_ACTIVATION_OF_GENE_EXPRESSION_BY_SREBF_SREBP	1/623	42/10646	0.920953	0.999997	0.777144	CHD9	1
REACTOME_HOMOLOGOUS_DNA_PAIRING_AND_STRAND_EXCHANGE	REACTOME_HOMOLOGOUS_DNA_PAIRING_AND_STRAND_EXCHANGE	1/623	42/10646	0.920953	0.999997	0.777144	RHNO1	1
REACTOME_G2_M_DNA_DAMAGE_CHECKPOINT	REACTOME_G2_M_DNA_DAMAGE_CHECKPOINT	3/623	95/10646	0.922373	0.999997	0.777144	YWHAE/YWHAZ/RHNO1	3
REACTOME_TRNA_MODIFICATION_IN_THE_NUCLEUS_AND_CYTOSOL	REACTOME_TRNA_MODIFICATION_IN_THE_NUCLEUS_AND_CYTOSOL	1/623	43/10646	0.925597	0.999997	0.777144	LAGE3	1
REACTOME_CREATION_OF_C4_AND_C2_ACTIVATORS	REACTOME_CREATION_OF_C4_AND_C2_ACTIVATORS	2/623	71/10646	0.925834	0.999997	0.777144	C1S/C1R	2
REACTOME_SUMOYLATION_OF_CHROMATIN_ORGANIZATION_PROTEINS	REACTOME_SUMOYLATION_OF_CHROMATIN_ORGANIZATION_PROTEINS	2/623	71/10646	0.925834	0.999997	0.777144	PCGF2/SUMO3	2
REACTOME_GLYCOLYSIS	REACTOME_GLYCOLYSIS	2/623	72/10646	0.929395	0.999997	0.777144	PRKACA/ALDOC	2
REACTOME_INTERLEUKIN_2_FAMILY_SIGNALING	REACTOME_INTERLEUKIN_2_FAMILY_SIGNALING	1/623	44/10646	0.929969	0.999997	0.777144	PIK3R2	1
REACTOME_PROCESSING_OF_DNA_DOUBLE_STRAND_BREAK_ENDS	REACTOME_PROCESSING_OF_DNA_DOUBLE_STRAND_BREAK_ENDS	3/623	98/10646	0.931811	0.999997	0.777144	UBA52/UBB/RHNO1	3
REACTOME_BILE_ACID_AND_BILE_SALT_METABOLISM	REACTOME_BILE_ACID_AND_BILE_SALT_METABOLISM	1/623	45/10646	0.934084	0.999997	0.777144	SCP2	1
REACTOME_IMMUNOREGULATORY_INTERACTIONS_BETWEEN_A_LYMPHOID_AND_A_NON_LYMPHOID_CELL	REACTOME_IMMUNOREGULATORY_INTERACTIONS_BETWEEN_A_LYMPHOID_AND_A_NON_LYMPHOID_CELL	7/623	191/10646	0.935842	0.999997	0.777144	PILRB/COL1A1/COL1A2/COL3A1/CLEC2D/NPDC1/CD99	7
REACTOME_ERCC6_CSB_AND_EHMT2_G9A_POSITIVELY_REGULATE_RRNA_EXPRESSION	REACTOME_ERCC6_CSB_AND_EHMT2_G9A_POSITIVELY_REGULATE_RRNA_EXPRESSION	2/623	74/10646	0.936038	0.999997	0.777144	CBX3/GATAD2A	2
REACTOME_SUMOYLATION_OF_DNA_REPLICATION_PROTEINS	REACTOME_SUMOYLATION_OF_DNA_REPLICATION_PROTEINS	1/623	46/10646	0.937958	0.999997	0.777144	SUMO3	1
REACTOME_DISEASES_OF_PROGRAMMED_CELL_DEATH	REACTOME_DISEASES_OF_PROGRAMMED_CELL_DEATH	3/623	101/10646	0.940183	0.999997	0.777144	CAPNS1/CAST/YWHAE	3
REACTOME_RHOA_GTPASE_CYCLE	REACTOME_RHOA_GTPASE_CYCLE	5/623	149/10646	0.941491	0.999997	0.777144	TRIO/CAV1/YKT6/PLEKHG4/PIK3R2	5
REACTOME_SUMOYLATION_OF_RNA_BINDING_PROTEINS	REACTOME_SUMOYLATION_OF_RNA_BINDING_PROTEINS	1/623	47/10646	0.941604	0.999997	0.777144	PCGF2	1
REACTOME_DNA_DOUBLE_STRAND_BREAK_RESPONSE	REACTOME_DNA_DOUBLE_STRAND_BREAK_RESPONSE	2/623	78/10646	0.947588	0.999997	0.777144	UBA52/UBB	2
REACTOME_TP53_REGULATES_TRANSCRIPTION_OF_CELL_CYCLE_GENES	REACTOME_TP53_REGULATES_TRANSCRIPTION_OF_CELL_CYCLE_GENES	1/623	49/10646	0.948268	0.999997	0.777144	PRMT1	1
REACTOME_PHASE_I_FUNCTIONALIZATION_OF_COMPOUNDS	REACTOME_PHASE_I_FUNCTIONALIZATION_OF_COMPOUNDS	3/623	106/10646	0.952052	0.999997	0.777144	CYP2U1/CYP2E1/NQO2	3
REACTOME_TRANSPORT_OF_INORGANIC_CATIONS_ANIONS_AND_AMINO_ACIDS_OLIGOPEPTIDES	REACTOME_TRANSPORT_OF_INORGANIC_CATIONS_ANIONS_AND_AMINO_ACIDS_OLIGOPEPTIDES	3/623	106/10646	0.952052	0.999997	0.777144	SLC4A7/SLC7A6/SLC12A4	3
REACTOME_BIOLOGICAL_OXIDATIONS	REACTOME_BIOLOGICAL_OXIDATIONS	8/623	222/10646	0.952357	0.999997	0.777144	COMT/MAT2A/ESD/GSTP1/GSTM3/CYP2U1/CYP2E1/NQO2	8
REACTOME_INITIAL_TRIGGERING_OF_COMPLEMENT	REACTOME_INITIAL_TRIGGERING_OF_COMPLEMENT	2/623	80/10646	0.95259	0.999997	0.777144	C1S/C1R	2
REACTOME_NEURONAL_SYSTEM	REACTOME_NEURONAL_SYSTEM	17/623	411/10646	0.953102	0.999997	0.777144	COMT/GNG12/GNB1/GLS/MDM2/GNAI2/NRAS/TUBA1B/GABBR1/SHARPIN/PRKACA/HRAS/GNG10/DLG1/ARL6IP5/SLITRK1/GNB2	17
REACTOME_INFLUENZA_INFECTION	REACTOME_INFLUENZA_INFECTION	5/623	157/10646	0.95674	0.999997	0.777144	POLR2I/POLR2L/UBA52/POLR2K/POLR2E	5
REACTOME_NUCLEAR_ENVELOPE_BREAKDOWN	REACTOME_NUCLEAR_ENVELOPE_BREAKDOWN	1/623	53/10646	0.959403	0.999997	0.777144	EMD	1
REACTOME_TRANSPORT_OF_MATURE_TRANSCRIPT_TO_CYTOPLASM	REACTOME_TRANSPORT_OF_MATURE_TRANSCRIPT_TO_CYTOPLASM	2/623	84/10646	0.961259	0.999997	0.777144	THOC7/SRSF4	2
REACTOME_O_LINKED_GLYCOSYLATION	REACTOME_O_LINKED_GLYCOSYLATION	3/623	111/10646	0.961695	0.999997	0.777144	ADAMTSL1/B3GNT2/ADAMTS2	3
REACTOME_SNRNP_ASSEMBLY	REACTOME_SNRNP_ASSEMBLY	1/623	54/10646	0.961791	0.999997	0.777144	SNRPD2	1
REACTOME_ION_TRANSPORT_BY_P_TYPE_ATPASES	REACTOME_ION_TRANSPORT_BY_P_TYPE_ATPASES	1/623	55/10646	0.964038	0.999997	0.777144	ATP13A1	1
REACTOME_REGULATION_OF_CHOLESTEROL_BIOSYNTHESIS_BY_SREBP_SREBF	REACTOME_REGULATION_OF_CHOLESTEROL_BIOSYNTHESIS_BY_SREBP_SREBF	1/623	55/10646	0.964038	0.999997	0.777144	CHD9	1
REACTOME_GENE_SILENCING_BY_RNA	REACTOME_GENE_SILENCING_BY_RNA	4/623	138/10646	0.964606	0.999997	0.777144	POLR2I/POLR2L/POLR2K/POLR2E	4
REACTOME_ANTIGEN_ACTIVATES_B_CELL_RECEPTOR_BCR_LEADING_TO_GENERATION_OF_SECOND_MESSENGERS	REACTOME_ANTIGEN_ACTIVATES_B_CELL_RECEPTOR_BCR_LEADING_TO_GENERATION_OF_SECOND_MESSENGERS	2/623	86/10646	0.965003	0.999997	0.777144	SH3KBP1/ORAI2	2
REACTOME_NEUREXINS_AND_NEUROLIGINS	REACTOME_NEUREXINS_AND_NEUROLIGINS	1/623	56/10646	0.966154	0.999997	0.777144	SHARPIN	1
REACTOME_RHO_GTPASES_ACTIVATE_FORMINS	REACTOME_RHO_GTPASES_ACTIVATE_FORMINS	4/623	140/10646	0.967447	0.999997	0.777144	MAPRE1/RHOB/TUBA1B/ACTB	4
REACTOME_METABOLISM_OF_VITAMINS_AND_COFACTORS	REACTOME_METABOLISM_OF_VITAMINS_AND_COFACTORS	6/623	189/10646	0.96871	0.999997	0.777144	LRP1/HSPG2/AKT1/SLC2A1/AGRN/LDLR	6
REACTOME_BASE_EXCISION_REPAIR	REACTOME_BASE_EXCISION_REPAIR	2/623	89/10646	0.969973	0.999997	0.777144	POLD2/POLD4	2
REACTOME_REPRODUCTION	REACTOME_REPRODUCTION	4/623	143/10646	0.971312	0.999997	0.777144	CDK4/DIDO1/SYNE1/STAG1	4
REACTOME_TRNA_PROCESSING_IN_THE_NUCLEUS	REACTOME_TRNA_PROCESSING_IN_THE_NUCLEUS	1/623	59/10646	0.971783	0.999997	0.777144	RTRAF	1
REACTOME_SENSORY_PERCEPTION	REACTOME_SENSORY_PERCEPTION	10/623	284/10646	0.973323	0.999997	0.777144	LRP1/HSPG2/TAS2R14/GNB1/AGRN/SPTAN1/ACTB/LDLR/MSN/TAS2R4	10
REACTOME_ACTIVATION_OF_THE_MRNA_UPON_BINDING_OF_THE_CAP_BINDING_COMPLEX_AND_EIFS_AND_SUBSEQUENT_BINDING_TO_43S	REACTOME_ACTIVATION_OF_THE_MRNA_UPON_BINDING_OF_THE_CAP_BINDING_COMPLEX_AND_EIFS_AND_SUBSEQUENT_BINDING_TO_43S	1/623	60/10646	0.973444	0.999997	0.777144	EIF4EBP1	1
REACTOME_KERATINIZATION	REACTOME_KERATINIZATION	7/623	217/10646	0.973732	0.999997	0.777144	KRT1/CAPNS1/KRT5/KRT2/KRT10/KRT14/DSC3	7
REACTOME_HDACS_DEACETYLATE_HISTONES	REACTOME_HDACS_DEACETYLATE_HISTONES	2/623	92/10646	0.97426	0.999997	0.777144	SAP18/GATAD2A	2
REACTOME_KINESINS	REACTOME_KINESINS	1/623	61/10646	0.975006	0.999997	0.777144	TUBA1B	1
REACTOME_O_LINKED_GLYCOSYLATION_OF_MUCINS	REACTOME_O_LINKED_GLYCOSYLATION_OF_MUCINS	1/623	62/10646	0.976477	0.999997	0.777144	B3GNT2	1
REACTOME_SYNTHESIS_OF_SUBSTRATES_IN_N_GLYCAN_BIOSYTHESIS	REACTOME_SYNTHESIS_OF_SUBSTRATES_IN_N_GLYCAN_BIOSYTHESIS	1/623	63/10646	0.977862	0.999997	0.777144	ST8SIA2	1
REACTOME_TRANSCRIPTIONAL_REGULATION_BY_MECP2	REACTOME_TRANSCRIPTIONAL_REGULATION_BY_MECP2	1/623	63/10646	0.977862	0.999997	0.777144	PRKACA	1
REACTOME_MITOCHONDRIAL_TRANSLATION	REACTOME_MITOCHONDRIAL_TRANSLATION	2/623	96/10646	0.979066	0.999997	0.777144	GADD45GIP1/AURKAIP1	2
REACTOME_OLFACTORY_SIGNALING_PATHWAY	REACTOME_OLFACTORY_SIGNALING_PATHWAY	1/623	65/10646	0.980392	0.999997	0.777144	GNB1	1
REACTOME_RESOLUTION_OF_SISTER_CHROMATID_COHESION	REACTOME_RESOLUTION_OF_SISTER_CHROMATID_COHESION	3/623	126/10646	0.980815	0.999997	0.777144	MAPRE1/TUBA1B/STAG1	3
REACTOME_TRANSLATION	REACTOME_TRANSLATION	10/623	295/10646	0.981305	0.999997	0.777144	EEF1B2/UBA52/SPCS1/SSR4/EEF1G/EIF4EBP1/SRP68/SEC11A/GADD45GIP1/AURKAIP1	10
REACTOME_METABOLISM_OF_STEROIDS	REACTOME_METABOLISM_OF_STEROIDS	4/623	153/10646	0.981317	0.999997	0.777144	TSPO/STARD3NL/SCP2/CHD9	4
REACTOME_SIRT1_NEGATIVELY_REGULATES_RRNA_EXPRESSION	REACTOME_SIRT1_NEGATIVELY_REGULATES_RRNA_EXPRESSION	1/623	66/10646	0.981546	0.999997	0.777144	TAF1D	1
REACTOME_CARDIAC_CONDUCTION	REACTOME_CARDIAC_CONDUCTION	3/623	127/10646	0.981695	0.999997	0.777144	PRKACA/SCN8A/ORAI2	3
REACTOME_SCAVENGING_OF_HEME_FROM_PLASMA	REACTOME_SCAVENGING_OF_HEME_FROM_PLASMA	1/623	69/10646	0.984618	0.999997	0.777144	LRP1	1
REACTOME_RESPONSE_OF_EIF2AK4_GCN2_TO_AMINO_ACID_DEFICIENCY	REACTOME_RESPONSE_OF_EIF2AK4_GCN2_TO_AMINO_ACID_DEFICIENCY	2/623	102/10646	0.984686	0.999997	0.777144	UBA52/DDIT3	2
REACTOME_PKMTS_METHYLATE_HISTONE_LYSINES	REACTOME_PKMTS_METHYLATE_HISTONE_LYSINES	1/623	71/10646	0.986377	0.999997	0.777144	ASH1L	1
REACTOME_ROLE_OF_LAT2_NTAL_LAB_ON_CALCIUM_MOBILIZATION	REACTOME_ROLE_OF_LAT2_NTAL_LAB_ON_CALCIUM_MOBILIZATION	1/623	71/10646	0.986377	0.999997	0.777144	PIK3R2	1
REACTOME_RHOC_GTPASE_CYCLE	REACTOME_RHOC_GTPASE_CYCLE	1/623	74/10646	0.988646	0.999997	0.777144	CAV1	1
REACTOME_MITOTIC_SPINDLE_CHECKPOINT	REACTOME_MITOTIC_SPINDLE_CHECKPOINT	2/623	111/10646	0.990467	0.999997	0.777144	MAPRE1/ANAPC15	2
REACTOME_TRNA_PROCESSING	REACTOME_TRNA_PROCESSING	2/623	111/10646	0.990467	0.999997	0.777144	RTRAF/LAGE3	2
REACTOME_FACTORS_INVOLVED_IN_MEGAKARYOCYTE_DEVELOPMENT_AND_PLATELET_PRODUCTION	REACTOME_FACTORS_INVOLVED_IN_MEGAKARYOCYTE_DEVELOPMENT_AND_PLATELET_PRODUCTION	4/623	170/10646	0.991198	0.999997	0.777144	TUBA1B/PRKACA/ITPK1/ACTB	4
REACTOME_ANTI_INFLAMMATORY_RESPONSE_FAVOURING_LEISHMANIA_PARASITE_INFECTION	REACTOME_ANTI_INFLAMMATORY_RESPONSE_FAVOURING_LEISHMANIA_PARASITE_INFECTION	6/623	223/10646	0.99166	0.999997	0.777144	GNG12/GNB1/GNAI2/PRKACA/GNG10/GNB2	6
REACTOME_COMPLEMENT_CASCADE	REACTOME_COMPLEMENT_CASCADE	2/623	115/10646	0.992292	0.999997	0.777144	C1S/C1R	2
REACTOME_NONSENSE_MEDIATED_DECAY_NMD	REACTOME_NONSENSE_MEDIATED_DECAY_NMD	2/623	116/10646	0.992692	0.999997	0.777144	UBA52/SMG1	2
REACTOME_ROLE_OF_PHOSPHOLIPIDS_IN_PHAGOCYTOSIS	REACTOME_ROLE_OF_PHOSPHOLIPIDS_IN_PHAGOCYTOSIS	1/623	82/10646	0.993017	0.999997	0.777144	PIK3R2	1
REACTOME_EUKARYOTIC_TRANSLATION_INITIATION	REACTOME_EUKARYOTIC_TRANSLATION_INITIATION	2/623	120/10646	0.994098	0.999997	0.777144	UBA52/EIF4EBP1	2
REACTOME_MEIOTIC_RECOMBINATION	REACTOME_MEIOTIC_RECOMBINATION	1/623	85/10646	0.994181	0.999997	0.777144	CDK4	1
REACTOME_TRANSCRIPTIONAL_REGULATION_OF_GRANULOPOIESIS	REACTOME_TRANSCRIPTIONAL_REGULATION_OF_GRANULOPOIESIS	1/623	88/10646	0.995151	0.999997	0.777144	CDK4	1
REACTOME_MHC_CLASS_II_ANTIGEN_PRESENTATION	REACTOME_MHC_CLASS_II_ANTIGEN_PRESENTATION	2/623	126/10646	0.995725	0.999997	0.777144	TUBA1B/ARF1	2
REACTOME_HCMV_INFECTION	REACTOME_HCMV_INFECTION	3/623	160/10646	0.996302	0.999997	0.777144	CHMP2A/TUBA1B/DAXX	3
REACTOME_FCGR3A_MEDIATED_IL10_SYNTHESIS	REACTOME_FCGR3A_MEDIATED_IL10_SYNTHESIS	1/623	95/10646	0.996833	0.999997	0.777144	PRKACA	1
REACTOME_RUNX1_REGULATES_GENES_INVOLVED_IN_MEGAKARYOCYTE_DIFFERENTIATION_AND_PLATELET_FUNCTION	REACTOME_RUNX1_REGULATES_GENES_INVOLVED_IN_MEGAKARYOCYTE_DIFFERENTIATION_AND_PLATELET_FUNCTION	1/623	96/10646	0.99702	0.999997	0.777144	PRMT1	1
REACTOME_ANTIMICROBIAL_PEPTIDES	REACTOME_ANTIMICROBIAL_PEPTIDES	1/623	97/10646	0.997196	0.999997	0.777144	ATOX1	1
REACTOME_HCMV_EARLY_EVENTS	REACTOME_HCMV_EARLY_EVENTS	2/623	136/10646	0.997513	0.999997	0.777144	TUBA1B/DAXX	2
REACTOME_SLC_TRANSPORTER_DISORDERS	REACTOME_SLC_TRANSPORTER_DISORDERS	1/623	99/10646	0.997517	0.999997	0.777144	SLC2A1	1
REACTOME_MITOTIC_PROPHASE	REACTOME_MITOTIC_PROPHASE	2/623	141/10646	0.998107	0.999997	0.777144	EMD/RAB1B	2
REACTOME_RRNA_PROCESSING	REACTOME_RRNA_PROCESSING	4/623	205/10646	0.99827	0.999997	0.777144	UBA52/MTERF4/NHP2/SNU13	4
REACTOME_HCMV_LATE_EVENTS	REACTOME_HCMV_LATE_EVENTS	1/623	114/10646	0.999005	0.999997	0.777144	CHMP2A	1
REACTOME_PRE_NOTCH_EXPRESSION_AND_PROCESSING	REACTOME_PRE_NOTCH_EXPRESSION_AND_PROCESSING	1/623	118/10646	0.99922	0.999997	0.777144	TMED2	1
REACTOME_SELENOAMINO_ACID_METABOLISM	REACTOME_SELENOAMINO_ACID_METABOLISM	1/623	118/10646	0.99922	0.999997	0.777144	UBA52	1
REACTOME_REGULATION_OF_LIPID_METABOLISM_BY_PPARALPHA	REACTOME_REGULATION_OF_LIPID_METABOLISM_BY_PPARALPHA	1/623	120/10646	0.99931	0.999997	0.777144	CHD9	1
REACTOME_METABOLISM_OF_WATER_SOLUBLE_VITAMINS_AND_COFACTORS	REACTOME_METABOLISM_OF_WATER_SOLUBLE_VITAMINS_AND_COFACTORS	1/623	123/10646	0.999425	0.999997	0.777144	SLC2A1	1
REACTOME_PEPTIDE_LIGAND_BINDING_RECEPTORS	REACTOME_PEPTIDE_LIGAND_BINDING_RECEPTORS	3/623	198/10646	0.999466	0.999997	0.777144	PSAP/HEBP1/F2RL2	3
REACTOME_GPCR_LIGAND_BINDING	REACTOME_GPCR_LIGAND_BINDING	11/623	463/10646	0.999915	0.999997	0.777144	PSAP/TAS2R14/GNG12/GNB1/HEBP1/GABBR1/F2RL2/GNG10/PLPPR2/TAS2R4/GNB2	11
REACTOME_CLASS_A_1_RHODOPSIN_LIKE_RECEPTORS	REACTOME_CLASS_A_1_RHODOPSIN_LIKE_RECEPTORS	4/623	331/10646	0.999997	0.999997	0.777144	PSAP/HEBP1/F2RL2/PLPPR2	4

## Sheet: S5
Supp Table 4. Sample characterization for DNA methylasion analysis
Sample_Name	Tissue_Type	Fibroblast_type	Site	Doner_ID
Norm02_FB2D-1	2D	Normal	Normal	Norm02
Norm02_FB2D-2	2D	Normal	Normal	Norm02
Hama04_RA_FB2D-1	2D	SSc	L	Hama04
Hama04_RA_FB2D-2	2D	SSc	L	Hama04
Hama04_RF_FB2D-1	2D	SSc	NL	Hama04
Hama04_RF_FB2D-2	2D	SSc	NL	Hama04
BIIB4_FB2D-1	2D	SSc	L	BIIB4
BIIB4_FB2D-2	2D	SSc	L	BIIB4
Norm02_FB3D-2	3D	Normal	Normal	Norm02
Norm02_FB3D-1	3D	Normal	Normal	Norm02
Hama04_RA_FB3D-1	3D	SSc	L	Hama04
Hama04_RA_FB3D-2	3D	SSc	L	Hama04
Hama04_RF_FB3D-2	3D	SSc	NL	Hama04
Hama04_RF_FB3D-1	3D	SSc	NL	Hama04
BIIB4_FB3D-1	3D	SSc	L	BIIB4
BIIB4_FB3D-2	3D	SSc	L	BIIB4

## Sheet: S6
probe_id	chr	pos	strand	Name	AddressA	AddressB	ProbeSeqA	ProbeSeqB	Type	NextBase	Color	Probe_rs	Probe_maf	CpG_rs	CpG_maf	SBE_rs	SBE_maf	Islands_Name	Relation_to_Island	Forward_Sequence	SourceSeq	UCSC_RefGene_Name	UCSC_RefGene_Accession	UCSC_RefGene_Group	Phantom4_Enhancers	Phantom5_Enhancers	DMR	X450k_Enhancer	HMM_Island	Regulatory_Feature_Name	Regulatory_Feature_Group	GencodeBasicV12_NAME	GencodeBasicV12_Accession	GencodeBasicV12_Group	GencodeCompV12_NAME	GencodeCompV12_Accession	GencodeCompV12_Group	DNase_Hypersensitivity_NAME	DNase_Hypersensitivity_Evidence_Count	OpenChromatin_NAME	OpenChromatin_Evidence_Count	TFBS_NAME	TFBS_Evidence_Count	Methyl27_Loci	Methyl450_Loci	Random_Loci
cg22854463	chr1	8278817	+	cg22854463	85693977		TATAATAACTCTAACCACAAATAAAAATAACCACCTAAAAACAAATAACC		II			NA	NA	NA	NA	NA	NA	chr1:8277195-8277822	S_Shore	AGTCATTTTCAAGAAAGACACCTGGATTTATGGAAAACAGAACTTTGGAATCCTCGAGCA[CG]GTCATCTGCTCCTAGGTGGTCATTTCCATCTGTGGTCAGAGCTACCACATGAGACTTTTG	CGGTCATCTGCTCCTAGGTGGTCATTTCCATCTGTGGTCAGAGCTACCAC											RP11-431K24.4	ENST00000424689.1	3'UTR	RP11-431K24.4	ENST00000424689.1	3'UTR	chr1:8278760-8279075	3
cg04993605	chr1	28573052	-	cg04993605	76680174		ACTATAAAACTATTCTATATATATCATTACRCAACCTCRATTTTTACTTC		II			NA	NA	NA	NA	NA	NA	chr1:28573701-28574022	N_Shore	CTATGTATACAACTATGAGACTGTTCTATATGTATCATTGCGCAACCTCGGTTTTTGCTT[CG]TTCTGTTTTAACCTAACAGGAAATCCTGCATACCTTTCCATTTCAGAGCACTTGGAGCTA	CGAAGCAAAAACCGAGGTTGCGCAATGATACATATAGAACAGTCTCATAG									1:28573041-28573243	Promoter_Associated_Cell_type_specific							chr1:28572805-28573290	3						TRUE
cg10110780	chr1	28573139	-	cg10110780	48675577		TCCATTTCAAAACACTTAAAACTACCTTCTATTTCTTTACTATAAAAACC		II			NA	NA	NA	NA	NA	NA	chr1:28573701-28574022	N_Shore	CTGCATACCTTTCCATTTCAGAGCACTTGGAGCTACCTTCTGTTTCTTTGCTGTAGAAGC[CG]TTGTGTGAACAAATCCGTTTATTTCTCTCATCAGTCTCCTTTGATAGACATTTGGGTCAC	CGGCTTCTACAGCAAAGAAACAGAAGGTAGCTCCAAGTGCTCTGAAATGG									1:28573041-28573243	Promoter_Associated_Cell_type_specific							chr1:28572805-28573290	3
cg06473178	chr1	42003067	+	cg06473178	88676376		ACAAACTACCCRCCAAAATAAATCTCAAAACAACAATATATACATTACTC		II			NA	NA	NA	NA	NA	NA		OpenSea	CCTCCCAGGGGGCACACTTCTTGGGTGTAGTCAGTCATGCAAAGCAAGAGGAAGATGTGA[CG]AGCAATGCACACACTGTTGCTCTGAGACCCACTTTGGCGGGCAGCCTGTGTCCGTGAAGT	CGAGCAATGCACACACTGTTGCTCTGAGACCCACTTTGGCGGGCAGCCTG	HIVEP3;HIVEP3	NM_001127714;NM_024503	Body;Body								HIVEP3	ENST00000460604.1	3'UTR	HIVEP3	ENST00000460604.1	3'UTR	chr1:42002905-42003235	3
cg22381248	chr1	42003713	-	cg22381248	90614387		TAAAACCCTAACCTTAATCTCAAATATAACTAACAAACACTTAAAAAATC		II			NA	NA	NA	NA	NA	NA		OpenSea	ATAAAGCTAAATAAAACCCTGACCTTGGTCTCAAGTGTGACTAACAGGCACTTAAAAGAT[CG]TAAAGCAAAGAGATGGAAACAGTAATACAGACAATGAGCAAAGTGCTACGGATGATGAGA	CGATCTTTTAAGTGCCTGTTAGTCACACTTGAGACCAAGGTCAGGGTTTT	HIVEP3;HIVEP3	NM_024503;NM_001127714	Body;Body				TRUE				HIVEP3	ENST00000460604.1	3'UTR	HIVEP3	ENST00000460604.1	3'UTR	chr1:42003520-42003815	3						TRUE
cg06527166	chr1	42138658	+	cg06527166	81762854		AACTAAAAATATAACCTAACTTTACATATTTTATACATATATATATTCCC		II			rs143984051	0.011	NA	NA	NA	NA		OpenSea	CCATATGGATTAAATGTCCCTGACGTTACGTATGGTTTTAAAAATTAGAAGGAAATGTAC[CG]GGAATATACACATGTATAAAATATGTAAAGCCAGGCCACATTTTTAGCTTTGTGGACATG	CGGGAATATACACATGTATAAAATATGTAAAGCCAGGCCACATTTTTAGC	HIVEP3;HIVEP3	NM_024503;NM_001127714	5'UTR;5'UTR				TRUE				HIVEP3;HIVEP3;HIVEP3	ENST00000247584.5;ENST00000372583.1;ENST00000372584.1	5'UTR;5'UTR;5'UTR	HIVEP3;HIVEP3;HIVEP3	ENST00000247584.5;ENST00000372583.1;ENST00000372584.1	5'UTR;5'UTR;5'UTR	chr1:42137785-42138975	3						TRUE
cg22877452	chr1	61517876	+	cg22877452	97650209		AATTCCAACATATTAATCCCTATCTACTTAAATACCRACRTTAAATACCC		II			NA	NA	NA	NA	NA	NA	chr1:61519352-61519971	N_Shore	CGCTGCAGCCGGGACCTGATGAGTAAGAGTAAGAGGGCTCAACCGCAGGACATCACATGC[CG]GGTACCTAACGTCGGCATTTAAGCAGACAGGGACTAATATGCTGGAACTATCCTCCCGAC	CGGGTACCTAACGTCGGCATTTAAGCAGACAGGGACTAATATGCTGGAAC								1:61290322-61290479									chr1:61517465-61518355	3						TRUE
cg25885329	chr1	65661861	-	cg25885329	27798255		ATTCAACTTTAAACTCCTTATATTACACAAACACATACTCTACRAAAAAC		II			rs79817996	0.039191	NA	NA	NA	NA		OpenSea	CTGGTTCCTATGTTCAGCTTTAGACTCCTTATGTTACACAGGCACATGCTCTGCGGAGGA[CG]TGCCTGTTGAGCGTGCTAAAGGTGATTGAATGTGGAAAGGTCGAAAAAGGCATTCTGATG	TTCAGCTTTAGACTCCTTATGTTACACAGGCACATGCTCTGCGGAGGACG	AK4;AK4;AK4	NM_001005353;NM_203464;NM_013410	Body;Body;Body								AK4	ENST00000470888.2	5'UTR	AK4;AK4;AK4;AK4	ENST00000497030.1;ENST00000470888.2;ENST00000474968.1;ENST00000479060.1	5'UTR;5'UTR;5'UTR;5'UTR	chr1:65661520-65662055	3
cg10299161	chr1	65661874	-	cg10299161	94790542		CTCCTTATATTACACAAACACATACTCTACRAAAAACRTACCTATTAAAC		II			rs79817996	0.039191	NA	NA	NA	NA		OpenSea	TCAGCTTTAGACTCCTTATGTTACACAGGCACATGCTCTGCGGAGGACGTGCCTGTTGAG[CG]TGCTAAAGGTGATTGAATGTGGAAAGGTCGAAAAAGGCATTCTGATGACAGATGACTCAT	CGCTCAACAGGCACGTCCTCCGCAGAGCATGTGCCTGTGTAACATAAGGA	AK4;AK4;AK4	NM_001005353;NM_203464;NM_013410	Body;Body;Body								AK4	ENST00000470888.2	5'UTR	AK4;AK4;AK4;AK4	ENST00000497030.1;ENST00000470888.2;ENST00000474968.1;ENST00000479060.1	5'UTR;5'UTR;5'UTR;5'UTR	chr1:65661520-65662055	3
cg23087531	chr1	66716368	+	cg23087531	61609160		ACTTTATATTCCCATAAAACAATCTATACCTCAATATACRAAAACATTAC		II			NA	NA	NA	NA	NA	NA		OpenSea	CCTAGATGTGGCAATAGTTTGCTGGTTTCTGTTCAGTTCCTGTGTTGTAGTCATCCCAAA[CG]TAATGCCTTCGTATACTGAGGTACAGATTGCCTCATGGGAACATAAAGTACTGGAAACTA	CTTTATGTTCCCATGAGGCAATCTGTACCTCAGTATACGAAGGCATTACG	PDE4B;PDE4B;PDE4B;PDE4B;PDE4B	NM_001037341;NM_002600;NM_001297440;NM_001297441;NM_001037340	Body;Body;Body;Body;Body		chr1:66716160-66716160												chr1:66716260-66716450	3
cg09054936	chr1	66987414	-	cg09054936	3621238		CTCTATCTTCTATAACCTCAAAATTAAAATCCTATAAATAACTAAACTAC		II			NA	NA	NA	NA	NA	NA		OpenSea	CCCAAAAGAAACTCTATCTTCTGTAGCCTCAGAGTTGAAATCCTGTGGGTGGCTGAACTA[CG]ATACAATTTGAATTCACACCCACTCAGGGTCTCTCATGTTAAATTGAGGACATTGATTGG	CGTAGTTCAGCCACCCACAGGATTTCAACTCTGAGGCTACAGAAGATAGA																			chr1:66987381-66988076	6	chr1:66987310-66987911	6
cg09300029	chr1	68797353	+	cg09300029	99613125		TACATTTCTAAACCTATAAATCAAACCCTAAAATATAATCACCATACTCC		II			NA	NA	NA	NA	NA	NA		OpenSea	GATAAGGAGAGAAATGAGATAAATGTGGATATGCAGCCTGGGTCACACAAGATGCAACAC[CG]GAGCATGGTGACCACATCTCAGGGTCTGACTTATAGGTCCAGAAATGTAAAATTCTTGAT	CGGAGCATGGTGACCACATCTCAGGGTCTGACTTATAGGTCCAGAAATGT																	chr1:68797240-68797455	3
cg21131989	chr1	88319865	+	cg21131989	41710917		AAAAATATCAACAATTATTCACTATTCCTTCCCACTCTAACCTAACAAAC		II			NA	NA	NA	NA	NA	NA		OpenSea	ACAGAATGTACCCAAATGGCTTTAATGCTAAATGGCCCAGCCAGAAGGGTGAGGCACCTC[CG]CTTGTCAGGTCAGAGTGGGAAGGAACAGTGAACAACTGCTGACATTCTCTCACCGTATGC	AGAATGTCAGCAGTTGTTCACTGTTCCTTCCCACTCTGACCTGACAAGCG																	chr1:88319745-88319990	3
cg04395462	chr1	94006866	+	cg04395462	94704293		ACTATAACTCTACCATATAATCTTTAAAAAATATTTAACCACAATTTTAC		II			NA	NA	NA	NA	NA	NA		OpenSea	CATCAACCCATTAAGTTCTTAAATGTCATTGAATGGAGTCCTTGTCATGTTACAGAGGAG[CG]TAAAATTGTGGTTAAACATTTTTTAAAGATTACATGGTAGAGCCACAGTTTGTTATGCAG	CTGTGGCTCTACCATGTAATCTTTAAAAAATGTTTAACCACAATTTTACG	FNBP1L;FNBP1L;FNBP1L	NM_017737;NM_001164473;NM_001024948	Body;Body;Body				TRUE										chr1:94006600-94006910	3						TRUE
cg20387068	chr1	94008257	-	cg20387068	52606921		AAAACTATTTAACATATATTACAAACATAAATAACCCAAAAAACAAAATC		II			NA	NA	NA	NA	NA	NA		OpenSea	CATGGTGAAATAAAGCTATTTAGCATATGTTACAGGCATAAGTGGCCCAAAGAGCAAGAT[CG]TATTTGTTTTGAGAGCTCCTTTTAGCATCACTTTAACAAATTTGAATATTTATATTCTTT	CGATCTTGCTCTTTGGGCCACTTATGCCTGTAACATATGCTAAATAGCTT	FNBP1L;FNBP1L;FNBP1L	NM_001024948;NM_017737;NM_001164473	Body;Body;Body		chr1:94007993-94007993
cg20141362	chr1	94736334	+	cg20141362	95808220		ACAACTCTACCCATTAAAAAAATTTACTTTCTTTATTATCTTTCAAATTC		II			NA	NA	NA	NA	NA	NA		OpenSea	CTTGGCATGTGGGAGCAAGTAAAAAATGGATAGCAGCTTCCTTACTGCTACCATCAGAGA[CG]AACTTGAAAGACAACAAAGAAAGTAAATTTTCCCAATGGGCAGAGCTGCCAAGCAGTGTA	CAGCTCTGCCCATTGGGAAAATTTACTTTCTTTGTTGTCTTTCAAGTTCG														ARHGAP29	ENST00000552844.1	5'UTR			chr1:94735820-94736752	3	chr1:94735870-94736782	4
cg07363182	chr1	94737054	+	cg07363182	51717898		TATTTTATAATAAACAATTTCTAATCTAACTCCTAATAATCTTCTCTTAC		II			NA	NA	NA	NA	NA	NA		OpenSea	TTTCTTTTTCATTATTTGATAGACATATTTATTTTCTATTGCTTCATTTTTGTTTCTCCC[CG]TAAGAGAAGATTATTAGGAGCCAGATTAGAAACTGTCTACCACAAAACAGATTCCTGGGC	GTTTTGTGGTAGACAGTTTCTAATCTGGCTCCTAATAATCTTCTCTTACG							TRUE							ARHGAP29	ENST00000552844.1	5'UTR	chr1:94737000-94737210	3						TRUE
cg13814657	chr1	110416138	+	cg13814657	96714506		AATTATACAATCACACACTTCCATTTAACAAACTTATACTTTTTTAACAC		II			NA	NA	NA	NA	NA	NA		OpenSea	TAGTCATAGAGACCCCCAGAGTGGAACTCACAGTAAGATGATGCAAGGTTTAAGGGTTTA[CG]TGCTAAAAAAGCACAAGTTTGCCAAATGGAAGTGTGTGATTGCACAATCACTAAGGTGTT	CGTGCTAAAAAAGCACAAGTTTGCCAAATGGAAGTGTGTGATTGCACAAT																	chr1:110415860-110416755	3
cg24884142	chr1	119532056	+	cg24884142	53651592	46775548	AAACCACTATCCACAAAATCCAAAACATTTTTTCAACTTAACTAAAACCA	AAACCGCTATCCGCGAAATCCGAAACGTTTTTTCAACTTAACTAAAACCG	I	A	Red	NA	NA	NA	NA	NA	NA	chr1:119531991-119532196	Island	ACCGGTCGAGGACGGCAGGAGACCCCCGAGTGCAGAGAAAGCTCAAACCGGCAGCGAAGT[CG]GTCCTAGCCAAGCTGAAAAAACGTCTCGGATTTCGCGGACAGCGGCCTAGACACAGCCCG	CGGTCCTAGCCAAGCTGAAAAAACGTCTCGGATTTCGCGGACAGCGGCCT	TBX15;TBX15	NM_152380;NM_152380	1stExon;5'UTR				TRUE	1:119333515-119333932			TBX15;TBX15;TBX15	ENST00000344218.5;ENST00000344218.5;ENST00000207157.3	1stExon;5'UTR;5'UTR	TBX15;TBX15;TBX15	ENST00000344218.5;ENST00000344218.5;ENST00000207157.3	1stExon;5'UTR;5'UTR	chr1:119532020-119532355	3						TRUE
cg10703826	chr1	119532116	+	cg10703826	69775206	96710436	TTACAAAAAAATAAAACCATCTCAACCAAAACACTAAAACTAAAAAATCA	TTACAAAAAAATAAAACCGTCTCGACCAAAACACTAAAACTAAAAAATCG	I	A	Red	NA	NA	NA	NA	NA	NA	chr1:119531991-119532196	Island	CGGTCCTAGCCAAGCTGAAAAAACGTCTCGGATTTCGCGGACAGCGGCCTAGACACAGCC[CG]ATCTTCCAGTCCTAGTGCCCTGGTCGAGACGGTTCTATCCTTTTGCAAAGAAGCCGGAAA	TTGCAAAAGGATAGAACCGTCTCGACCAGGGCACTAGGACTGGAAGATCG	TBX15;TBX15	NM_152380;NM_152380	1stExon;5'UTR				TRUE	1:119333515-119333932			TBX15;TBX15;TBX15	ENST00000344218.5;ENST00000344218.5;ENST00000207157.3	1stExon;5'UTR;5'UTR	TBX15;TBX15;TBX15	ENST00000344218.5;ENST00000344218.5;ENST00000207157.3	1stExon;5'UTR;5'UTR	chr1:119532020-119532355	3						TRUE	TRUE
cg25340966	chr1	119532195	-	cg25340966	35645283	73807928	CAATTCTATCCTTTTACAAAAAAACCAAAAAAAACTAAATCCCAAAAACA	CGATTCTATCCTTTTACAAAAAAACCGAAAAAAACTAAATCCCGAAAACG	I	A	Red	NA	NA	NA	NA	NA	NA	chr1:119531991-119532196	Island	CCCTGGTCGAGACGGTTCTATCCTTTTGCAAAGAAGCCGGAAAGAGCTGGGTCCCGGGGG[CG]GGGGACAGACTGAGAGGCCAAGCAGGCCAGTCGTGACGACAGCCAGGCCCTTAGAAGTCT	CGCCCCCGGGACCCAGCTCTTTCCGGCTTCTTTGCAAAAGGATAGAACCG	TBX15	NM_152380	TSS200				TRUE	1:119333515-119333932			TBX15	ENST00000344218.5	TSS200	TBX15	ENST00000344218.5	TSS200	chr1:119532020-119532355	3						TRUE
cg14448451	chr1	145382559	-	cg14448451	86730430		CRAATAAAACRACTTCTATATAAATAAACCAACRCAAAAACTACTACTTC		II			NA	NA	NA	NA	NA	NA	chr1:145382416-145382740	Island	CGGTGACATCACGGATAGGGCGACTTCTATGTAGATGAGCCAGCGCAGGGGCTGCTGCTT[CG]CCACATGCTGCTTCGCCACGAAGGAGTTCCCGTGCCGTGGGAGCGGGTTCAGGACCGCTG	GGATAGGGCGACTTCTATGTAGATGAGCCAGCGCAGGGGCTGCTGCTTCG	LOC101928979;LOC101928979;NBPF20;NBPF10;NBPF10	NR_125967;NR_125968;NM_001278267;NM_001039703;NM_001302371	TSS200;TSS200;Body;Body;Body					1:144093774-144094188	1:145382023-145383211	Promoter_Associated	RP11-458D21.1;RP11-458D21.1;U1	ENST00000419817.1;ENST00000433081.1;ENST00000364688.1	TSS200;TSS200;TSS200	RP11-458D21.1;RP11-458D21.1;U1	ENST00000419817.1;ENST00000433081.1;ENST00000364688.1	TSS200;TSS200;TSS200	chr1:145382340-145382590	3
cg08477332	chr1	153590243	-	cg08477332	9755436		CCTACCAATAAAACAATAACAACCCTAAAAAACTAATCACCRAAATACCC		II			NA	NA	NA	NA	NA	NA		OpenSea	CTGCATGGATGCCTGCCAGTGAGGCAGTGACAGCCCTGGGAGGCTGGTCACCGAGATGCC[CG]CCCCTGCTCCCTCTGGTGGTGGCCGTGTACACCATATGCCCCTCAAGCCAGGAAGGCAAG	CTGCCAGTGAGGCAGTGACAGCCCTGGGAGGCTGGTCACCGAGATGCCCG	S100A14	NM_020672	TSS1500						1:153589758-153590695	Unclassified	S100A14;S100A14;S100A14	ENST00000368701.1;ENST00000344616.2;ENST00000368702.1	TSS1500;TSS1500;TSS1500	S100A14;S100A14;S100A14;S100A14	ENST00000368701.1;ENST00000344616.2;ENST00000469571.1;ENST00000368702.1	TSS1500;TSS1500;TSS1500;TSS1500	chr1:153590045-153590575	3						TRUE
cg21598751	chr1	159791473	+	cg21598751	51686557		TAAATCAAATCACTATCTAAACAAACRCAAAACCTCAAATACCTAAAAAC		II			NA	NA	NA	NA	NA	NA		OpenSea	GGGAGAGAGCAGGAAAGAAGCCTCCATCTGGGAGGGAGCCTTGTGGCTGCCGTCTGGTGG[CG]CTCTCAGGTATTTGAGGTCTTGCGCTTGCTTAGACAGTGATCTGACCCATTCACTGGACA	GGGTCAGATCACTGTCTAAGCAAGCGCAAGACCTCAAATACCTGAGAGCG									1:159790697-159792246	Unclassified_Cell_type_specific							chr1:159791300-159791690	3
cg20674790	chr1	168473483	+	cg20674790	42708929		CCAACTACACTCCCAAAACTAAACATAAATCTTAAAAAACATAAATCAAC		II			NA	NA	NA	NA	NA	NA		OpenSea	CCACTCACTTCCGTTTTTCTCTTCTCCCTAGGACAGGGGCATGGAAGGACCTAGAGAAGG[CG]TTGATTCATGCTCTTCAAGACTCATGCTCAGCTTTGGGAGTGCAGTTGGGTTGCCTTTGC	CAACTGCACTCCCAAAGCTGAGCATGAGTCTTGAAGAGCATGAATCAACG																	chr1:168473305-168474010	3
cg26707879	chr1	173119232	+	cg26707879	61722880		CCTTCATTACAAATTATACATAATACTTATAACATATCCTCATTACTCAC		II			NA	NA	NA	NA	NA	NA		OpenSea	TGGAAGCACTACTGGCTTTCAAGCTTTCACAATTCTCTGAAGGATTCTGCAACACCACAG[CG]TGAGTAATGAGGACATGTCATAAGTACTATGTACAACTTGTAATGAAGGTTGTAGATCAA	CTTCATTACAAGTTGTACATAGTACTTATGACATGTCCTCATTACTCACG																	chr1:173119080-173119395	3
cg20642178	chr1	179895327	-	cg20642178	97660131		AACACTCTTAAAATATTTACACAATAACAAAATTACCTAACAATACAATC		II			NA	NA	NA	NA	NA	NA		OpenSea	CTATGTGGAAGGACACTCTTAAGATGTTTGCACAATAACAAAATTGCCTAACAGTGCAAT[CG]TCTTTTTTATTTTTATTTATTTATTATAGAGATGGAGTCTCACTATTTTGCCTAGGCTGG	ACACTCTTAAGATGTTTGCACAATAACAAAATTGCCTAACAGTGCAATCG																					chr1:179894875-179896200	6
cg05681370	chr1	199712532	-	cg05681370	64695241		ATTTTCTTTTCCTCCTTCTACATTTCTTTTTCTAATATATAAACTCAACC		II			NA	NA	NA	NA	NA	NA		OpenSea	TTCATACTATTGTTTTCTTTTCCTCCTTCTACATTTCTTTTTCTAATGTATAGGCTCAAC[CG]TCAACTTCTCTCAGTGGAATCTCTGATTTATGGAGGAGGCTACCGTTTGTCAGCTTTATC	CGGTTGAGCCTATACATTAGAAAAAGAAATGTAGAAGGAGGAAAAGAAAA																	chr1:199712365-199712675	3
cg19859993	chr1	207013239	+	cg19859993	12749265		CTCAAAATTTTAAAATTTAACTCCTAATAATCCTTAAACACCCTATCCAC		II			NA	NA	NA	NA	NA	NA		OpenSea	TAATTTGTGTTTGTAGCCCTTAGATGTGTGCTGCGTGACCAAGAACCTCCTGGCGTTCTA[CG]TGGACAGGGTGTTCAAGGATCATCAGGAGCCAAACCCCAAAATCTTGAGAAAAATCAGCA	CGTGGACAGGGTGTTCAAGGATCATCAGGAGCCAAACCCCAAAATCTTGA	IL19;IL19	NM_153758;NM_013371	Body;Body				TRUE							IL19	ENST00000476097.1	5'UTR			chr1:207013164-207013678	5				TRUE
cg24259463	chr1	210046971	+	cg24259463	81794266		ACACCTTCCAAAACAAAAAATTCTCTTCACATATTCTATATCATAACTAC		II			NA	NA	NA	NA	NA	NA		OpenSea	CCTAAAGAGTGGCCATCTGTGATAAAAGTCAGACCTTTGTTCAACTACAAAGAAGTAAGG[CG]TAGTTATGATACAGAACATGTGAAGAGAACTTTTTGTTCTGGAAGGTGCACATGACATTC	CACCTTCCAGAACAAAAAGTTCTCTTCACATGTTCTGTATCATAACTACG																	chr1:210046760-210047230	3
cg22210652	chr1	214159589	-	cg22210652	75727288	95656850	ATATAAATAATACATATACACTCCTCTATATTACTTCCATAATAAACACA	ATATAAATAATACGTATACGCTCCTCTATATTACTTCCGTAATAAACGCG	I	T	Red	NA	NA	NA	NA	NA	NA	chr1:214161197-214161415	N_Shore	CAATAGTTGGAGGTGTGAGTGGTGCGTGTGCGCTCCTCTGTGTTGCTTCCGTGATAGACG[CG]TGGGGGGAGTGTGTGGGGGCGGCAAAAGGGGAAAGAAGAAGGCTGGGGATGCTCCCGCAA	CGCGTCTATCACGGAAGCAACACAGAGGAGCGCACACGCACCACTCACAC	PROX1-AS1	NR_037850	TSS200					1:212226037-212226270	1:214159559-214160299	Unclassified_Cell_type_specific	PROX1-AS1	ENST00000451396.2	TSS200	PROX1;PROX1-AS1	ENST00000471129.1;ENST00000451396.2	5'UTR;TSS200	chr1:214158240-214160215	3
cg23777206	chr1	221877891	-	cg23777206	67644201		ATCAACCAAAAATTCCTCATATACTTATTAAAAAATTTTTCTTCCTCAAC		II			NA	NA	NA	NA	NA	NA		OpenSea	TCACATCATGTATCAACCAGAAGTTCCTCATATGCTTGTTGAGAAATTTTTCTTCCTCAG[CG]CTCCAGGTTTGGCTCAGATTTTATTAATAAAGAATCTGCAGTATCTCTGCATCCTCAGTG	TCAACCAGAAGTTCCTCATATGCTTGTTGAGAAATTTTTCTTCCTCAGCG	DUSP10;DUSP10;DUSP10	NR_111939;NR_111940;NM_007207	Body;Body;Body		chr1:221877654-221877654						DUSP10	ENST00000468085.1	3'UTR	DUSP10;DUSP10;DUSP10	ENST00000494642.1;ENST00000468085.1;ENST00000477026.1	3'UTR;3'UTR;3'UTR	chr1:221877700-221877995	3
cg24520560	chr1	243641182	+	cg24520560	76789188		ACTCAATTTCAATTCTTACCTCATCCCAAACCAATAACAATTTAAAAACC		II			NA	NA	NA	NA	NA	NA	chr1:243637639-243638142	S_Shelf	TTGTGCCAACACCAGTCTGTGGATGAGATCAATGTGGCTCAGAGTGTGGTTTCCAGAGTA[CG]GTCCTCAAACTGTTACTGGTCTGGGATGAGGCAAGAACTGAAATTGAGTCAGAAATTTTC	CGGTCCTCAAACTGTTACTGGTCTGGGATGAGGCAAGAACTGAAATTGAG	SDCCAG8	NM_006642	Body		chr1:243641103-243641103												chr1:243641080-243641455	3
cg04798314	chr1	246668601	+	cg04798314	15768588		AATAAATATCTTAAATTAACTAAACTTAAATCACTACCTACACCCCTAAC		II			NA	NA	NA	NA	NA	NA	chr1:246670148-246670768	N_Shore	AGTGAGCCTGCCTTCTATCTTAAAAGCCAAAAAGGCTAAATACCGTCTCAACCTCCCTCG[CG]CTAGGGGTGCAGGCAGTGACCTAAGTTTAGCCAATCCAAGACACTCACTGAGGACTTTGA	GTGAGTGTCTTGGATTGGCTAAACTTAGGTCACTGCCTGCACCCCTAGCG	SMYD3	NM_001167740	Body								SMYD3	ENST00000490107.1	5'UTR	SMYD3;SMYD3;SMYD3	ENST00000470863.1;ENST00000490107.1;ENST00000462422.1	3'UTR;5'UTR;3'UTR								TRUE
cg27421267	chr10	530836	+	cg27421267	34673949		ACRAATAAAACTACCRTAATTCRATATAAACTACAACACAATAAAAAAAC		II			NA	NA	NA	NA	NA	NA	chr10:530713-531099	Island	AGCCGCAGCTTCTCGGACGTCGCACACCCCGATGTGGGCAGAGCGGAATGTTCTCCTCGG[CG]CTCCTTCACTGTGCTGCAGTCTACACCGAACCACGGCAGCTCCATTCGCTGCTGTAACAA	CGAATGGAGCTGCCGTGGTTCGGTGTAGACTGCAGCACAGTGAAGGAGCG	DIP2C	NM_014974	Body				TRUE	10:520714-520865	10:530429-530864	Unclassified	DIP2C	ENST00000381496.3	5'UTR	DIP2C	ENST00000381496.3	5'UTR	chr10:530320-530895	3						TRUE
cg00219169	chr10	530951	+	cg00219169	6630931		CCTTAATAATCTATATACTATCCTACATAAAATCRACAACTCTACTCAAC		II			NA	NA	NA	NA	NA	NA	chr10:530713-531099	Island	GTAACAAGTTGAAAAAAAACTAATTAATTCAAACTTTAGTTTTTTTTAAATTTGTTACAG[CG]CTGAGCAGAGCTGCCGACCCCATGCAGGACAGCACACAGACCACCAAGGGGACCACAGGG	CGCTGAGCAGAGCTGCCGACCCCATGCAGGACAGCACACAGACCACCAAG	DIP2C	NM_014974	Body				TRUE				DIP2C	ENST00000381496.3	5'UTR	DIP2C	ENST00000381496.3	5'UTR			chr10:530340-531869	6	chr10:530411-531563	3		TRUE
cg09787504	chr10	3283887	-	cg09787504	96770545	76808309	AAAAACTCCAACAACCCACATATATACACACTAAATAAAATCATACTACA	AAAAACTCCGACAACCCACATATATACACGCTAAATAAAATCGTACTACG	I	A	Red	rs2764979	0.49101	NA	NA	NA	NA		OpenSea	CCTGTTTACTCTAAAGACTCCGGCAGCCCACATGTGTGCACGCTGAATAAAATCGTGCTG[CG]GGACCACAGTGCGGGGAGGCACCGACTCTGTCATTCTGTCAACGCACCGCACAGTCACGA	AAAGACTCCGGCAGCCCACATGTGTGCACGCTGAATAAAATCGTGCTGCG								10:3273791-3273974			RP11-298E9.6	ENST00000417149.1	3'UTR	RP11-298E9.6	ENST00000417149.1	3'UTR	chr10:3283645-3283890	3						TRUE
cg08829107	chr10	3520065	-	cg08829107	48683261		TAATTTCTCACAATAACACCCACTACATCTAAAACAATATCTCAAATAAC		II			NA	NA	NA	NA	NA	NA		OpenSea	GGTTGAGGCTATGATTTCTCACAGTAACACCCACTGCATCTAGGGCAATGTCTCAAGTGG[CG]TAAACACTGAAACCTTTCACTTGTGTAACACATTTTTGTTGCTCACTTATATGAGTCAGC	CGCCACTTGAGACATTGCCCTAGATGCAGTGGGTGTTACTGTGAGAAATC	LOC105376360	NR_131187	Body														chr10:3519920-3520195	3
cg20298494	chr10	4720329	+	cg20298494	78656931		ATAAAACCTTAAACAAATCTCTATTTATTTCRTACCATTCAAATTTCCTC		II			NA	NA	NA	NA	NA	NA		OpenSea	CATTAAATAACATTCATTCAGAACTACTTTTAGTGAATGTAGATACTTAATGTTTACAGA[CG]AGGAAATCTGAATGGTACGAAACAAACAGAGACTTGTTCAAGGTCTCACACTGACTCAGC	CGAGGAAATCTGAATGGTACGAAACAAACAGAGACTTGTTCAAGGTCTCA	LINC00704	NR_024475	TSS200				TRUE				RP11-117P22.1;RP11-117P22.1	ENST00000430998.1;ENST00000430998.1	1stExon;3'UTR	RP11-117P22.1;RP11-117P22.1;RP11-117P22.1	ENST00000430998.1;ENST00000449712.1;ENST00000430998.1	1stExon;TSS200;3'UTR	chr10:4720160-4720595	3
cg00919702	chr10	16561351	+	cg00919702	56722287	42671214	ATTTCTCAATTTTAACTTTACTTATTAAATAACATAAAAAATAACCCACA	ATTTCTCGATTTTAACTTTACTTATTAAATAACATAAAAAATAACCCGCG	I	A	Red	rs10904763	0.147623	NA	NA	NA	NA	chr10:16561604-16563822	N_Shore	AGACCTCGTTAAGTCAAAGTTGCTGCAGGAGAGGAGGTCTCTTGATGGCGATGCCAGGGT[CG]CGGGCCATCCCCTATGCCACTCAATAAGCAAAGTTAAAACCGAGAAACTCAGCCCACACC	CGCGGGCCATCCCCTATGCCACTCAATAAGCAAAGTTAAAACCGAGAAAC	C1QL3	NM_001010908	Body			CDMR		10:16601345-16601443	10:16560896-16561988	Unclassified							chr10:16560765-16562215	3						TRUE
cg04707519	chr10	21799314	+	cg04707519	6714162	81686991	CCCAAACTATATTTATAAACAACAATCAATAACCAAAAACTACTAACACA	CCCAAACTATATTTATAAACAACGATCAATAACCGAAAACTACTAACGCG	I	A	Red	NA	NA	NA	NA	NA	NA	chr10:21797632-21799341	Island	CAGCCCATCGCGCGATCAGCCGGCCCCTGCCTTCCTTCCCAGCCCGCCAAGCCCCTAGCC[CG]CGCCAGCAGCCCCCGGCCACTGACCGCTGTTTACAAACACAGCCTGGGGGTGGGGTGGGC	CGCGCCAGCAGCCCCCGGCCACTGACCGCTGTTTACAAACACAGCCTGGG							TRUE	10:21839102-21839473	10:21798692-21800030	Unclassified_Cell_type_specific							chr10:21797505-21800295	3						TRUE
cg13133322	chr10	30467833	-	cg13133322	88628561		TACTAATCTATTAAAAATCCCRAAATACATAACATATTTCCTACAACAAC		II			rs2488003	0.360115	NA	NA	NA	NA		OpenSea	CAGAAACGTGATGCTGATCTATTAAAAGTCCCGAAATACATAGCATGTTTCCTGCAACAA[CG]CTTTGCCTGCAACAAGAAAAATGGACCGAATGAACTTGTGACTTTTGTTAAGAAGCAGGA	GCTGATCTATTAAAAGTCCCGAAATACATAGCATGTTTCCTGCAACAACG																					chr10:30467465-30467924	3
cg08355910	chr10	32529645	-	cg08355910	91657427		CCAACATTATTCTTCTTTCTCAAAATTATATTAACTATTCAAAATACTTC		II			rs11599567	0.153881	NA	NA	NA	NA		OpenSea	GTGTGGTGCCTCCAGCATTGTTCTTCTTTCTCAAGATTGTGTTGGCTATTCAGGGTGCTT[CG]TGGTTCCATATGAATTGTATAATTTTTTTCTACTTATGTAAAAAATGTCATTGGTATTTT	CAGCATTGTTCTTCTTTCTCAAGATTGTGTTGGCTATTCAGGGTGCTTCG																	chr10:32529500-32529810	3
cg16360502	chr10	34462251	+	cg16360502	78771941		ACAAACAAAACTACATTTATTACAACCTAAACACCACAAATCCTAATACC		II			NA	NA	NA	NA	NA	NA		OpenSea	GTACTGGCAAACCTCAGCTTGTAATATTTCAAGGCCATGCAATAAGCAAACCCATGTCCA[CG]GTACCAGGATTTGTGGTGTTCAGGTTGTAATAAATGCAGTTCTGTTTGTCAGTGGGGATC	CGGTACCAGGATTTGTGGTGTTCAGGTTGTAATAAATGCAGTTCTGTTTG	PARD3;PARD3;PARD3;PARD3;PARD3;PARD3;PARD3;PARD3	NM_001184786;NM_001184791;NM_019619;NM_001184789;NM_001184790;NM_001184788;NM_001184787;NM_001184785	Body;Body;Body;Body;Body;Body;Body;Body																		chr10:34461849-34462280	3
cg20704823	chr10	60578917	-	cg20704823	4722820		ACATTCATTTATTTACATATTATCTATAACTTCCTTCCAACTATAACAAC		II			NA	NA	NA	NA	NA	NA		OpenSea	GGAACACAGCCACATTCATTTGTTTACATATTGTCTATGGCTTCCTTCCAGCTATAACAG[CG]TAGTTAAGTAACTGCAACACTGACATTGTGGCCCACAAAGCCTAAAATATTTACCATCTG	CGCTGTTATAGCTGGAAGGAAGCCATAGACAATATGTAAACAAATGAATG	BICC1	NM_001080512	Body														chr10:60578760-60579010	3
cg23909237	chr10	62142985	-	cg23909237	79612356		AATTAATAACTCAATACATTAACTAACACTAAATACTCACACTATAATCC		II			NA	NA	NA	NA	NA	NA		OpenSea	ACCTCAACTTTGGTTAATGACTCAGTACATTGGCTAACACTAAATACTCACACTATAGTC[CG]TTTATTCTTCTGTTCATTTGTCTGTACATTCTGAACAACAACAACAACTGCAACAACACT	CGGACTATAGTGTGAGTATTTAGTGTTAGCCAATGTACTGAGTCATTAAC	ANK3;ANK3;ANK3	NM_020987;NM_001204404;NM_001204403	Body;Body;Body								ANK3	ENST00000395293.2	5'UTR	ANK3	ENST00000395293.2	5'UTR	chr10:62142780-62143030	3
cg11556920	chr10	69865822	-	cg11556920	2610144		TATCCCTAAATCTACAACRAAACCCTATAAATACCCTTCATTACTCTAAC		II			NA	NA	NA	NA	NA	NA		OpenSea	TTCTAAATGACTGTCCCTGGATCTGCAACGGAACCCTGTAAATACCCTTCATTACTCTGG[CG]GGGCAGTATCACATTTCCTTCATGGCACTTTTGTGTCTGACACAAGTTAGGCAGTGAGAT	GTCCCTGGATCTGCAACGGAACCCTGTAAATACCCTTCATTACTCTGGCG	MYPN;MYPN	NM_001256267;NR_045662	TSS200;TSS200								MYPN;MYPN	ENST00000542332.1;ENST00000354393.2	TSS1500;TSS200	MYPN;MYPN	ENST00000542332.1;ENST00000354393.2	TSS1500;TSS200	chr10:69865580-69865850	3
cg13150689	chr10	72487317	+	cg13150689	52737574		AATCAAAAATATAATACCACCAACRCAATCAAAAATATAATACCACCAAC		II			rs118008223	0.03125	NA	NA	NA	NA		OpenSea	GGTTCCACTTCTGATGGCATCACCTCCCTAACCGCACTGCTGGCATCACATCCCTGACCG[CG]CTGGTGGCATCACATCCCTGACTGCGCTGGTGGCATCACATCCCTGACCACACTGCTGGC	GTCAGGGATGTGATGCCACCAGCGCAGTCAGGGATGTGATGCCACCAGCG	ADAMTS14;ADAMTS14	NM_139155;NM_080722	Body;Body														chr10:72486965-72487415	3
cg09299075	chr10	76154015	+	cg09299075	61615923		TCACCAATAATACATACAACACAAATTCCTATTAACTACTCATTCTACTC		II			NA	NA	NA	NA	NA	NA		OpenSea	TAAATTTGGGGAGATCCTGAAGAGAAAAGCTGCTGAAGCCCATGTGGATGCTCATTACTA[CG]AGCAGAATGAGCAGCCAACAGGAACTTGTGCTGCATGCATCACTGGTGACAACAGGTCAG	CGAGCAGAATGAGCAGCCAACAGGAACTTGTGCTGCATGCATCACTGGTG	ADK;ADK	NM_001123;NM_006721	Body;Body				TRUE										chr10:76153900-76154110	3						TRUE
cg04034517	chr10	76262877	+	cg04034517	21649134		TTACAAACCACATAATATCTATTACAACCACTCAACTCTACTATTATAAC		II			NA	NA	NA	NA	NA	NA		OpenSea	TATGTATTTTCTTCTTTCCTTTTAGTTCAGAGGTCAACAAAGTATGGCCTATGAGCCATA[CG]CTACAATAGCAGAGTTGAGTGGTTGCAACAGATACCATGTGGCCTGCAAACCTAAAATAT	CGCTACAATAGCAGAGTTGAGTGGTTGCAACAGATACCATGTGGCCTGCA	ADK;ADK	NM_001123;NM_006721	Body;Body				TRUE										chr10:76262820-76263355	3						TRUE
cg21666801	chr10	77285588	-	cg21666801	59734577		TAAAATATTTCTTACCAAACTCTAATTCAATATTTATTATAAAACCTTTC		II			NA	NA	NA	NA	NA	NA		OpenSea	ATCTTCTCTCTTAGGGTATTTCTTACCAAACTCTGATTCAGTGTTTATTATAAAGCCTTT[CG]TAATATCCACAGCTACAACCTTTTCTTTTGATCTCCATGGCACATACTGTCTGAGCCATT	CGAAAGGCTTTATAATAAACACTGAATCAGAGTTTGGTAAGAAATACCCT	C10orf11	NM_001305581	Body														chr10:77285480-77285710	3
cg27551625	chr10	88691926	-	cg27551625	58761269		TACAAAAATCACAAAAACTCATCTTATAATATTTATAATATCCATATATC		II			NA	NA	NA	NA	NA	NA		OpenSea	GTGTGTGTGTGTACAGGAATCACAGAGACTCATCTTGTAATGTTTGTAATGTCCATGTAT[CG]TGTATGCACACATTTTTTTCTGACCTATTAGAAGCAAATTACAGAGCTAATACCCCTTTA	ACAGGAATCACAGAGACTCATCTTGTAATGTTTGTAATGTCCATGTATCG							TRUE										chr10:88691705-88691970	3						TRUE
cg14947281	chr10	101501169	-	cg14947281	95765896		ACAAACACATTATTTCTAATCCTTTTTATTAATTCTATCCCAAACCTTAC		II			NA	NA	NA	NA	NA	NA		OpenSea	TGGTATGAATGACAGGCACATTATTTCTAATCCTTTTTATTGGTTCTGTCCCAGGCCTTG[CG]TAGTTTCTTTGCATGCATGCACCGGTCAGTACTCAGCTGAATATTAAAGGAGGTTCTCTG	CGCAAGGCCTGGGACAGAACCAATAAAAAGGATTAGAAATAATGTGCCTG	CUTC	NM_015960	Body								CUTC	ENST00000493385.1	5'UTR	CUTC	ENST00000493385.1	5'UTR	chr10:101500940-101501170	3
cg24435571	chr10	104436140	+	cg24435571	95708318		ACTATCAATAATTTTTACCRTCACTAACCCAACCAAACTTCAATCTATCC		II			NA	NA	NA	NA	NA	NA		OpenSea	CGATGAGATGGTTTAATTATCTGCCTTTTCTCCCCCCACCCCCACCCAGCAGCTTCCTGT[CG]GACAGACTGAAGCCTGGCTGGGCTAGTGACGGTAAAAATCACTGACAGCACCAGCAAACA	CGGACAGACTGAAGCCTGGCTGGGCTAGTGACGGTAAAAATCACTGACAG	ARL3	NM_004311	3'UTR				TRUE										chr10:104436025-104436275	3						TRUE
cg15526081	chr10	119310404	+	cg15526081	87688847		RAAAACACTAACTACAAAACRCTTAAAACAACTAATAATCACTAAAAATC		II			NA	NA	NA	NA	NA	NA	chr10:119311204-119312104	N_Shore	ACAGGTGCGCCTCGGGGTATCCTGGAAACCCTCGTGGGGCTTCCAGGCGCTTTGACAGCA[CG]ACCCTCAGTGACCACCAGCTGTCTCAAGCGCTTTGCAGTCAGTGCTCCCGGAAAGCATCC	CGACCCTCAGTGACCACCAGCTGTCTCAAGCGCTTTGCAGTCAGTGCTCC						RDMR		10:119300262-119300445									chr10:119310005-119310575	3						TRUE
cg10595547	chr10	119310911	+	cg10595547	42725935	78647908	AAAAAAACATTAAAATAAATTACAACTCTCTAAACCACTCCATACAACCA	AAAAAAACGTTAAAATAAATTACGACTCTCTAAACCGCTCCGTACAACCG	I	A	Red	NA	NA	NA	NA	NA	NA	chr10:119311204-119312104	N_Shore	GCTAATGAGGTTAATGCCCTTTGTATCTCAGGCCTCCACATCTTCATTACGCGCTATCTC[CG]GCTGCACGGAGCGGCTCAGAGAGCCGCAATCCACTCCAACGCCCCCCTTCCCGGCCCAAA	CGGCTGCACGGAGCGGCTCAGAGAGCCGCAATCCACTCCAACGCCCCCCT								10:119300890-119300955									chr10:119310800-119311030	3						TRUE
cg08451832	chr10	119310964	+	cg08451832	10620922		ATATAATTATCTAATTTAAACAAAACTACTATCAAATCCTTCTTTAAACC		II			NA	NA	NA	NA	NA	NA	chr10:119311204-119312104	N_Shore	CTATCTCCGGCTGCACGGAGCGGCTCAGAGAGCCGCAATCCACTCCAACGCCCCCCTTCC[CG]GCCCAAAGAAGGATTTGATAGCAGCTCTGTTCAAACTAGATAATTATATCTTTTCAAGTC	CGGCCCAAAGAAGGATTTGATAGCAGCTCTGTTCAAACTAGATAATTATA								10:119300890-119300955									chr10:119310800-119311030	3						TRUE
cg09307788	chr10	119311459	-	cg09307788	73670570		CCTAAATACTCCCRAACAAAACTCAATAAACATCRTAAATCAAATTCTAC		II			NA	NA	NA	NA	NA	NA	chr10:119311204-119312104	Island	TGGGTGCCAGCCCTGGATGCTCCCGGGCAGGGCTCAATGGGCATCGTGGGTCAGATTCTG[CG]CTCCTTCTGGGACACGGAGAACTGTATGCACGTTGCCATTGGGTCCTGCCTGGGACCCCT	CTGGATGCTCCCGGGCAGGGCTCAATGGGCATCGTGGGTCAGATTCTGCG								10:119301195-119302094											chr10:119311314-119313644	6	chr10:119299440-119314218	6		TRUE
cg18187326	chr10	120873428	+	cg18187326	80658565		TTATTCAAAAATACCTCTATAATATTTTTAATTTATAACTTCTAAATAAC		II			NA	NA	NA	NA	NA	NA		OpenSea	TAAACAGTTGTCTGCTAATGTGGCACTTACACAAAGGGAGATTATTATTGCCAGAAAAGA[CG]CTATCCAGAAGCCATAAACTAAAAACACTACAGAGGTATTTTTGAACAAACATTGGACTC	CGCTATCCAGAAGCCATAAACTAAAAACACTACAGAGGTATTTTTGAACA	FAM45A;FAM45B;FAM45A;FAM45A;FAM45A;FAM45A	NR_130122;NR_027141;NM_207009;NM_001303111;NM_001303112;NM_001303113	Body;Body;Body;Body;Body;Body				TRUE				FAM45A	ENST00000489988.1	TSS200	FAM45A;FAM45A;FAM45A	ENST00000489988.1;ENST00000487888.1;ENST00000448258.2	TSS200;5'UTR;5'UTR	chr10:120873400-120873695	3
cg14683065	chr10	134149184	-	cg14683065	39774845		ACRATACAAATTCCTCCCCTAATTCCTCATAAACAAAATACTATAAAATC		II			NA	NA	NA	NA	NA	NA	chr10:134145177-134146025	S_Shelf	GTAGGGGCTGTACGGTGCAGGTTCCTCCCCTGGTTCCTCATAGGCAGAGTACTATAGGGT[CG]CAGTCTTCCTGGACGTTCCCTATTGGTTGTTGGGCAGGGGCTGTAGGTATTTTCTTTAGG	CGGTGCAGGTTCCTCCCCTGGTTCCTCATAGGCAGAGTACTATAGGGTCG	LRRC27;LRRC27;LRRC27;LRRC27;LRRC27	NM_001143757;NM_030626;NM_001143759;NM_001143758;NR_026559	Body;Body;Body;Body;TSS1500								LRRC27;LRRC27	ENST00000368612.1;ENST00000368610.3	5'UTR;TSS1500	LRRC27;LRRC27;LRRC27;LRRC27;LRRC27	ENST00000368612.1;ENST00000450442.1;ENST00000368610.3;ENST00000490055.1;ENST00000462656.1	5'UTR;TSS1500;TSS1500;TSS1500;5'UTR	chr10:134148860-134149270	3						TRUE
cg19297718	chr11	6495826	+	cg19297718	78773863		TATAAACTATTACAATTATTTTCCACTTAAAACTACTTTTTACACAAAAC		II			rs74055804	0.027422	NA	NA	NA	NA	chr11:6494725-6495453	S_Shore	TCAGACCATCCAGCGACTCCCTTCCTCACACCAAAGACACTGGACAATTCTCAGAATCAT[CG]CCTTGTGCAAAAAGCAGCCCCAAGTGGAAAATAATTGTAACAGTTTACAGGGACTGAGTG	CGCCTTGTGCAAAAAGCAGCCCCAAGTGGAAAATAATTGTAACAGTTTAC	TRIM3;TRIM3;TRIM3;TRIM3	NM_033278;NM_001248007;NM_006458;NM_001248006	TSS1500;TSS1500;TSS1500;TSS200								TRIM3;TRIM3;TRIM3;TRIM3;TRIM3	ENST00000530899.1;ENST00000536344.1;ENST00000359518.3;ENST00000345851.3;ENST00000525074.1	TSS1500;TSS1500;TSS1500;TSS1500;TSS200	TRIM3;TRIM3;TRIM3;TRIM3;TRIM3;TRIM3;TRIM3;TRIM3	ENST00000530899.1;ENST00000536344.1;ENST00000528932.1;ENST00000528227.1;ENST00000359518.3;ENST00000345851.3;ENST00000525074.1;ENST00000529529.1	TSS1500;TSS1500;TSS1500;TSS1500;TSS1500;TSS1500;TSS200;TSS1500	chr11:6493945-6495915	3
cg18975424	chr11	10141231	+	cg18975424	8658315		TAAATAATTTTATCCCAAAAAATTAAACATTCTTTAATTCACATACTATC		II			NA	NA	NA	NA	NA	NA		OpenSea	ATTCTCTGTTTTAAACTCTGATGGCTAAATTAATAAATAATTGCTTAGTAAATTGGAGTC[CG]ACAGTATGTGAACCAAAGAATGTTTAATCTCCTGGGATAAAATTATTTATAGGGTCATAA	AAATAATTTTATCCCAGGAGATTAAACATTCTTTGGTTCACATACTGTCG	SBF2	NM_030962	Body											SBF2	ENST00000533770.1	3'UTR	chr11:10141100-10141390	3
cg06012748	chr11	28039531	-	cg06012748	76787228		ACAAAATACCATATTTATCATAATACTCATACATTTCTTAACCAATTAAC		II			NA	NA	NA	NA	NA	NA		OpenSea	TCCTTCTCAAGGCAAAGTGCCATATTTGTCATAGTACTCATACATTTCTTAACCAGTTAA[CG]TGTAAAATTAGGCCACTGTTTTTATTAGGTTCCTATCTTTCTTTTAATGTGTCAGTGACT	CAAAGTGCCATATTTGTCATAGTACTCATACATTTCTTAACCAGTTAACG							TRUE				RP11-406D1.2	ENST00000525309.1	3'UTR	RP11-406D1.2	ENST00000525309.1	3'UTR	chr11:28039440-28039710	3						TRUE
cg27609217	chr11	46258039	+	cg27609217	47735214		ACTTTTTTCACCCAACAAAATAATCTTAAAATATATTCACATAAATACAC		II			NA	NA	NA	NA	NA	NA	chr11:46259264-46260048	N_Shore	TATGGTGAACTCATATAATGGGACCCAAATAGGAAGTGAAAATTGCATAATCTAGAACTA[CG]TGTATCCATGTGAACACATTTCAAGATTATCCTGCTGGGTGAAAAAAGCAAGTTGCACAA	CGTGTATCCATGTGAACACATTTCAAGATTATCCTGCTGGGTGAAAAAAG							TRUE										chr11:46257680-46258295	3						TRUE
cg06871732	chr11	46681642	+	cg06871732	43712282		AACAATTCAACCAACTACAAAAATAACTATTTAACCAAAACAACCTTAAC		II			NA	NA	NA	NA	NA	NA		OpenSea	CACTGTTGTCAGCTTCCCCAGAGAAAGCACCCCTGTGGTCTTGTTGTGTAATGTGTGTGG[CG]CCAAGGCTGCTTTGGCTAAACAGTCATTTTTGCAGCTGGCTGAATTGCTGGGGCACATTT	GCAATTCAGCCAGCTGCAAAAATGACTGTTTAGCCAAAGCAGCCTTGGCG	ATG13;ATG13;ATG13;ATG13;ATG13;ATG13	NM_014741;NM_001205120;NM_001205121;NM_001205119;NM_001142673;NM_001205122	Body;Body;Body;Body;Body;Body											ATG13;ATG13;ATG13	ENST00000528984.1;ENST00000527907.1;ENST00000533316.1	5'UTR;5'UTR;5'UTR	chr11:46681540-46681835	3
cg21854896	chr11	66704070	-	cg21854896	19690155		TCTACTATCTCCAAACATTCAATAAAATATTATAAAATACCTAACAAATC		II			NA	NA	NA	NA	NA	NA		OpenSea	TGTAATTCCATTCTGCTATCTCCAAGCATTCAGTAAAATGTTGTGAAATGCCTGACAGGT[CG]TTTGTGTATTTAAGGCAATATGGTATGAAGGGTGAAGCAACAGCCCTGAGGCAGGGAGAA	CGACCTGTCAGGCATTTCACAACATTTTACTGAATGCTTGGAGATAGCAG	PC;PC	NM_000920;NM_001040716	5'UTR;5'UTR								PC;PC	ENST00000524491.1;ENST00000393958.2	5'UTR;5'UTR	PC;PC;PC;PC	ENST00000531614.1;ENST00000528403.1;ENST00000524491.1;ENST00000393958.2	3'UTR;3'UTR;5'UTR;5'UTR	chr11:66703785-66704235	3
cg14879279	chr11	68427020	-	cg14879279	9810433		TATATACTCRCTACCAAAATTCCTTCTCTAATAAAAAACAAATACTAAAC		II			rs75602265	0.023892	NA	NA	NA	NA		OpenSea	AATTAGGCCATTATGTGCTCGCTGCCAGGGTTCCTTCTCTGATGAAAAGCAAGTACTGAG[CG]GTATCGTCCTCTCCGGGCAGATGGACGGGGCTGGGGGAGGGGTCCCTGGGCCGAGCCCCC	CGCTCAGTACTTGCTTTTCATCAGAGAAGGAACCCTGGCAGCGAGCACAT							TRUE										chr11:68427000-68427195	3						TRUE
cg24496021	chr11	72662461	-	cg24496021	37725944		AACAAAACATCTAACATATAATAACACAACAAACRAAAACRACAAATTAC		II			rs55949049	0.020586	NA	NA	NA	NA		OpenSea	TGTTACACTATGACAAAACATCTGGCATATGATAACACAGCAAACGAGAGCGACAGATTA[CG]CAGCTCTAGGGCAGAGTTTCTCAACCTTGGCACTGACTTATACGTAAAGCACTTACTACA	ACAAAACATCTGGCATATGATAACACAGCAAACGAGAGCGACAGATTACG	FCHSD2	NM_014824	Body		chr11:72662392-72662392		TRUE										chr11:72662300-72662615	3						TRUE
cg04592406	chr11	72683798	+	cg04592406	57742867		ATATAATCCATACTATCATTAAACCAAAAACAAAATTATTCTCTAATACC		II			NA	NA	NA	NA	NA	NA		OpenSea	AAATAACCAATGTAGCAGGGAAAGAATCTATTACCCCATATTCCATAAGCCCCTTGTGGG[CG]GCACCAGAGAATAACCTTGTTTCTGGCTCAATGACAGTATGGATCACATCCAATTCATCT	TGTGATCCATACTGTCATTGAGCCAGAAACAAGGTTATTCTCTGGTGCCG	FCHSD2	NM_014824	Body														chr11:72683560-72683850	3
cg20583714	chr11	72686051	+	cg20583714	86753156		TTTTCTAACTAAACATTAATTCCAAAAATCTTCCTCATTCATATATAAAC		II			NA	NA	NA	NA	NA	NA		OpenSea	CTAGAGACGACAGAGAAACCAGAAGAGCCACAACTCAAAATAAAAAAGATGAGTTATATA[CG]CCTACATATGAATGAGGAAGATTTTTGGAATTAATGCTTAGCCAGAAAAACCGAAAAAGA	CGCCTACATATGAATGAGGAAGATTTTTGGAATTAATGCTTAGCCAGAAA	FCHSD2	NM_014824	Body														chr11:72685920-72686150	3
cg00100844	chr11	76804644	-	cg00100844	78655555		ACAAATAAATCACCATACTAATAATCACACAACAAATCTATATCTATCAC		II			NA	NA	NA	NA	NA	NA		OpenSea	TGTGGTGGGAGGCAGGTGAATCACCATGCTGATGATCACACAGCAAGTCTGTGTCTGTCA[CG]TCTGTGTCTGTCATGTCTCCTGCCATGGGGGGCATCCGCATGCTCCTCCGCCCCTCACGC	CGTGACAGACACAGACTTGCTGTGTGATCATCAGCATGGTGATTCACCTG	CAPN5	NM_004055	Body								CAPN5	ENST00000531028.1	5'UTR	CAPN5;CAPN5	ENST00000531028.1;ENST00000533889.1	5'UTR;5'UTR	chr11:76804385-76804655	3
cg05874443	chr11	92927075	+	cg05874443	68667254		TTAATAATTTCCTAATTACTATACATTTAAATTATTTCRCAATTTTCAAC		II			NA	NA	NA	NA	NA	NA	chr11:92930760-92931391	N_Shelf	GGCAAGCTAGTGTATGCAGAAGAGGATTTTGCACAAGAATGTTCATTAAAACATTACTGA[CG]TTGAAAATTGCGAAACAACCTAAATGTACAGCAATCAGGAAATTACTAAATTAACTAAGG	TAGTAATTTCCTGATTGCTGTACATTTAGGTTGTTTCGCAATTTTCAACG	SLC36A4;SLC36A4	NM_152313;NM_001286139	Body;5'UTR								SLC36A4	ENST00000529184.1	5'UTR	SLC36A4;SLC36A4	ENST00000529184.1;ENST00000527743.1	5'UTR;3'UTR	chr11:92926940-92927250	3
cg26230620	chr11	109423285	+	cg26230620	68703951		AACATACTTTAAAATTCCRATAATTCCCCATCTTACTCAAAATAAAATCC		II			NA	NA	NA	NA	NA	NA		OpenSea	AGGTTATCAAGGTAACTAGGGGACAGATTGTGCAGAACTTTTACGTTGTTGTAGGTATGC[CG]GATTTCACTCTGAGTAAGATGGGGAATCATCGGAACTTTAAAGCATGTTCTGTCTTATGT	ACATGCTTTAAAGTTCCGATGATTCCCCATCTTACTCAGAGTGAAATCCG											RP11-708B6.2	ENST00000532929.1	3'UTR	RP11-708B6.2;RP11-708B6.2	ENST00000532992.1;ENST00000532929.1	3'UTR;3'UTR	chr11:109423220-109423470	3
cg21384131	chr11	110067287	-	cg21384131	63745213		CRATATAAACACTCTCTCTTTCATATCACAATCACATACACCTTAATAAC		II			NA	NA	NA	NA	NA	NA		OpenSea	ATATAAGATGACGGTATAAACACTCTCTCTTTCATGTCACAGTCACATACACCTTAGTGA[CG]TGAATCCCAAGAGAAATTGTTGAGCAGCCACAGGGCGTGTGTGCTTAGGGAATGAGTTCA	CGTCACTAAGGTGTATGTGACTGTGACATGAAAGAGAGAGTGTTTATACC	RDX;RDX;RDX;RDX	NM_001260493;NM_001260492;NM_001260496;NM_001260495	3'UTR;3'UTR;3'UTR;3'UTR								RDX;RDX	ENST00000528498.1;ENST00000530301.1	3'UTR;3'UTR	RDX;RDX	ENST00000528498.1;ENST00000530301.1	3'UTR;3'UTR	chr11:110066665-110067410	3
cg14191024	chr11	110070509	-	cg14191024	96704405		AACTAAATAAACAAACTAACTACTTACTCAACACATTACAACATCAAAAC		II			NA	NA	NA	NA	NA	NA		OpenSea	ACACAGTAGGAAGCTGAATGGGCAGGCTGACTACTTGCTCAGCACATTGCAACATCAGGG[CG]CTCTTGTCAGCCTGGATTATGTAGGGCCTGTTATTGTCAAACTGTCTGCCTAATCTTTAA	CGCCCTGATGTTGCAATGTGCTGAGCAAGTAGTCAGCCTGCCCATTCAGC							TRUE										chr11:110070360-110070630	3						TRUE
cg17751555	chr11	110296898	+	cg17751555	25804223		AATCTTCAAATAATCATACCCCTAAAATACTAAACRTATCCAATAAAATC		II			rs74870086	0.02882	NA	NA	NA	NA	chr11:110300574-110301334	N_Shelf	GCTTGAGAACAGGGGTGAATAATTCAGACCCTGCCAAAACCAGCAAGCCTTTTTCATTTA[CG]ATCTCACTGGACACGTTCAGTATTCCAGGGGCATGATCACTTGAAGATTGAAGCTAAGTA	CGATCTCACTGGACACGTTCAGTATTCCAGGGGCATGATCACTTGAAGAT																			chr11:110296544-110297351	3	chr11:110296640-110297299	5
cg12454870	chr11	111569685	-	cg12454870	97735576		CTTAACTCATTTAACATCTAATCCTTAACTCATAAAAACATCTAATTTTC		II			NA	NA	NA	NA	NA	NA		OpenSea	TGAACATAGTCCTTGACTCATTTAACATCTAGTCCTTGACTCATGAGAACATCTAGTTTT[CG]ACTCATGGGAACATCTAGTCCTTGACTCATTTGAGAGTATAGTTTTTCTAGAAAATTAGA	TTGACTCATTTAACATCTAGTCCTTGACTCATGAGAACATCTAGTTTTCG	SIK2	NM_015191	Body		chr11:111569573-111569573												chr11:111569560-111569815	3
cg07421015	chr11	113951150	-	cg07421015	1618362		TCTTTTATAACCTAACAATACAAAAACCTTATACTAAACTACACATACTC		II			NA	NA	NA	NA	NA	NA	chr11:113953620-113953839	N_Shelf	TTGGACTCGGCTCTTTTGTGACCTAACAGTGCAGGGGCCTTGTGCTGAGCTGCACATGCT[CG]CTCTCGCTGGTGCTCCCTCTCTCTCTCTCTCTCTCTCTGCATTATTTATAGTAAACCATA	CTTTTGTGACCTAACAGTGCAGGGGCCTTGTGCTGAGCTGCACATGCTCG	ZBTB16;ZBTB16	NM_006006;NM_001018011	Body;Body		chr11:113950793-113950793				11:113951074-113951280	Promoter_Associated_Cell_type_specific				ZBTB16	ENST00000541602.1	5'UTR	chr11:113950985-113951375	3
cg01861537	chr11	121507724	-	cg01861537	64662560		ATAATAATATTTCRTAATAAATAATAAATAATTACTACTTACCAAACACC		II			NA	NA	NA	NA	NA	NA		OpenSea	TGTAGCAATAAGTAATAGTATTTCGTAATAAGTAGTAAGTAATTGCTACTTGCCAGACAC[CG]TTCTGAGGGCTTCTTGTATGTTAACTCATTTAATCTTCACAACAACCTTTTAAGGAAGGT	CGGTGTCTGGCAAGTAGCAATTACTTACTACTTATTACGAAATACTATTA							TRUE																	TRUE
cg25031057	chr12	12661682	+	cg25031057	86623848		TATCCTAATACCAAAATTAAATAAAATTTCCCATTTCCCAACTATATCAC		II			NA	NA	NA	NA	NA	NA		OpenSea	AAACTTATCCCATAAATGACACCTCCAAAAGAGCTTGCCCTATATTAAACAACCCTATCA[CG]TGACACAGTTGGGAAATGGGAAATTCTATCTAATTTTGGTATTAGGACATATGCAACAGT	CGTGACACAGTTGGGAAATGGGAAATTCTATCTAATTTTGGTATTAGGAC	DUSP16	NM_030640	Body		chr12:12661595-12661595												chr12:12661620-12661935	3
cg13538965	chr12	16005464	+	cg13538965	33712574		AATAATACAATATCCTTACCRTCTTCTAATAAATCAAAATCTTTCACTAC		II			NA	NA	NA	NA	NA	NA		OpenSea	TTGCCTACAGGGAGGGTCTGTCAAATCATATTCCCTAGGCAACAGTCCTCTCTTACTCTA[CG]TAGTGAAAGACTCTGACTCACTAGAAGACGGCAAGGACATTGCACCATTTGAATGATGCA	ATGGTGCAATGTCCTTGCCGTCTTCTAGTGAGTCAGAGTCTTTCACTACG														EPS8	ENST00000535752.1	5'UTR	chr12:16005320-16005655	3
cg02631767	chr12	20661554	+	cg02631767	8618871		ACCRCTTCATCTAAACTACTTTCAAATTATTTACCAAATTTCAAACTACC		II			NA	NA	NA	NA	NA	NA		OpenSea	CATTTCATGCAGTATTGCTTATTTAAAAGGAATCCATTTAGACGTCATACCCTTTAAAGT[CG]GCAGTTTGAAATTTGGCAAACAACTTGAAAGCAGCCTAGATGAAGCGGTTAGAATATGGT	CGGCAGTTTGAAATTTGGCAAACAACTTGAAAGCAGCCTAGATGAAGCGG	PDE3A	NM_000921	Body				TRUE							PDE3A	ENST00000542675.1	5'UTR	chr12:20661400-20661590	3						TRUE
cg05302691	chr12	25738762	+	cg05302691	21807556		CTCATTCAACTATAAAATTCTTAAATTCACTAATCATAACAATCACCCAC		II			NA	NA	NA	NA	NA	NA		OpenSea	GGTGAGTTATGCATGGCTGGGGTGACACAAGGTTGTTCATTTTTTTGTGATGTTGATTAG[CG]TGGGTGATTGCTATGATTAGTGAATCCAAGAATTCTATAGCTGAATGAGATCACAAACAT	TCATTCAGCTATAGAATTCTTGGATTCACTAATCATAGCAATCACCCACG	LMNTD1	NM_001145727	Body											IFLTD1;IFLTD1;IFLTD1;IFLTD1	ENST00000538178.1;ENST00000540106.1;ENST00000542224.1;ENST00000545543.1	5'UTR;5'UTR;5'UTR;5'UTR	chr12:25738660-25738930	3
cg07962838	chr12	27692280	+	cg07962838	51633885		AAAAATATCCTAAAAACTAATAATAACTTTTACAACTCTAATAAACCCAC		II			NA	NA	NA	NA	NA	NA		OpenSea	GGAGTGGTGACAGACTCACTGGAGATTGTTTATGTTACACTGTGTACTACCATGAGCTGG[CG]TGGGTTTATCAGAGCTGTAAAAGCCATTATTAGTTTTTAGGATATTCCTGGTAAACTTCC	GGAATATCCTAAAAACTAATAATGGCTTTTACAGCTCTGATAAACCCACG	PPFIBP1;PPFIBP1;PPFIBP1;PPFIBP1	NM_001198916;NM_177444;NM_003622;NM_001198915	5'UTR;5'UTR;5'UTR;5'UTR								PPFIBP1;PPFIBP1;PPFIBP1;PPFIBP1;PPFIBP1;PPFIBP1;PPFIBP1;PPFIBP1	ENST00000543820.1;ENST00000545334.1;ENST00000541633.1;ENST00000318304.8;ENST00000535047.1;ENST00000542629.1;ENST00000228425.6;ENST00000537927.1	5'UTR;5'UTR;5'UTR;5'UTR;5'UTR;5'UTR;5'UTR;5'UTR	PPFIBP1;PPFIBP1;PPFIBP1;PPFIBP1;PPFIBP1;PPFIBP1;PPFIBP1;PPFIBP1;PPFIBP1;PPFIBP1;PPFIBP1;PPFIBP1	ENST00000543820.1;ENST00000545381.1;ENST00000545334.1;ENST00000541633.1;ENST00000318304.8;ENST00000535047.1;ENST00000542629.1;ENST00000228425.6;ENST00000535575.1;ENST00000538433.1;ENST00000540114.1;ENST00000537927.1	5'UTR;5'UTR;5'UTR;5'UTR;5'UTR;5'UTR;5'UTR;5'UTR;5'UTR;5'UTR;5'UTR;5'UTR	chr12:27692085-27692370	3
cg13672200	chr12	54387530	-	cg13672200	3709255		CACAAAACCRTAAATCATAACTAAAACRATAATAATTATTTATTCCCTTC		II			NA	NA	NA	NA	NA	NA	chr12:54387825-54388732	N_Shore	TCCACCCCCGGCACAAGGCCGTGGATCATGGCTAAGGCGATGGTAATTATTTATTCCCTT[CG]CCGGAAGGGAGTCTTCAGAAGGAACAGCGTGAAGAGAAGAGAAAAAATTATCTCTCTCGT	ACAAGGCCGTGGATCATGGCTAAGGCGATGGTAATTATTTATTCCCTTCG											HOXC9	ENST00000504557.1	TSS1500	HOXC9;HOXC6;HOXC5;HOXC6	ENST00000504557.1;ENST00000509328.1;ENST00000513209.1;ENST00000504315.1	TSS1500;TSS1500;5'UTR;5'UTR					chr12:54387113-54396007	6		TRUE
cg09887284	chr12	54388147	-	cg09887284	69704948	77666405	AAACAACTACATAACCAAAAAAAATATTCAAACAAAATACAAAAACACCA	GAACGACTACGTAACCAAAAAAAATATTCGAACAAAATACGAAAACACCG	I	A	Red	rs12314066	0.04388	NA	NA	NA	NA	chr12:54387825-54388732	Island	CGAGTGTGGCCCGGACGGCTGCGTGGCCAGAAGGGGTGTTCGGGCAGGGTGCGAGAGCAC[CG]GCAAGGTGGATTGTGTATGGACTTTGGCCGCAGACAGAGCAGAGCGGGCTCCCGGGCTGT	GGACGGCTGCGTGGCCAGAAGGGGTGTTCGGGCAGGGTGCGAGAGCACCG								12:52674093-52674679	12:54387786-54388592	Unclassified_Cell_type_specific	HOXC9;HOXC9	ENST00000504557.1;ENST00000508190.1	TSS1500;TSS1500	HOXC9;HOXC6;HOXC9;HOXC5;HOXC6	ENST00000504557.1;ENST00000509328.1;ENST00000508190.1;ENST00000513209.1;ENST00000504315.1	TSS1500;TSS1500;TSS1500;5'UTR;5'UTR	chr12:54387740-54390415	3						TRUE
cg16600991	chr12	54389477	-	cg16600991	6672529	27684164	AACCAAACCACATTAAAAAAACCAAAAATAACCCCACTTACTACAAAACA	AACCAAACCGCGTTAAAAAAACCGAAAATAACCCCGCTTACTACGAAACG	I	T	Red	NA	NA	NA	NA	NA	NA	chr12:54389113-54389520	Island	CCCAGGCTGGAAAACCAGACCGCGTTGGGGGAGCCGGAAATAGCCCCGCTTGCTGCGGAG[CG]TCAGGGCGGGGGCGCCGGCGGGAATGCAGGCCCGGCAGGCCGTGGCTTTGAGAGAGCCAC	CGCTCCGCAGCAAGCGGGGCTATTTCCGGCTCCCCCAACGCGGTCTGGTT								12:52674806-52675916	12:54388704-54390580	Unclassified	HOXC-AS2;HOXC9;HOXC9	ENST00000513533.1;ENST00000508190.1;ENST00000504557.1	3'UTR;5'UTR;5'UTR	HOXC-AS2;HOXC9;HOXC5;HOXC6;HOXC9;HOXC6	ENST00000513533.1;ENST00000508190.1;ENST00000513209.1;ENST00000504315.1;ENST00000504557.1;ENST00000509328.1	3'UTR;5'UTR;5'UTR;5'UTR;5'UTR;5'UTR	chr12:54387740-54390415	3						TRUE
cg09605287	chr12	54390571	-	cg09605287	18748902		AAAAAATAAAAACTACAAACCACATACAATTATAAACCTACRAAACCTCC		II			NA	NA	NA	NA	NA	NA	chr12:54389113-54389520	S_Shore	CCTCCAAATGTGGAGAATGGGGGCTACAGGCCACATGCAGTTGTGGACCTGCGGAACCTC[CG]CCCAGTGGACTCCGGAACTCCCAGCCTCTTCTAGCCCCCCTCCCCAAGGCCGCCTCTCTC	GAGAATGGGGGCTACAGGCCACATGCAGTTGTGGACCTGCGGAACCTCCG	HOXC-AS2	NR_047505	TSS200						12:54388704-54390580	Unclassified	HOXC9;HOXC-AS2;HOXC9	ENST00000508190.1;ENST00000513533.1;ENST00000504557.1	5'UTR;TSS200;5'UTR	HOXC9;HOXC-AS2;HOXC5;HOXC6;HOXC9;HOXC6	ENST00000508190.1;ENST00000513533.1;ENST00000513209.1;ENST00000504315.1;ENST00000504557.1;ENST00000509328.1	5'UTR;TSS200;5'UTR;5'UTR;5'UTR;5'UTR			chr12:54387718-54392430	6	chr12:54387113-54396007	6
cg16264616	chr12	54390824	-	cg16264616	44763296		RACAATCTCCTTAATTTCACAAAAAATTTCACRACAACAAAAATCCCRCC		II			NA	NA	NA	NA	NA	NA	chr12:54389113-54389520	S_Shore	TAAAGGAAAGCGACAATCTCCTTGGTTTCACAGGGGATTTCACGGCAGCAGGGATCCCGC[CG]GTGAGCCTCACTGCCCGCTGCTGCCGCCTCCGCAGAGTGGGCAGGCAGGGTGCGCAGGCA	CGGCGGGATCCCTGCTGCCGTGAAATCCCCTGTGAAACCAAGGAGATTGT								12:52677073-52677146			HOXC9;HOXC-AS2;HOXC9	ENST00000508190.1;ENST00000513533.1;ENST00000504557.1	5'UTR;TSS1500;5'UTR	HOXC9;HOXC-AS2;HOXC5;HOXC6;HOXC9;HOXC6	ENST00000508190.1;ENST00000513533.1;ENST00000513209.1;ENST00000504315.1;ENST00000504557.1;ENST00000509328.1	5'UTR;TSS1500;5'UTR;5'UTR;5'UTR;5'UTR			chr12:54387718-54392430	6	chr12:54387113-54396007	6		TRUE
cg19794507	chr12	54391285	-	cg19794507	92718257	29774228	AAAAAAAAACCCTCTTCCACCTTTATATCCAAACAAAAATAACCACCACA	AAAAAAAAACCCTCTTCCGCCTTTATATCCAAACAAAAATAACCGCCGCG	I	C	Grn	NA	NA	NA	NA	NA	NA	chr12:54389113-54389520	S_Shore	CTGGGAGGGGCAGGAGAGGAGCCCTCTTCCGCCTTTGTGTCCAGACAGAAGTGGCCGCCG[CG]CCCGGAGCCGGTCCCGCGGCAAAGGCCCGGCAAGCCAGCGGGCTGCACAATGCCACGGCT	CGCGGCGGCCACTTCTGTCTGGACACAAAGGCGGAAGAGGGCTCCTCTCC								12:52677521-52677697	12:54390850-54392307	Unclassified_Cell_type_specific	HOXC9;HOXC-AS2;HOXC9	ENST00000508190.1;ENST00000513533.1;ENST00000504557.1	5'UTR;TSS1500;5'UTR	HOXC9;HOXC-AS2;HOXC5;HOXC6;HOXC9;HOXC6	ENST00000508190.1;ENST00000513533.1;ENST00000513209.1;ENST00000504315.1;ENST00000504557.1;ENST00000509328.1	5'UTR;TSS1500;5'UTR;5'UTR;5'UTR;5'UTR	chr12:54391020-54391490	3						TRUE
cg09941406	chr12	54391325	+	cg09941406	32779192	4735566	AAACAAAACAAAAACAAACTAACAAAACAACCATAACATTATACAACCCA	AAACGAAACAAAAACGAACTAACGAAACAACCGTAACATTATACAACCCG	I	C	Grn	NA	NA	NA	NA	NA	NA	chr12:54389113-54389520	S_Shore	CCAGACAGAAGTGGCCGCCGCGCCCGGAGCCGGTCCCGCGGCAAAGGCCCGGCAAGCCAG[CG]GGCTGCACAATGCCACGGCTGCTCCGCCAGCTCGCCCCTGCCCCGTCCTGCCTGCCTACG	CGGGCTGCACAATGCCACGGCTGCTCCGCCAGCTCGCCCCTGCCCCGTCC								12:52677521-52677697	12:54390850-54392307	Unclassified_Cell_type_specific	HOXC9;HOXC-AS2;HOXC9	ENST00000508190.1;ENST00000513533.1;ENST00000504557.1	5'UTR;TSS1500;5'UTR	HOXC9;HOXC-AS2;HOXC5;HOXC6;HOXC9;HOXC6	ENST00000508190.1;ENST00000513533.1;ENST00000513209.1;ENST00000504315.1;ENST00000504557.1;ENST00000509328.1	5'UTR;TSS1500;5'UTR;5'UTR;5'UTR;5'UTR	chr12:54391020-54391490	3						TRUE
cg20340866	chr12	54391631	+	cg20340866	70729894	75633593	CACTTAAACAACTACTAACAACAATAAACAAAAACATTTAACCCTCAACA	CACTTAAACGACTACTAACAACGATAAACAAAAACGTTTAACCCTCAACG	I	A	Red	NA	NA	NA	NA	NA	NA	chr12:54393374-54394648	N_Shore	TCAGTCTCTCTCAGGCTCTGTCCCCTGATGTCCTCTTGGTCTCAGTCTGGCCCCGGGCCC[CG]CTGAGGGCTAAACGTCTCTGCTCATCGCTGCCAGCAGCCGCCCAAGTGCCGGGCCCGGTC	CACTTGGGCGGCTGCTGGCAGCGATGAGCAGAGACGTTTAGCCCTCAGCG									12:54390850-54392307	Unclassified_Cell_type_specific	HOXC9;HOXC-AS2;HOXC9	ENST00000508190.1;ENST00000513533.1;ENST00000504557.1	5'UTR;TSS1500;5'UTR	HOXC9;HOXC-AS2;HOXC5;HOXC6;HOXC9;HOXC6	ENST00000508190.1;ENST00000513533.1;ENST00000513209.1;ENST00000504315.1;ENST00000504557.1;ENST00000509328.1	5'UTR;TSS1500;5'UTR;5'UTR;5'UTR;5'UTR	chr12:54391565-54391890	3						TRUE
cg02227188	chr12	54396354	-	cg02227188	17659244		ATTTCTCTTCAATATATATTTAACCAAAAACCRTCRATATAAAATAACCC		II			NA	NA	NA	NA	NA	NA	chr12:54393374-54394648	S_Shore	CTGGAGAAGGAGTTTCTCTTCAATATGTATTTAACCAGGGACCGTCGGTATGAGGTGGCC[CG]GGTTCTCAATCTCACCGAGCGGCAGGTCAAAATCTGGTTTCAGAATCGAAGGATGAAGAT	CGGGCCACCTCATACCGACGGTCCCTGGTTAAATACATATTGAAGAGAAA	HOXC9	NM_006897	Body					12:52682603-52682639			HOXC9	ENST00000504557.1	5'UTR	HOXC5;HOXC6;HOXC9;HOXC6	ENST00000513209.1;ENST00000504315.1;ENST00000504557.1;ENST00000509328.1	5'UTR;5'UTR;5'UTR;5'UTR			chr12:54396190-54396617	4				TRUE
cg23685155	chr12	54396440	+	cg23685155	2810306		TAACTATACTAAAACAACAAACTAAATAAAATTTAAAACTACTCCTTATC		II			NA	NA	NA	NA	NA	NA	chr12:54393374-54394648	S_Shore	GGTCAAAATCTGGTTTCAGAATCGAAGGATGAAGATGAAAAAGATGAATAAAGAGAAAAC[CG]ACAAGGAGCAGTCCTAAACCCTACCCAGCCTGCTGCCTCAGCACAGCCAAGGGAAAAACA	GGCTGTGCTGAGGCAGCAGGCTGGGTAGGGTTTAGGACTGCTCCTTGTCG	HOXC9	NM_006897	Body								HOXC9	ENST00000504557.1	5'UTR	HOXC5;HOXC6;HOXC9;HOXC6	ENST00000513209.1;ENST00000504315.1;ENST00000504557.1;ENST00000509328.1	5'UTR;5'UTR;5'UTR;5'UTR			chr12:54396190-54396617	4				TRUE
cg22679316	chr12	54396990	-	cg22679316	23722557	39800860	AATAAAAACTAAAAACCATACCACAAACTAAATCAAACCCATACAAACCA	AATAAAAACTAAAAACCATACCGCGAACTAAATCGAACCCGTACAAACCG	I	A	Red	rs1867297	0.362727	NA	NA	NA	NA	chr12:54399412-54399654	N_Shelf	CAGGAGCTGAGGGGTGAGGGCTGGGGACCATGCCGCGGGCTAGGTCGGGCCCGTGCAGGC[CG]GCGCCTTGGGCTGTACATAGTGTTCCCTCTCATCCCCAGGGTTCGTCCCCAGCGTCCGTC	GGTGAGGGCTGGGGACCATGCCGCGGGCTAGGTCGGGCCCGTGCAGGCCG	HOXC9	NM_006897	3'UTR					12:52683230-52683261			HOXC9;HOXC9	ENST00000508190.1;ENST00000303450.4	3'UTR;3'UTR	HOXC9;HOXC9;HOXC5;HOXC6;HOXC6	ENST00000508190.1;ENST00000303450.4;ENST00000513209.1;ENST00000504315.1;ENST00000509328.1	3'UTR;3'UTR;5'UTR;5'UTR;5'UTR			chr12:54396919-54397467	3				TRUE
cg08254359	chr12	54398518	-	cg08254359	15778216		ATTTTATTTCRATAATACTAAAAAACAATCAAATCRCAACAAAAAACTTC		II			NA	NA	NA	NA	NA	NA	chr12:54399412-54399654	N_Shore	AAGGGGTGAAAATTTTGTTTCGATAATACTGGGGGGCAATCAAGTCGCAACAAGGGACTT[CG]CAGTCGCTGAAGCACCAGCTCCTCTTTCGAGCTTAGGAGACCGCCTCCCCAATTCCAGAA	TTTTGTTTCGATAATACTGGGGGGCAATCAAGTCGCAACAAGGGACTTCG								12:52684770-52684829	12:54398442-54398539	Unclassified_Cell_type_specific				HOXC5;HOXC6;HOXC6	ENST00000513209.1;ENST00000504315.1;ENST00000509328.1	5'UTR;5'UTR;5'UTR			chr12:54398321-54406032	6	chr12:54397769-54400927	6		TRUE
cg21837192	chr12	54398765	+	cg21837192	92766343	53688985	AAAACAACAAAACCTAAAAACAAAAACAAAATAAAAACCCAAAAACACCA	AAAACGACAAAACCTAAAAACAAAAACGAAATAAAAACCCGAAAACGCCG	I	C	Grn	NA	NA	NA	NA	NA	NA	chr12:54399412-54399654	N_Shore	ACACCCCTCTCTCCCCTGGTCGGGAGCGCTGGGATGCGGGCTTCTCTCCCAGACCGAGAG[CG]GCGTTTCCGGGCTTCCACCCCGCCCCTGCTCCCAGGCCCTGTCGCCTCCCCTCAGCGTCC	CGGCGTTTCCGGGCTTCCACCCCGCCCCTGCTCCCAGGCCCTGTCGCCTC								12:52684992-52685213						HOXC5;HOXC6;HOXC6	ENST00000513209.1;ENST00000504315.1;ENST00000509328.1	5'UTR;5'UTR;5'UTR	chr12:54398665-54398935	3						TRUE
cg20643952	chr12	54398809	+	cg20643952	69657911	56725575	CAAACCAACTACAAAAAACAAACCACACTAATAAACACTAAAAAAAAACA	CAAACCGACTACAAAAAACAAACCGCGCTAATAAACGCTAAAAAAAAACG	I	A	Red	NA	NA	NA	NA	NA	NA	chr12:54399412-54399654	N_Shore	TCTCCCAGACCGAGAGCGGCGTTTCCGGGCTTCCACCCCGCCCCTGCTCCCAGGCCCTGT[CG]CCTCCCCTCAGCGTCCATCAGCGCGGCCTGCTTCCTGCAGCCGGCCTGAGCGGCCTTACT	CGCCTCCCCTCAGCGTCCATCAGCGCGGCCTGCTTCCTGCAGCCGGCCTG								12:52684992-52685213						HOXC5;HOXC6;HOXC6	ENST00000513209.1;ENST00000504315.1;ENST00000509328.1	5'UTR;5'UTR;5'UTR	chr12:54398665-54398935	3						TRUE
cg12590051	chr12	54398891	+	cg12590051	15684531		CRAATAAACCTATTCTACATCCCATACTTTCCTCAAAATCCTCCAAACCC		II			NA	NA	NA	NA	NA	NA	chr12:54399412-54399654	N_Shore	GCGCGGCCTGCTTCCTGCAGCCGGCCTGAGCGGCCTTACTGCGGGCAGGAAGGAGGGCCG[CG]GGCTTGGAGGACCCTGAGGAAAGCATGGGATGCAGAACAGGCCCACCCGGCCCGGCCCAC	GGGTGGGCCTGTTCTGCATCCCATGCTTTCCTCAGGGTCCTCCAAGCCCG								12:52684992-52685213						HOXC5;HOXC6;HOXC6	ENST00000513209.1;ENST00000504315.1;ENST00000509328.1	5'UTR;5'UTR;5'UTR	chr12:54398665-54398935	3						TRUE
cg09590068	chr12	54400494	+	cg09590068	20701146		RAAAACCCTACCAAAAAACTATTCTTCCRAAACTTTATATCTTAAAATAC		II			rs146737790	0.0114	NA	NA	NA	NA	chr12:54399906-54400495	Island	GGGGTTGCGGGACTGGTGGGCTCTCCGGGCAGGCGGCGGTGGCGGCACACTCGGGACAGT[CG]CATTCCAAGACACAAAGCCCCGGAAGAATAGCTCTCTGGCAGGGTTTTCGCTGGACCATA	CGCATTCCAAGACACAAAGCCCCGGAAGAATAGCTCTCTGGCAGGGTTTT					chr12:54400493-54400493			12:52686695-52686762	12:54399154-54401173	Unclassified				HOXC5;HOXC6;HOXC6	ENST00000513209.1;ENST00000504315.1;ENST00000509328.1	5'UTR;5'UTR;5'UTR	chr12:54400425-54400935	3						TRUE
cg14372979	chr12	54406516	-	cg14372979	5784852		TTTATATCCCRACAACCCTATTCCTAATCCAAATACTTTATATTATATAC		II			rs61921780	0.010979	NA	NA	NA	NA	chr12:54408426-54408713	N_Shore	TGAATGTAGATTTTGTGTCCCGACAGCCCTGTTCCTGGTCCAAGTACTTTGTATTGTATA[CG]TGAGTCATAATAATAAAAAGAAGAAGAAAAATAATAGAAGCTGGAATGACTTGCTTTTTC	TTGTGTCCCGACAGCCCTGTTCCTGGTCCAAGTACTTTGTATTGTATACG	HOXC8	NM_022658	3'UTR								HOXC8	ENST00000040584.4	3'UTR	HOXC8;HOXC5;HOXC6;HOXC6	ENST00000040584.4;ENST00000513209.1;ENST00000504315.1;ENST00000509328.1	3'UTR;5'UTR;5'UTR;5'UTR			chr12:54406412-54407564	6
cg03078363	chr12	54408664	+	cg03078363	47655934	85724268	CAAATAATCCCCATTCCAATAATAAAACAACAAAAACATTTAAAAAAACA	CGAATAATCCCCATTCCGATAATAAAACGACGAAAACATTTAAAAAAACG	I	C	Grn	NA	NA	NA	NA	NA	NA	chr12:54408426-54408713	Island	GTAAAAACCCGTTTTATGGGGGAACGTAATTGTGAGCGGGATGCGCTCTCTTTAGAATCG[CG]TCCTCCCAAATGCTCCCGCCGTCCCATTACCGGAATGGGGACCATTCGGCTGCTGCAGAT	CGAATGGTCCCCATTCCGGTAATGGGACGGCGGGAGCATTTGGGAGGACG								12:52694626-52694964	12:54408636-54409239	Unclassified_Cell_type_specific	HOXC6	ENST00000394331.3	TSS1500	HOXC6;HOXC5;HOXC6;HOXC6	ENST00000394331.3;ENST00000513209.1;ENST00000504315.1;ENST00000509328.1	TSS1500;5'UTR;5'UTR;5'UTR			chr12:54407890-54408724	6	chr12:54407818-54416033	6		TRUE
cg19164987	chr12	54413000	+	cg19164987	20770158	52708198	ACTTTTCTCAATCATAAACAAAAAAAACAAAATTAACCCCTCATCAAACA	GCTTTTCTCGATCGTAAACAAAAAAAACGAAATTAACCCCTCGTCAAACG	I	C	Grn	NA	NA	NA	NA	NA	NA	chr12:54412990-54413346	Island	CATTTTCTCTCCCCCTCCCCCACCCCCCCACCCCCAGTAGGACTTGTGTGTCGGCAGAGG[CG]TCTGACGAGGGGCTAATTTCGCTTTCCTTGTTTACGATCGAGAAAAGCGCTTGGCTCTCC	GCTTTTCTCGATCGTAAACAAGGAAAGCGAAATTAGCCCCTCGTCAGACG	HOXC4;HOXC5;HOXC6	NM_014620;NR_003084;NM_153693	5'UTR;Body;5'UTR					12:52699087-52699652			AC012531.25;HOXC6;HOXC4;HOXC5	ENST00000562848.1;ENST00000394331.3;ENST00000303406.4;ENST00000512206.1	TSS1500;5'UTR;5'UTR;5'UTR	AC012531.25;HOXC6;HOXC4;HOXC5;HOXC5;HOXC6;HOXC6	ENST00000562848.1;ENST00000394331.3;ENST00000303406.4;ENST00000512206.1;ENST00000513209.1;ENST00000504315.1;ENST00000509328.1	TSS1500;5'UTR;5'UTR;5'UTR;5'UTR;5'UTR;5'UTR	chr12:54412845-54413250	3						TRUE
cg00567703	chr12	54413101	+	cg00567703	47708852	21797109	AAATCCACAAAACATCAACCACTAAACCATACCTAAACAACAAAAAAACA	AAATCCGCGAAACATCAACCACTAAACCGTACCTAAACGACGAAAAAACG	I	C	Grn	NA	NA	NA	NA	NA	NA	chr12:54412990-54413346	Island	GAGAAAAGCGCTTGGCTCTCCCCAAATGGGCCCAGCCCGCCGCCTGCTCAGGCTGCCGCG[CG]CTCTCCCGCCGCTCAGGCACGGCCCAGTGGCTGATGCCCCGCGGATCCAGCCTGCGGCAG	GGATCCGCGGGGCATCAGCCACTGGGCCGTGCCTGAGCGGCGGGAGAGCG	HOXC4;HOXC5;HOXC6	NM_014620;NR_003084;NM_153693	5'UTR;Body;5'UTR					12:52699087-52699652	12:54413052-54413269	Unclassified_Cell_type_specific	AC012531.25;HOXC6;HOXC4;HOXC5	ENST00000562848.1;ENST00000394331.3;ENST00000303406.4;ENST00000512206.1	TSS1500;5'UTR;5'UTR;5'UTR	AC012531.25;HOXC6;HOXC4;HOXC5;HOXC5;HOXC6;HOXC6	ENST00000562848.1;ENST00000394331.3;ENST00000303406.4;ENST00000512206.1;ENST00000513209.1;ENST00000504315.1;ENST00000509328.1	TSS1500;5'UTR;5'UTR;5'UTR;5'UTR;5'UTR;5'UTR	chr12:54412845-54413250	3						TRUE
cg07080050	chr12	54413345	+	cg07080050	96626110		AATTTTCTTTCRAAAACRAACAAAAAACACTTATATTCCCCCCCATCAAC		II			NA	NA	NA	NA	NA	NA	chr12:54412990-54413346	Island	GTGAGGCCTCTATTTCTCTCTTTCGCCTGCATTTTGTCCGCCCCCGCCCCTGTGGATGGC[CG]CTGATGGGGGGGAACACAAGTGTCCTTTGTCCGTCCCCGAAAGAAAACCTTTTCCAGAGA	GTTTTCTTTCGGGGACGGACAAAGGACACTTGTGTTCCCCCCCATCAGCG	HOXC4;HOXC5;HOXC6	NM_014620;NR_003084;NM_153693	5'UTR;Body;5'UTR					12:52699087-52699652			AC012531.25;HOXC6;HOXC4;HOXC5	ENST00000562848.1;ENST00000394331.3;ENST00000303406.4;ENST00000512206.1	TSS1500;5'UTR;5'UTR;5'UTR	AC012531.25;HOXC6;HOXC4;HOXC5;HOXC5;HOXC6;HOXC6	ENST00000562848.1;ENST00000394331.3;ENST00000303406.4;ENST00000512206.1;ENST00000513209.1;ENST00000504315.1;ENST00000509328.1	TSS1500;5'UTR;5'UTR;5'UTR;5'UTR;5'UTR;5'UTR	chr12:54413265-54413595	3						TRUE
cg15772924	chr12	54413384	+	cg15772924	3705991		AATAAATCTCCACTAACCTAAATAACCTTCTCTAAAAAAAATTTTCTTTC		II			NA	NA	NA	NA	NA	NA	chr12:54411709-54412131	S_Shore	GCCCCCGCCCCTGTGGATGGCCGCTGATGGGGGGGAACACAAGTGTCCTTTGTCCGTCCC[CG]AAAGAAAACCTTTTCCAGAGAAGGCCATTCAGGCCAGTGGAGATTCACCTAGAATATTAG	GTGAATCTCCACTGGCCTGAATGGCCTTCTCTGGAAAAGGTTTTCTTTCG	HOXC4;HOXC5;HOXC6	NM_014620;NR_003084;NM_153693	5'UTR;Body;5'UTR					12:52699087-52699652			AC012531.25;HOXC6;HOXC4;HOXC5	ENST00000562848.1;ENST00000394331.3;ENST00000303406.4;ENST00000512206.1	TSS1500;5'UTR;5'UTR;5'UTR	AC012531.25;HOXC6;HOXC4;HOXC5;HOXC5;HOXC6;HOXC6	ENST00000562848.1;ENST00000394331.3;ENST00000303406.4;ENST00000512206.1;ENST00000513209.1;ENST00000504315.1;ENST00000509328.1	TSS1500;5'UTR;5'UTR;5'UTR;5'UTR;5'UTR;5'UTR	chr12:54413265-54413595	3						TRUE
cg00560793	chr12	54413535	-	cg00560793	95724184		TAAAATATTTCTCTTAATCCTAAAACRACCTCACTAAATATACCCACAAC		II			NA	NA	NA	NA	NA	NA	chr12:54412990-54413346	S_Shore	CTGGGCGAGGCTGAGGTATTTCTCTTAATCCTAGAACGACCTCACTGAGTGTACCCACAG[CG]AGATTTGGAGGTGCTAGAGTTCGAGGTTGGCCGCTTAACAGCACCATCCTGAGGTGTCTT	CGCTGTGGGTACACTCAGTGAGGTCGTTCTAGGATTAAGAGAAATACCTC	HOXC6;HOXC5;HOXC4	NM_153693;NR_003084;NM_014620	5'UTR;Body;5'UTR		chr12:54413422-54413422						AC012531.25;HOXC6;HOXC4;HOXC5	ENST00000562848.1;ENST00000394331.3;ENST00000303406.4;ENST00000512206.1	TSS200;5'UTR;5'UTR;5'UTR	AC012531.25;HOXC6;HOXC4;HOXC5;HOXC5;HOXC6;HOXC6	ENST00000562848.1;ENST00000394331.3;ENST00000303406.4;ENST00000512206.1;ENST00000513209.1;ENST00000504315.1;ENST00000509328.1	TSS200;5'UTR;5'UTR;5'UTR;5'UTR;5'UTR;5'UTR	chr12:54413265-54413595	3
cg27305809	chr12	54413558	+	cg27305809	23807198		AAATATTATATAAAAACACCTCAAAATAATACTATTAAACRACCAACCTC		II			NA	NA	NA	NA	NA	NA	chr12:54412990-54413346	S_Shore	CTTAATCCTAGAACGACCTCACTGAGTGTACCCACAGCGAGATTTGGAGGTGCTAGAGTT[CG]AGGTTGGCCGCTTAACAGCACCATCCTGAGGTGTCTTTATATAATATTTTAATTGATTTT	CGAGGTTGGCCGCTTAACAGCACCATCCTGAGGTGTCTTTATATAATATT	HOXC6;HOXC5;HOXC4	NM_153693;NR_003084;NM_014620	5'UTR;Body;5'UTR		chr12:54413422-54413422						AC012531.25;HOXC6;HOXC4;HOXC5	ENST00000562848.1;ENST00000394331.3;ENST00000303406.4;ENST00000512206.1	TSS200;5'UTR;5'UTR;5'UTR	AC012531.25;HOXC6;HOXC4;HOXC5;HOXC5;HOXC6;HOXC6	ENST00000562848.1;ENST00000394331.3;ENST00000303406.4;ENST00000512206.1;ENST00000513209.1;ENST00000504315.1;ENST00000509328.1	TSS200;5'UTR;5'UTR;5'UTR;5'UTR;5'UTR;5'UTR	chr12:54413265-54413595	3
cg07915976	chr12	54414427	-	cg07915976	2795366		CAAACTCATATTTCCTTAATAATTAATTATATATTACCATACCTATATTC		II			NA	NA	NA	NA	NA	NA	chr12:54412990-54413346	S_Shore	ATGAATATATACAGACTCATATTTCCTTGGTGGTTAATTGTATATTACCATGCCTATATT[CG]CTCAAACACCATTTTATGTTCATGCAAAATTTTGTTAGTCCTCACTAGATGAGAGTGGGC	AGACTCATATTTCCTTGGTGGTTAATTGTATATTACCATGCCTATATTCG	HOXC4;HOXC5;HOXC6	NM_014620;NR_003084;NM_153693	5'UTR;Body;5'UTR						12:54414160-54414577	Unclassified_Cell_type_specific	AC012531.25;HOXC6;HOXC4;HOXC5	ENST00000562848.1;ENST00000394331.3;ENST00000303406.4;ENST00000512206.1	5'UTR;5'UTR;5'UTR;5'UTR	AC012531.25;HOXC6;HOXC4;HOXC5;HOXC5;HOXC6;HOXC6	ENST00000562848.1;ENST00000394331.3;ENST00000303406.4;ENST00000512206.1;ENST00000513209.1;ENST00000504315.1;ENST00000509328.1	5'UTR;5'UTR;5'UTR;5'UTR;5'UTR;5'UTR;5'UTR					chr12:54407818-54416033	6		TRUE
cg23618344	chr12	54423428	-	cg23618344	75641255		ACAATCTACAAAAAACRCTTTACTAATTACTTTTAATATATTTTATACCC		II			NA	NA	NA	NA	NA	NA	chr12:54423427-54423712	Island	TGCTAGGCGAAACAGTCTGCAGAGGACGCTTTGCTGATTGCTTTTAGTGTGTTTTGTGCC[CG]GATCTTTAGGGGTCGGCTACGGAGCGGACCGGAGGCGCGGCCGCCAGATCTACTCGCGGT	CGGGCACAAAACACACTAAAAGCAATCAGCAAAGCGTCCTCTGCAGACTG	HOXC4;HOXC6;HOXC5;HOXC6	NM_014620;NM_004503;NR_003084;NM_153693	5'UTR;Body;Body;Body			RDMR			12:54423324-54423430	Unclassified_Cell_type_specific	HOXC4;HOXC5	ENST00000303406.4;ENST00000512206.1	5'UTR;5'UTR	HOXC4;HOXC5;HOXC5	ENST00000303406.4;ENST00000512206.1;ENST00000513209.1	5'UTR;5'UTR;5'UTR	chr12:54423305-54423575	3						TRUE
cg07687119	chr12	54423549	+	cg07687119	23757896	63714882	ATTTTAATCTATCACTCAATCAAACAAAACACATTAACAATCTCAATACA	ATTTTAATCTATCGCTCGATCAAACAAAACGCGTTAACGATCTCGATACG	I	C	Grn	NA	NA	NA	NA	NA	NA	chr12:54423427-54423712	Island	TACCAGACCCTGGAACTGGAGAAGGAATTTCACTTCAATCGCTACCTAACGCGGCGCCGG[CG]CATCGAGATCGCCAACGCGCTTTGCCTGACCGAGCGACAGATCAAAATCTGGTTCCAGAA	ATTTTGATCTGTCGCTCGGTCAGGCAAAGCGCGTTGGCGATCTCGATGCG	HOXC4;HOXC6;HOXC5;HOXC6	NM_014620;NM_004503;NR_003084;NM_153693	5'UTR;Body;Body;Body			RDMR		12:52709710-52710054			HOXC4;HOXC5	ENST00000303406.4;ENST00000512206.1	5'UTR;5'UTR	HOXC4;HOXC5;HOXC5	ENST00000303406.4;ENST00000512206.1;ENST00000513209.1	5'UTR;5'UTR;5'UTR	chr12:54423305-54423575	3						TRUE
cg07545037	chr12	54423920	-	cg07545037	76732392		AAAAAATCAAACRTAAACCTAAAAATCAACTCTAAACCCCCTCCCTCACC		II			NA	NA	NA	NA	NA	NA	chr12:54424610-54425173	N_Shore	AAAACAAAATTAGGGAGTCAAACGTGGACCTGAAAGTCAGCTCTGGACCCCCTCCCTCAC[CG]CACAACTCTCTTTCACCACGCGCCTCCTCCTCCTCGCTCCCTTGCTAGCTCGTTCTCGGC	CGGTGAGGGAGGGGGTCCAGAGCTGACTTTCAGGTCCACGTTTGACTCCC	HOXC4;HOXC5;HOXC6;HOXC6	NM_014620;NR_003084;NM_153693;NM_004503	5'UTR;Body;3'UTR;3'UTR			RDMR		12:52710187-52710507			HOXC6;HOXC6;HOXC4;HOXC5	ENST00000394331.3;ENST00000243108.4;ENST00000303406.4;ENST00000512206.1	3'UTR;3'UTR;5'UTR;5'UTR	HOXC6;HOXC6;HOXC4;HOXC5;HOXC5	ENST00000394331.3;ENST00000243108.4;ENST00000303406.4;ENST00000512206.1;ENST00000513209.1	3'UTR;3'UTR;5'UTR;5'UTR;5'UTR	chr12:54423665-54424035	3						TRUE
cg23697546	chr12	54424085	+	cg23697546	35801250	4606205	ACAAACCCAAAAACCAACTCTCTACACAAAAAACAAAAATAAAAACATCA	ACAAACCCAAAAACCGACTCTCTACACGAAAAACGAAAATAAAAACGTCG	I	A	Red	rs7308105	0.367123	NA	NA	NA	NA	chr12:54424610-54425173	N_Shore	ACCCTGAACTCAGACTCTACAGATTGCCCTCCAAGTGAGGACTTGGCTCCCCCACTCCTT[CG]ACGCCCCCACCCCCGCCCCCCGTGCAGAGAGCCGGCTCCTGGGCCTGCTGGGGCCTCTGC	CGACGCCCCCACCCCCGCCCCCCGTGCAGAGAGCCGGCTCCTGGGCCTGC	HOXC4;HOXC5;HOXC6;HOXC6	NM_014620;NR_003084;NM_153693;NM_004503	5'UTR;Body;3'UTR;3'UTR					12:52710187-52710507	12:54424046-54425649	Unclassified_Cell_type_specific	HOXC6;HOXC6;HOXC4;HOXC5	ENST00000394331.3;ENST00000243108.4;ENST00000303406.4;ENST00000512206.1	3'UTR;3'UTR;5'UTR;5'UTR	HOXC6;HOXC6;HOXC4;HOXC5;HOXC5	ENST00000394331.3;ENST00000243108.4;ENST00000303406.4;ENST00000512206.1;ENST00000513209.1	3'UTR;3'UTR;5'UTR;5'UTR;5'UTR			chr12:54421569-54424390	6	chr12:54421631-54430086	6		TRUE
cg13826247	chr12	54424203	+	cg13826247	56793841	75756479	AAACAAAAACTACAAAAAAACCCTAAAAATTAATATAAAACCAAAACACA	AAACAAAAACTACGAAAAAACCCTAAAAATTAATATAAAACCAAAACGCG	I	C	Grn	NA	NA	NA	NA	NA	NA	chr12:54424610-54425173	N_Shore	CTGCTCCAGGGCCTCAGGGCCCGGCCTGGCAGCCGGGGAGGGCCGGAGGCCCAAGGAGGG[CG]CGCCTTGGCCCCACACCAACCCCCAGGGCCTCCCCGCAGTCCCTGCCTAGCCCCTCTGCC	CGCGCCTTGGCCCCACACCAACCCCCAGGGCCTCCCCGCAGTCCCTGCCT	HOXC4;HOXC5;HOXC6;HOXC6	NM_014620;NR_003084;NM_153693;NM_004503	5'UTR;Body;3'UTR;3'UTR					12:52710187-52710507	12:54424046-54425649	Unclassified_Cell_type_specific	HOXC6;HOXC6;HOXC4;HOXC5	ENST00000394331.3;ENST00000243108.4;ENST00000303406.4;ENST00000512206.1	3'UTR;3'UTR;5'UTR;5'UTR	HOXC6;HOXC6;HOXC4;HOXC5;HOXC5	ENST00000394331.3;ENST00000243108.4;ENST00000303406.4;ENST00000512206.1;ENST00000513209.1	3'UTR;3'UTR;5'UTR;5'UTR;5'UTR			chr12:54421569-54424390	6	chr12:54421631-54430086	6		TRUE
cg05987823	chr12	54428592	-	cg05987823	26640984	26628185	AAAAAACTACAACATACAAACTAACACAAAACAAACCTTAACCTAAACCA	GAAAAACTACGACGTACAAACTAACGCAAAACGAACCTTAACCTAAACCG	I	T	Red	NA	NA	NA	NA	NA	NA	chr12:54427025-54428709	Island	CAGGACTTCCCCGGAGGGCTGCGGCGTACAGGCTGGCGCAGAACGAACCTTGGCCTGGGC[CG]TATCTCCGGCTCCCAGCCTCAGCGCGGCCCTCCCGAGTTAAGGTGGGCCCGGCCCGCGCC	CGGCCCAGGCCAAGGTTCGTTCTGCGCCAGCCTGTACGCCGCAGCCCTCC	HOXC4;HOXC5;HOXC5	NM_014620;NR_003084;NM_018953	5'UTR;Body;3'UTR					12:52713903-52714976			HOXC5;HOXC4;HOXC5	ENST00000312492.2;ENST00000303406.4;ENST00000512206.1	3'UTR;5'UTR;5'UTR	HOXC5;HOXC4;HOXC5;HOXC5	ENST00000312492.2;ENST00000303406.4;ENST00000512206.1;ENST00000513209.1	3'UTR;5'UTR;5'UTR;5'UTR	chr12:54426980-54428615	3						TRUE
cg21216477	chr12	54440773	-	cg21216477	89743869		TAAACTATAAAACRAAAATCAAATCCACCRCCTACTACRAAATAAAAACC		II			NA	NA	NA	NA	NA	NA	chr12:54440642-54441543	Island	GAGGAGGCCTCTGGGCTGTGGAGCGAAAGTCAGATCCACCGCCTACTGCGGGGTAGGGGC[CG]CAGTGGGGACCGCCAGCCCTGTGGTCCCTCTCGCGCTGACTGGCGTAAAGTTGTGGCCGA	CGGCCCCTACCCCGCAGTAGGCGGTGGATCTGACTTTCGCTCCACAGCCC	HOXC4	NM_014620	5'UTR					12:52726910-52727323	12:54440765-54441535	Unclassified_Cell_type_specific	HOXC4;HOXC4	ENST00000303406.4;ENST00000507650.1	5'UTR;5'UTR	HOXC4;HOXC4	ENST00000303406.4;ENST00000507650.1	5'UTR;5'UTR	chr12:54440605-54441275	3						TRUE
cg02721000	chr12	54441213	-	cg02721000	64787885	77760436	ACACCACAACAAAACCATTTCATTAAAATATAAAACAAAACCAAAACCCA	ACACCGCGACAAAACCATTTCGTTAAAATATAAAACGAAACCGAAACCCG	I	C	Grn	NA	NA	NA	NA	NA	NA	chr12:54440642-54441543	Island	CCGGTCTCCCGAGCACCGCGGCAGGACCATTTCGTTGGAATGTAGGGCGAGGCCGAAGCC[CG]CCCCGGACCCAGGCCGCGAGGTGCGCGCCGGCCGCCGAGGGGCCGCCTGTAAATTACAGC	GCACCGCGGCAGGACCATTTCGTTGGAATGTAGGGCGAGGCCGAAGCCCG	HOXC4	NM_014620	5'UTR					12:52727367-52727913	12:54440765-54441535	Unclassified_Cell_type_specific	HOXC4;HOXC4	ENST00000303406.4;ENST00000507650.1	5'UTR;5'UTR	HOXC4;HOXC4	ENST00000303406.4;ENST00000507650.1	5'UTR;5'UTR	chr12:54440605-54441275	3						TRUE
cg08465346	chr12	54441458	-	cg08465346	45684186	85613951	ATCCCAAATTCAAAAAAAACAACCAAAATACAAACCAAAACTAACAAACA	ATCCCGAATTCGAAAAAAACGACCAAAATACAAACCGAAACTAACGAACG	I	A	Red	NA	NA	NA	NA	NA	NA	chr12:54440642-54441543	Island	CCAAGGCTGGGGGTCCCGGGTTCGGAGGAGGCGGCCAAGGTGCAGGCCGAGGCTGGCGAG[CG]GCTTAGGGACGTGGCTCGCCCGCCAGGACCAGAGCGCGCGGAGGGGCTTCGGGGAAGTTT	GTCCCGGGTTCGGAGGAGGCGGCCAAGGTGCAGGCCGAGGCTGGCGAGCG	HOXC4	NM_014620	5'UTR			RDMR		12:52727367-52727913	12:54440765-54441535	Unclassified_Cell_type_specific	HOXC4;HOXC4	ENST00000303406.4;ENST00000507650.1	5'UTR;5'UTR	HOXC4;HOXC4	ENST00000303406.4;ENST00000507650.1	5'UTR;5'UTR	chr12:54441345-54441730	3						TRUE
cg10366797	chr12	54441509	+	cg10366797	50722586		ACTCTTCCTAACCAAACRAAAATCAATAACRATATATTATAAACTTCCCC		II			NA	NA	NA	NA	NA	NA	chr12:54440642-54441543	Island	GCTGGCGAGCGGCTTAGGGACGTGGCTCGCCCGCCAGGACCAGAGCGCGCGGAGGGGCTT[CG]GGGAAGTTTATAACACATCGCTATTGATTCCCGCTTGGCTAGGAAGAGCAGACTCTGGTG	CGGGGAAGTTTATAACACATCGCTATTGATTCCCGCTTGGCTAGGAAGAG	HOXC4	NM_014620	5'UTR			RDMR		12:52727367-52727913	12:54440765-54441535	Unclassified_Cell_type_specific	HOXC4;HOXC4	ENST00000303406.4;ENST00000507650.1	5'UTR;5'UTR	HOXC4;HOXC4	ENST00000303406.4;ENST00000507650.1	5'UTR;5'UTR	chr12:54441345-54441730	3						TRUE
cg22151644	chr12	54444047	-	cg22151644	80773175		TCCAAACACAATAAAACCTCACACACAATAAACACATATTTTTCTTCAAC		II			NA	NA	NA	NA	NA	NA	chr12:54445876-54446113	N_Shore	CAGTATGGTAATCCAGGCACAATAAGGCCTCACACACAATGGACACATATTTTTCTTCAG[CG]ATGTCAGAAGGGAAGCGCTTTGTACTGAAACGTGTTTCCGAAAGAGAAACCAAATCGAGA	CGCTGAAGAAAAATATGTGTCCATTGTGTGTGAGGCCTTATTGTGCCTGG	HOXC4	NM_014620	5'UTR			RDMR			12:54443907-54444701	Unclassified	HOXC4;HOXC4	ENST00000303406.4;ENST00000507650.1	5'UTR;5'UTR	HOXC4;HOXC4	ENST00000303406.4;ENST00000507650.1	5'UTR;5'UTR	chr12:54443785-54444175	3						TRUE
cg05408649	chr12	54446019	+	cg05408649	17787827	66746539	ATAAAACATCATAAATCAATCTCACAAAATCACCCACACTCTTTATATCA	ATAAAACGTCATAAATCAATCTCGCGAAATCGCCCGCACTCTTTATATCG	I	A	Red	NA	NA	NA	NA	NA	NA	chr12:54445876-54446113	Island	ACGACTTTTCGTGGAAAGGAGGGAGCAGGCAGCCAGCGGCCGCCAGCCCTGCGCCGCCGC[CG]ACACAAAGAGTGCGGGCGATTCCGCGAGACTGATTTATGACGTTTTACAGCCCTATAAAA	GTAAAACGTCATAAATCAGTCTCGCGGAATCGCCCGCACTCTTTGTGTCG	HOXC4	NM_014620	5'UTR			RDMR		12:52732262-52732368	12:54445573-54446110	Unclassified_Cell_type_specific	HOXC4;HOXC4	ENST00000303406.4;ENST00000507650.1	5'UTR;5'UTR	HOXC4;HOXC4	ENST00000303406.4;ENST00000507650.1	5'UTR;5'UTR	chr12:54445600-54446190	3						TRUE
cg21493516	chr12	54446033	+	cg21493516	49739590	42762879	ACTTTTATAAAACTATAAAACATCATAAATCAATCTCACAAAATCACCCA	ACTTTTATAAAACTATAAAACGTCATAAATCAATCTCGCGAAATCGCCCG	I	C	Grn	NA	NA	NA	NA	NA	NA	chr12:54445876-54446113	Island	AAAGGAGGGAGCAGGCAGCCAGCGGCCGCCAGCCCTGCGCCGCCGCCGACACAAAGAGTG[CG]GGCGATTCCGCGAGACTGATTTATGACGTTTTACAGCCCTATAAAAGCTGTAGCGACGAG	CGGGCGATTCCGCGAGACTGATTTATGACGTTTTACAGCCCTATAAAAGC	HOXC4	NM_014620	5'UTR			RDMR		12:52732262-52732368	12:54445573-54446110	Unclassified_Cell_type_specific	HOXC4;HOXC4	ENST00000303406.4;ENST00000507650.1	5'UTR;5'UTR	HOXC4;HOXC4	ENST00000303406.4;ENST00000507650.1	5'UTR;5'UTR	chr12:54445600-54446190	3						TRUE
cg27138204	chr12	54446100	-	cg27138204	4770958		TAATTTATAACRTTTTACAACCCTATAAAAACTATAACRACRAAACAAAC		II			NA	NA	NA	NA	NA	NA	chr12:54445876-54446113	Island	TTCCGCGAGACTGATTTATGACGTTTTACAGCCCTATAAAAGCTGTAGCGACGAGGCAAG[CG]CTCCTACCACCGCTGGCAGATTTAGTCTAATAAATAAAACATAAACAGTTAACTTTATGT	GATTTATGACGTTTTACAGCCCTATAAAAGCTGTAGCGACGAGGCAAGCG	HOXC4	NM_014620	5'UTR			RDMR		12:52732262-52732368	12:54445573-54446110	Unclassified_Cell_type_specific	HOXC4;HOXC4	ENST00000303406.4;ENST00000507650.1	5'UTR;5'UTR	HOXC4;HOXC4	ENST00000303406.4;ENST00000507650.1	5'UTR;5'UTR	chr12:54445600-54446190	3						TRUE
cg26201952	chr12	54446253	-	cg26201952	52622831		CAAACTATAATTTTAAACTATAATTATTATCAAATACAACAAAAAAACCC		II			NA	NA	NA	NA	NA	NA	chr12:54447744-54448091	N_Shore	CTGAGCCCTGGCAAGCTATGATTTTAAACTATAATTGTTATCAAGTACAACAAGGGGACC[CG]GCTCCCTCCCTGGGCTCTCCCCTCCGCTACCCCCCGCAACTCTGAGTTATGGGCGATCAG	CGGGTCCCCTTGTTGTACTTGATAACAATTATAGTTTAAAATCATAGCTT	HOXC4;HOXC4	NM_014620;NM_153633	5'UTR;TSS1500						12:54446153-54447426	Unclassified	HOXC4;HOXC4;HOXC4	ENST00000430889.2;ENST00000303406.4;ENST00000507650.1	TSS1500;5'UTR;5'UTR	HOXC4;HOXC4;HOXC4	ENST00000430889.2;ENST00000303406.4;ENST00000507650.1	TSS1500;5'UTR;5'UTR	chr12:54446205-54447455	3						TRUE
cg15244786	chr12	54446279	+	cg15244786	51729842	33722852	CCAATTCCAATTAACTAATCACCCATAACTCAAAATTACAAAAAATAACA	CCGATTCCAATTAACTAATCGCCCATAACTCAAAATTACGAAAAATAACG	I	A	Red	NA	NA	NA	NA	NA	NA	chr12:54447744-54448091	N_Shore	AACTATAATTGTTATCAAGTACAACAAGGGGACCCGGCTCCCTCCCTGGGCTCTCCCCTC[CG]CTACCCCCCGCAACTCTGAGTTATGGGCGATCAGTTAATTGGAATCGGTGGCATGACAGG	CCGATTCCAATTAACTGATCGCCCATAACTCAGAGTTGCGGGGGGTAGCG	HOXC4;HOXC4	NM_014620;NM_153633	5'UTR;TSS1500						12:54446153-54447426	Unclassified	HOXC4;HOXC4;HOXC4	ENST00000430889.2;ENST00000303406.4;ENST00000507650.1	TSS1500;5'UTR;5'UTR	HOXC4;HOXC4;HOXC4	ENST00000430889.2;ENST00000303406.4;ENST00000507650.1	TSS1500;5'UTR;5'UTR	chr12:54446205-54447455	3						TRUE
cg22370252	chr12	54446289	+	cg22370252	85739156		CTATCATACCACCRATTCCAATTAACTAATCRCCCATAACTCAAAATTAC		II			NA	NA	NA	NA	NA	NA	chr12:54447744-54448091	N_Shore	GTTATCAAGTACAACAAGGGGACCCGGCTCCCTCCCTGGGCTCTCCCCTCCGCTACCCCC[CG]CAACTCTGAGTTATGGGCGATCAGTTAATTGGAATCGGTGGCATGACAGGACCACCCCTA	TGTCATGCCACCGATTCCAATTAACTGATCGCCCATAACTCAGAGTTGCG	HOXC4;HOXC4	NM_014620;NM_153633	5'UTR;TSS1500				TRUE		12:54446153-54447426	Unclassified	HOXC4;HOXC4;HOXC4	ENST00000430889.2;ENST00000303406.4;ENST00000507650.1	TSS1500;5'UTR;5'UTR	HOXC4;HOXC4;HOXC4	ENST00000430889.2;ENST00000303406.4;ENST00000507650.1	TSS1500;5'UTR;5'UTR	chr12:54446205-54447455	3						TRUE
cg05992786	chr12	54446308	+	cg05992786	50742522		CCCCCAACTAAAAATAATCCTATCATACCACCRATTCCAATTAACTAATC		II			NA	NA	NA	NA	NA	NA	chr12:54447744-54448091	N_Shore	GGACCCGGCTCCCTCCCTGGGCTCTCCCCTCCGCTACCCCCCGCAACTCTGAGTTATGGG[CG]ATCAGTTAATTGGAATCGGTGGCATGACAGGACCACCCCTAGCTGGGGGGGGGGGGTGGT	CCCCAGCTAGGGGTGGTCCTGTCATGCCACCGATTCCAATTAACTGATCG	HOXC4;HOXC4	NM_014620;NM_153633	5'UTR;TSS1500				TRUE		12:54446153-54447426	Unclassified	HOXC4;HOXC4;HOXC4	ENST00000430889.2;ENST00000303406.4;ENST00000507650.1	TSS1500;5'UTR;5'UTR	HOXC4;HOXC4;HOXC4	ENST00000430889.2;ENST00000303406.4;ENST00000507650.1	TSS1500;5'UTR;5'UTR	chr12:54446205-54447455	3						TRUE
cg03923561	chr12	54447220	+	cg03923561	75601366	5717407	TCCAAAAATCTCCATTCATAACAATCATATCTCAATCTATATAAATCACA	TCCAAAAATCTCCATTCATAACGATCGTATCTCAATCTATATAAATCACG	I	A	Red	NA	NA	NA	NA	NA	NA	chr12:54447744-54448091	N_Shore	TCCAACATCCACTCCAGTCCTCATTCAACTTCCTCTTCCTGCGAAAGAGGGGCGCTGCCC[CG]TGACCTACACAGACTGAGACACGATCGCCATGAATGGAGACCTCTGGAAAAGCTCAGGAG	TCCAGAGGTCTCCATTCATGGCGATCGTGTCTCAGTCTGTGTAGGTCACG	HOXC4;HOXC4	NM_014620;NM_153633	5'UTR;TSS1500				TRUE		12:54446153-54447426	Unclassified	HOXC4;HOXC4	ENST00000430889.2;ENST00000303406.4	TSS1500;5'UTR	HOXC4;HOXC4	ENST00000430889.2;ENST00000303406.4	TSS1500;5'UTR	chr12:54446205-54447455	3						TRUE
cg02264990	chr12	54447243	+	cg02264990	20724298	35790203	ATAAACCTCAACTCCTAAACTTTTCCAAAAATCTCCATTCATAACAATCA	GTAAACCTCGACTCCTAAACTTTTCCAAAAATCTCCATTCATAACGATCG	I	T	Red	NA	NA	NA	NA	NA	NA	chr12:54447744-54448091	N_Shore	TTCAACTTCCTCTTCCTGCGAAAGAGGGGCGCTGCCCCGTGACCTACACAGACTGAGACA[CG]ATCGCCATGAATGGAGACCTCTGGAAAAGCTCAGGAGCCGAGGCCCACGGGGCCCAGCAG	GTGGGCCTCGGCTCCTGAGCTTTTCCAGAGGTCTCCATTCATGGCGATCG	HOXC4;HOXC4	NM_014620;NM_153633	5'UTR;TSS1500				TRUE		12:54446153-54447426	Unclassified	HOXC4;HOXC4	ENST00000430889.2;ENST00000303406.4	TSS1500;5'UTR	HOXC4;HOXC4	ENST00000430889.2;ENST00000303406.4	TSS1500;5'UTR	chr12:54446205-54447455	3						TRUE
cg09720701	chr12	54447283	-	cg09720701	67651100		ACTAAAACACRATCRCCATAAATAAAAACCTCTAAAAAAACTCAAAAACC		II			NA	NA	NA	NA	NA	NA	chr12:54447744-54448091	N_Shore	GACCTACACAGACTGAGACACGATCGCCATGAATGGAGACCTCTGGAAAAGCTCAGGAGC[CG]AGGCCCACGGGGCCCAGCAGAGGCCTGAGGGGAGACCCTGGGCGGGGGCTGAATCACTGC	CGGCTCCTGAGCTTTTCCAGAGGTCTCCATTCATGGCGATCGTGTCTCAG	HOXC4;HOXC4	NM_014620;NM_153633	5'UTR;TSS1500						12:54446153-54447426	Unclassified	HOXC4;HOXC4	ENST00000430889.2;ENST00000303406.4	TSS1500;5'UTR	HOXC4;HOXC4	ENST00000430889.2;ENST00000303406.4	TSS1500;5'UTR	chr12:54446205-54447455	3						TRUE
cg01579535	chr12	54447292	-	cg01579535	82795280	30746570	AATCACCATAAATAAAAACCTCTAAAAAAACTCAAAAACCAAAACCCACA	GATCGCCATAAATAAAAACCTCTAAAAAAACTCAAAAACCGAAACCCACG	I	A	Red	NA	NA	NA	NA	NA	NA	chr12:54447744-54448091	N_Shore	AGACTGAGACACGATCGCCATGAATGGAGACCTCTGGAAAAGCTCAGGAGCCGAGGCCCA[CG]GGGCCCAGCAGAGGCCTGAGGGGAGACCCTGGGCGGGGGCTGAATCACTGCCTCCCGACA	GATCGCCATGAATGGAGACCTCTGGAAAAGCTCAGGAGCCGAGGCCCACG	HOXC4;HOXC4	NM_014620;NM_153633	5'UTR;TSS1500						12:54446153-54447426	Unclassified	HOXC4;HOXC4	ENST00000430889.2;ENST00000303406.4	TSS1500;5'UTR	HOXC4;HOXC4	ENST00000430889.2;ENST00000303406.4	TSS1500;5'UTR	chr12:54446205-54447455	3						TRUE
cg11585893	chr12	54447430	+	cg11585893	43798942		ATAATATAAAATTAACTAACAAAAATTAAAATACCCCCAATACACATCCC		II			NA	NA	NA	NA	NA	NA	chr12:54447744-54448091	N_Shore	GCTTTGGAGGGGAGCCGGGAGCTTCCCATCTCCTTTTGCAGGGGAGGGTTGTCAGTCTGG[CG]GGATGTGCACTGGGGGCACTCCAACCTCTGCTAGCTAACCCCACATCACCACCCACCCCC	TGATGTGGGGTTAGCTAGCAGAGGTTGGAGTGCCCCCAGTGCACATCCCG	HOXC4;HOXC4	NM_014620;NM_153633	5'UTR;TSS1500								HOXC4;HOXC4	ENST00000430889.2;ENST00000303406.4	TSS1500;5'UTR	HOXC4;HOXC4	ENST00000430889.2;ENST00000303406.4	TSS1500;5'UTR	chr12:54446205-54447455	3						TRUE
cg07266404	chr12	54447584	-	cg07266404	89705486		ACATTTTAAATAAAACRATTCRATTCCTTATCCRAAAACTAAATTACTCC		II			NA	NA	NA	NA	NA	NA	chr12:54447744-54448091	N_Shore	AAAAATTGGATACATTTTGAATAAAGCGATTCGGTTCCTTATCCGGGGACTGGGTTGCTC[CG]TGTGATTGGCCGGAGGAGTCACATGGTGAAAGTAACTTTACAGGGTCGCTAGCTAGTAGG	CGGAGCAACCCAGTCCCCGGATAAGGAACCGAATCGCTTTATTCAAAATG	HOXC4;HOXC4	NM_014620;NM_153633	5'UTR;TSS200			CDMR		12:52733817-52733864	12:54447468-54447695	Unclassified_Cell_type_specific	HOXC4;HOXC4	ENST00000430889.2;ENST00000303406.4	TSS200;5'UTR	HOXC4;HOXC4	ENST00000430889.2;ENST00000303406.4	TSS200;5'UTR	chr12:54447460-54447695	3						TRUE
cg15894722	chr12	54447596	-	cg15894722	88602165	39618232	AACAATTCAATTCCTTATCCAAAAACTAAATTACTCCATATAATTAACCA	AACGATTCGATTCCTTATCCGAAAACTAAATTACTCCGTATAATTAACCG	I	A	Red	NA	NA	NA	NA	NA	NA	chr12:54447744-54448091	N_Shore	CATTTTGAATAAAGCGATTCGGTTCCTTATCCGGGGACTGGGTTGCTCCGTGTGATTGGC[CG]GAGGAGTCACATGGTGAAAGTAACTTTACAGGGTCGCTAGCTAGTAGGAGGGCTTTATGG	CGGCCAATCACACGGAGCAACCCAGTCCCCGGATAAGGAACCGAATCGCT	HOXC4;HOXC4	NM_014620;NM_153633	5'UTR;TSS200			CDMR		12:52733817-52733864	12:54447468-54447695	Unclassified_Cell_type_specific	HOXC4;HOXC4	ENST00000430889.2;ENST00000303406.4	TSS200;5'UTR	HOXC4;HOXC4	ENST00000430889.2;ENST00000303406.4	TSS200;5'UTR	chr12:54447460-54447695	3						TRUE
cg20435403	chr12	54447632	+	cg20435403	5648489	80660388	TTCTCACTTTATCATTTTTCTACTCCATAAAACCCTCCTACTAACTAACA	TTCTCGCTTTATCGTTTTTCTACTCCATAAAACCCTCCTACTAACTAACG	I	A	Red	NA	NA	NA	NA	NA	NA	chr12:54445876-54446113	S_Shore	ACTGGGTTGCTCCGTGTGATTGGCCGGAGGAGTCACATGGTGAAAGTAACTTTACAGGGT[CG]CTAGCTAGTAGGAGGGCTTTATGGAGCAGAAAAACGACAAAGCGAGAAAAATTATTTTCC	CGCTAGCTAGTAGGAGGGCTTTATGGAGCAGAAAAACGACAAAGCGAGAA	HOXC4;HOXC4	NM_153633;NM_014620	TSS200;5'UTR			CDMR			12:54447468-54447695	Unclassified_Cell_type_specific	HOXC4;HOXC4	ENST00000430889.2;ENST00000303406.4	TSS200;5'UTR	HOXC4;HOXC4	ENST00000430889.2;ENST00000303406.4	TSS200;5'UTR	chr12:54447460-54447695	3
cg01524853	chr12	54447807	-	cg01524853	32721958		CCTCCATACRAAAAATATTCRCAAAATAACTACATCCCTAAACACAATCC		II			NA	NA	NA	NA	NA	NA	chr12:54447744-54448091	Island	ATCCGAAATTTCCTCCATGCGAAGAATATTCGCAAAATAGCTACATCCCTGAACACAGTC[CG]GAATATTACGGCCGGACCAGGGAATCGGGATTCCAGCATCACCACCAGGAGCTGTACCCA	CGGACTGTGTTCAGGGATGTAGCTATTTTGCGAATATTCTTCGCATGGAG	HOXC4;HOXC4	NM_153633;NM_014620	1stExon;Body			CDMR					HOXC4	ENST00000430889.2	1stExon	HOXC4	ENST00000430889.2	1stExon	chr12:54447705-54448115	3						TRUE
cg22747076	chr12	54447873	+	cg22747076	28605134	40753198	AAAACTAATACAACTATACTAACACTCAAAATAACTAAAACACAAAAACA	AAAACTAATACAACTATACTAACGCTCAAAATAACTAAAACGCGAAAACG	I	A	Red	NA	NA	NA	NA	NA	NA	chr12:54447744-54448091	Island	ATTACGGCCGGACCAGGGAATCGGGATTCCAGCATCACCACCAGGAGCTGTACCCACCAC[CG]CCTCCGCGCCCTAGCTACCCTGAGCGCCAGTATAGCTGCACCAGTCTCCAGGGGCCCGGC	CGCCTCCGCGCCCTAGCTACCCTGAGCGCCAGTATAGCTGCACCAGTCTC	HOXC4;HOXC4	NM_153633;NM_014620	1stExon;Body			CDMR		12:52734084-52734533	12:54447856-54448358	Unclassified	HOXC4	ENST00000430889.2	1stExon	HOXC4	ENST00000430889.2	1stExon	chr12:54447705-54448115	3						TRUE
cg11746813	chr12	54448090	+	cg11746813	92621884		CTAACRTAAATTTTTTTCATCCATAAATAAACTATAAATTACTTACTAAC		II			rs75256744	0.120175	NA	NA	NA	NA	chr12:54447744-54448091	Island	CTCCCCGTCCCCAGCCCCGCCAGCCTGCAGCCAGCCAGCCCCCGACCATCCCTCCAGCGC[CG]CCAGCAAGCAACCCATAGTCTACCCATGGATGAAAAAAATTCACGTTAGCACGGGTAGGC	TAACGTGAATTTTTTTCATCCATGGGTAGACTATGGGTTGCTTGCTGGCG	HOXC4;HOXC4	NM_153633;NM_014620	1stExon;Body					12:52734084-52734533	12:54447856-54448358	Unclassified	HOXC4	ENST00000430889.2	1stExon	HOXC4	ENST00000430889.2	1stExon	chr12:54447705-54448115	3						TRUE
cg03146625	chr12	54448729	+	cg03146625	22702270	65651887	AAACACAACAAATAAACAATCTCAATCCTTCTCCTTCAAATCAAATAACA	AAACACAACGAATAAACGATCTCGATCCTTCTCCTTCGAATCAAATAACG	I	A	Red	NA	NA	NA	NA	NA	NA	chr12:54447744-54448091	S_Shore	TCGAGGACAGCCTATACCCGGCAGCAAGTCCTGGAATTAGAGAAAGAGTTTCATTACAAC[CG]CTACCTGACCCGAAGGAGAAGGATCGAGATCGCCCACTCGCTGTGCCTCTCTGAGAGGCA	CGCTACCTGACCCGAAGGAGAAGGATCGAGATCGCCCACTCGCTGTGCCT	HOXC4;HOXC4	NM_153633;NM_014620	Body;Body			RDMR		12:52734917-52735181											chr12:54443564-54449278	6	chr12:54443683-54448833	6		TRUE
cg15648389	chr12	54448769	+	cg15648389	8633955		TACRACRATTTTAAAACCAAATTTTAATCTACCTCTCAAAAAAACACAAC		II			NA	NA	NA	NA	NA	NA	chr12:54447744-54448091	S_Shore	AGAAAGAGTTTCATTACAACCGCTACCTGACCCGAAGGAGAAGGATCGAGATCGCCCACT[CG]CTGTGCCTCTCTGAGAGGCAGATCAAAATCTGGTTCCAAAACCGTCGCATGAAATGGAAG	CGCTGTGCCTCTCTGAGAGGCAGATCAAAATCTGGTTCCAAAACCGTCGC	HOXC4;HOXC4	NM_153633;NM_014620	Body;Body			RDMR		12:52734917-52735181											chr12:54443564-54449278	6	chr12:54443683-54448833	6		TRUE
cg16370398	chr12	54448913	+	cg16370398	46810956	93774964	TTACTACTCCAACAACATAACACTCTAAAAATAATCTTCAAAAATACCCA	TTACTACTCCGACGACGTAACGCTCTAAAAATAATCTTCAAAAATACCCG	I	A	Red	NA	NA	NA	NA	NA	NA	chr12:54447744-54448091	S_Shore	CCAAAGTCAGGTCAGCACCCCCGGCCGGCGCTGCGCCCAGCACCCTTTCGGCAGCTACCC[CG]GGTACTTCTGAAGACCACTCCCAGAGCGCCACGCCGCCGGAGCAGCAACGGGCAGAGGAC	TTGCTGCTCCGGCGGCGTGGCGCTCTGGGAGTGGTCTTCAGAAGTACCCG	HOXC4;HOXC4	NM_153633;NM_014620	Body;Body			CDMR		12:52734917-52735181									chr12:54448780-54449015	3						TRUE
cg26407571	chr12	54473534	+	cg26407571	83737162	63810826	CTTCACATTTAAAAACAACACCAAATAAAAAACACTACAATACCTAATCA	CTTCGCATTTAAAAACAACACCGAATAAAAAACGCTACGATACCTAATCG	I	A	Red	NA	NA	NA	NA	NA	NA	chr12:54473305-54473562	Island	CCCTAGCCCTGCACCCTGCGCTCAGCGCTTCCACCGGTCTTATTTTATTGCTGTTTTGTC[CG]ATTAGGTATCGCAGCGTCCTCCACCCGGTGTTGTTCTCAAATGCGAAGGAACCCAGGGCT	CTTCGCATTTGAGAACAACACCGGGTGGAGGACGCTGCGATACCTAATCG	FLJ12825;LOC100240735	NR_026655;NR_026658	Body;Body					12:52759543-52759847			RP11-834C11.7;RP11-834C11.3	ENST00000514503.1;ENST00000515617.1	3'UTR;5'UTR	RP11-834C11.7;RP11-834C11.7;RP11-834C11.3	ENST00000514503.1;ENST00000505259.1;ENST00000515617.1	3'UTR;3'UTR;5'UTR	chr12:54473345-54473795	3						TRUE
cg22317817	chr12	58707333	+	cg22317817	24644292		AAATATCCTTTCCTATATAATTATTTCTAAATTCCCATTACAACTACTAC		II			NA	NA	NA	NA	NA	NA		OpenSea	TAAGGGACAAAGTTTGGGTAGGCCAGCATTTTGTTGAGGAAGGAAAGTTTTTAAGTGATG[CG]TAGCAGTTGTAATGGGAATCCAGAAACAACCACACAGGAAAGGACATTTAAATACCATCA	AATGTCCTTTCCTGTGTGGTTGTTTCTGGATTCCCATTACAACTGCTACG																	chr12:58707320-58707595	3
cg14690837	chr12	92464984	-	cg14690837	88600417		TAACAACCCCTAAAACTATTACTTCACTCTTATTTATATTACTCAATTCC		II			NA	NA	NA	NA	NA	NA		OpenSea	TAGTTGTCTAATGACAACCCCTGAGGCTATTGCTTCACTCTTGTTTATATTGCTCAGTTC[CG]TCAGTTTAGAAGACATTAAAAAGCAGAACTGAGTTGGCTGTTTTACGTTAGTGGTGAACT	CGGAACTGAGCAATATAAACAAGAGTGAAGCAATAGCCTCAGGGGTTGTC	C12orf79;C12orf79;C12orf79;C12orf79;C12orf79	NR_046159;NR_046160;NM_001256375;NM_001256374;NM_001256373	Body;Body;5'UTR;5'UTR;5'UTR		chr12:92464901-92464901						RP11-24B21.1;RP11-24B21.1;RP11-24B21.1;RP11-24B21.1	ENST00000551843.1;ENST00000546975.1;ENST00000549802.1;ENST00000553207.1	3'UTR;5'UTR;5'UTR;5'UTR	RP11-24B21.1;RP11-24B21.1;RP11-24B21.1;RP11-24B21.1;RP11-24B21.1;RP11-24B21.1	ENST00000551843.1;ENST00000552106.1;ENST00000552277.1;ENST00000546975.1;ENST00000549802.1;ENST00000553207.1	3'UTR;3'UTR;5'UTR;5'UTR;5'UTR;5'UTR	chr12:92464900-92465275	3
cg04965200	chr12	93484239	-	cg04965200	44615120		AATAAATCTTACAACAAAAATTCAAAATTCAAATTCTAATTCTAAAACTC		II			NA	NA	NA	NA	NA	NA		OpenSea	CACTGTGCTAGAATGAGTCTTACAGCAAGAGTTCAAAGTTCAAATTCTAATTCTAGAACT[CG]TTGAGTGTAAAATTCACAGCAAGTCATAGAACCTCTTGGAACCCCAGTTTCCACATCTGG	CGAGTTCTAGAATTAGAATTTGAACTTTGAACTCTTGCTGTAAGACTCAT							TRUE				RP11-202G11.2;RP11-511B23.2;RP11-511B23.2	ENST00000551928.1;ENST00000550324.1;ENST00000549930.1	TSS200;3'UTR;3'UTR	RP11-202G11.2;RP11-511B23.2;RP11-511B23.2	ENST00000551928.1;ENST00000550324.1;ENST00000549930.1	TSS200;3'UTR;3'UTR	chr12:93483660-93484315	3						TRUE
cg26514961	chr12	94566784	-	cg26514961	81781465		AAAACTCAAAAAATCCTTTAAAAACATCTAATCTACTCTTTTATTTTATC		II			NA	NA	NA	NA	NA	NA		OpenSea	AGAAGGAATTTAGAGCTCAAAGGGTCCTTTGAGAGCATCTAATCTGCTCTTTTATTTTAT[CG]GTGTACCGTCCCATGGTCGTGAGGTGAGTTATGTCTAGTCACCCCCGCAGTTATTTCCCC	GAGCTCAAAGGGTCCTTTGAGAGCATCTAATCTGCTCTTTTATTTTATCG	PLXNC1	NM_005761	Body		chr12:94566673-94566673		TRUE				RP11-74K11.2;RP11-74K11.2	ENST00000551029.1;ENST00000550759.1	3'UTR;3'UTR	PLXNC1;RP11-74K11.2;RP11-74K11.2	ENST00000546733.1;ENST00000551029.1;ENST00000550759.1	5'UTR;3'UTR;3'UTR			chr12:94566673-94567180	6	chr12:94566560-94567367	6		TRUE
cg05788368	chr12	110506138	+	cg05788368	75672883		AAATAAATTCTCTCTCCCTACRTCTTAATTCCATTTACTTCTATTTAACC		II			rs7298716	0.058462	NA	NA	NA	NA		OpenSea	AGAAGAAGAAGAAGAAGAAGAAGAAGAAGAAGAAGAAGAAGAAGAAGAAGAAGAAGAAGG[CG]GCCAAATAGAAGCAAATGGAACCAAGACGTAGGGAGAGAGAACCTACCTGATGACATAGT	CGGCCAAATAGAAGCAAATGGAACCAAGACGTAGGGAGAGAGAACCTACC	C12orf76	NM_207435	TSS1500								C12orf76;C12orf76	ENST00000309050.4;ENST00000548936.1	TSS1500;3'UTR	C12orf76;C12orf76;C12orf76	ENST00000309050.4;ENST00000548936.1;ENST00000377158.3	TSS1500;3'UTR;3'UTR
cg13107348	chr12	114833665	+	cg13107348	97689133		TTTATTAATAAAAATACTCATCTATAACTAACCCTAACTCCAACAAAAAC		II			rs1895604	0.330373	NA	NA	NA	NA	chr12:114833911-114834210	N_Shore	AATTTTTACAACCACCATTATCATTAGGAAGAGGAGGAGGAGGAGGACTTCCAGGCTGCA[CG]TTCTTGCTGGAGCCAGGGCTAGTCACAGATGAGCATCCTCACCAATAAAACTGGGTTTGT	TTATTGGTGAGGATGCTCATCTGTGACTAGCCCTGGCTCCAGCAAGAACG	TBX5;TBX5;TBX5	NM_080717;NM_000192;NM_181486	Body;Body;Body		chr12:114833369-114833369	RDMR					TBX5	ENST00000552726.1	3'UTR	TBX5	ENST00000552726.1	3'UTR	chr12:114833625-114834875	3
cg00590029	chr12	114838618	+	cg00590029	2617237		AACAACAATAACATTTATTATTATTTAAAATTAAACAAAATCTACTCCCC		II			NA	NA	NA	NA	NA	NA	chr12:114838312-114838889	Island	ACTGCAGTTCGTTGATATAAACAGAACGCGCCTCCTAGTTCACTCAGGCCTTGGGCCGAG[CG]GGGAGCAGACTTTGTTTAATTTTAAATAATAATAAATGTCACTGTTGTCAGTTTATTGAG	CGGGGAGCAGACTTTGTTTAATTTTAAATAATAATAAATGTCACTGTTGT	TBX5;TBX5;TBX5;TBX5	NM_000192;NM_181486;NM_080717;NM_080718	Body;Body;Body;Body								TBX5;TBX5	ENST00000448888.2;ENST00000552726.1	5'UTR;3'UTR	TBX5;TBX5	ENST00000448888.2;ENST00000552726.1	5'UTR;3'UTR			chr12:114837154-114839170	6	chr12:114836315-114839315	6		TRUE
cg15025170	chr12	114840800	-	cg15025170	77741375		CCAAAACAAAATTTTAACCATATATAAATATCTCTTCTAATCRTCACCCC		II			NA	NA	NA	NA	NA	NA	chr12:114838312-114838889	S_Shore	GGATCGAAATCCCAAGGCAGGATTTTAGCCATGTGTAAGTGTCTCTTCTGGTCGTCACCC[CG]TTTCACCCCATGTGACACCTTATTTAAAAATTACCAGGATCTACTGAGGGGCCGACTTGA	CGGGGTGACGACCAGAAGAGACACTTACACATGGCTAAAATCCTGCCTTG	TBX5;TBX5;TBX5	NM_080717;NM_000192;NM_181486	5'UTR;Body;Body					12:113325175-113325586	12:114840555-114842091	Unclassified_Cell_type_specific	TBX5;TBX5;TBX5	ENST00000448888.2;ENST00000349716.5;ENST00000552726.1	5'UTR;5'UTR;3'UTR	TBX5;TBX5;TBX5	ENST00000448888.2;ENST00000349716.5;ENST00000552726.1	5'UTR;5'UTR;3'UTR	chr12:114840725-114841415	3
cg09042277	chr12	114840854	-	cg09042277	52806296		CACCCCATATAACACCTTATTTAAAAATTACCAAAATCTACTAAAAAACC		II			NA	NA	NA	NA	NA	NA	chr12:114840853-114841063	Island	TCACCCCGTTTCACCCCATGTGACACCTTATTTAAAAATTACCAGGATCTACTGAGGGGC[CG]ACTTGAGCGCCCAGTGCGTCCTGGGTTTTGGGCGCAGAGCGCAAGGTGAGGCTCCTCCCT	CGGCCCCTCAGTAGATCCTGGTAATTTTTAAATAAGGTGTCACATGGGGT	TBX5;TBX5;TBX5;TBX5	NM_000192;NM_181486;NM_080717;NM_080718	Body;Body;5'UTR;Body					12:113325175-113325586	12:114840555-114842091	Unclassified_Cell_type_specific	TBX5;TBX5;TBX5	ENST00000448888.2;ENST00000349716.5;ENST00000552726.1	5'UTR;5'UTR;3'UTR	TBX5;TBX5;TBX5	ENST00000448888.2;ENST00000349716.5;ENST00000552726.1	5'UTR;5'UTR;3'UTR	chr12:114840725-114841415	3						TRUE
cg03569640	chr12	114840872	-	cg03569640	55604597		ATTTAAAAATTACCAAAATCTACTAAAAAACCRACTTAAACRCCCAATAC		II			NA	NA	NA	NA	NA	NA	chr12:114840853-114841063	Island	TGTGACACCTTATTTAAAAATTACCAGGATCTACTGAGGGGCCGACTTGAGCGCCCAGTG[CG]TCCTGGGTTTTGGGCGCAGAGCGCAAGGTGAGGCTCCTCCCTCTGCCTGGGCCCAGGTTG	CGCACTGGGCGCTCAAGTCGGCCCCTCAGTAGATCCTGGTAATTTTTAAA	TBX5;TBX5;TBX5	NM_080717;NM_000192;NM_181486	5'UTR;Body;Body					12:113325175-113325586	12:114840555-114842091	Unclassified_Cell_type_specific	TBX5;TBX5;TBX5	ENST00000448888.2;ENST00000349716.5;ENST00000552726.1	5'UTR;5'UTR;3'UTR	TBX5;TBX5;TBX5	ENST00000448888.2;ENST00000349716.5;ENST00000552726.1	5'UTR;5'UTR;3'UTR	chr12:114840725-114841415	3
cg04685570	chr12	114841202	+	cg04685570	12800232		ACTAACAATAACCTAAATAATTCCTTTCCCTCTACACTATATATAAAATC		II			NA	NA	NA	NA	NA	NA	chr12:114843022-114843610	N_Shore	CCATCGCTCATGCCGGCCTGAATCGGCCGCTGACCTGGCCCTTATTAAGATGCTGGGGGC[CG]ATTCTACACATAGTGCAGAGGGAAAGGAATTATCTAGGCCATTGTTAGCTGACCCCAAAC	CTAACAATGGCCTAGATAATTCCTTTCCCTCTGCACTATGTGTAGAATCG	TBX5;TBX5;TBX5;TBX5	NM_000192;NM_181486;NM_080717;NM_080718	Body;Body;5'UTR;Body					12:113325175-113325586	12:114840555-114842091	Unclassified_Cell_type_specific	TBX5;TBX5;TBX5	ENST00000448888.2;ENST00000349716.5;ENST00000552726.1	5'UTR;5'UTR;3'UTR	TBX5;TBX5;TBX5	ENST00000448888.2;ENST00000349716.5;ENST00000552726.1	5'UTR;5'UTR;3'UTR	chr12:114840725-114841415	3						TRUE
cg11841394	chr12	114841536	-	cg11841394	56637238		AAACCRAACAAAAAAACCAAACTCTAACTTTAATCTCTACAAAAAAACCC		II			NA	NA	NA	NA	NA	NA	chr12:114843022-114843610	N_Shore	CCCCGCAAGAGAAGCCGAGCAGGAAAGCCAGACTCTGACTTTGATCTCTGCAAAGGGACC[CG]AAGCGCGAGGTCTCCTTACCTGCTGGGTGAAGGCGGCCTGCGGGGACGACGGGGACTTGC	CGGGTCCCTTTGCAGAGATCAAAGTCAGAGTCTGGCTTTCCTGCTCGGCT	TBX5;TBX5;TBX5;TBX5	NM_000192;NM_181486;NM_080717;NM_080718	Body;Body;5'UTR;Body					12:113325874-113326264	12:114840555-114842091	Unclassified_Cell_type_specific	TBX5;TBX5;TBX5;TBX5	ENST00000448888.2;ENST00000349716.5;ENST00000310346.4;ENST00000552726.1	5'UTR;5'UTR;ExonBnd;3'UTR	TBX5;TBX5;TBX5;TBX5	ENST00000448888.2;ENST00000349716.5;ENST00000310346.4;ENST00000552726.1	5'UTR;5'UTR;ExonBnd;3'UTR	chr12:114841465-114842355	3						TRUE
cg14264795	chr12	114845180	-	cg14264795	47720128		CCAAATCAACTTAAAAACCTTTAAACTTACTAACAAAACRACCCTAAACC		II			NA	NA	NA	NA	NA	NA	chr12:114845861-114847650	N_Shore	ACCCTCACCCTCCAAGTCAGCTTGGAGGCCTTTAGGCTTGCTGGCAAGGCGACCCTAGGC[CG]AAGACACGAAAAACAAACATGGCATCGGAAGAAGGCTGAACCGCTACATCTCCAGTAGAG	CGGCCTAGGGTCGCCTTGCCAGCAAGCCTAAAGGCCTCCAAGCTGACTTG	TBX5;TBX5;TBX5	NM_181486;NM_000192;NM_080717	TSS1500;5'UTR;5'UTR						12:114844339-114845188	Unclassified_Cell_type_specific	TBX5;TBX5;TBX5;TBX5;RP11-385N17.1;RP11-385N17.1;RP11-385N17.1;RP11-385N17.1	ENST00000448888.2;ENST00000349716.5;ENST00000310346.4;ENST00000405440.2;ENST00000531202.1;ENST00000532697.1;ENST00000531024.1;ENST00000528549.1	5'UTR;5'UTR;5'UTR;TSS1500;TSS1500;TSS1500;TSS1500;TSS1500	TBX5;TBX5;TBX5;TBX5;RP11-385N17.1;RP11-385N17.1;RP11-385N17.1;RP11-385N17.1	ENST00000448888.2;ENST00000349716.5;ENST00000310346.4;ENST00000405440.2;ENST00000531202.1;ENST00000532697.1;ENST00000531024.1;ENST00000528549.1	5'UTR;5'UTR;5'UTR;TSS1500;TSS1500;TSS1500;TSS1500;TSS1500	chr12:114845085-114845375	3						TRUE
cg16805360	chr12	114845223	+	cg16805360	78755921		AATTAAAAAAATCTTTCTAAATTTCCCTTTCCCTCTACTAAAAATATAAC		II			NA	NA	NA	NA	NA	NA	chr12:114845861-114847650	N_Shore	GCAAGGCGACCCTAGGCCGAAGACACGAAAAACAAACATGGCATCGGAAGAAGGCTGAAC[CG]CTACATCTCCAGTAGAGGGAAAGGGAAATCCAGAAAGACCTTCCCAATCCCTTTAAGTTC	ATTGGGAAGGTCTTTCTGGATTTCCCTTTCCCTCTACTGGAGATGTAGCG	TBX5;TBX5;TBX5	NM_181486;NM_000192;NM_080717	TSS1500;5'UTR;5'UTR								TBX5;TBX5;TBX5;TBX5;RP11-385N17.1;RP11-385N17.1;RP11-385N17.1;RP11-385N17.1	ENST00000448888.2;ENST00000349716.5;ENST00000310346.4;ENST00000405440.2;ENST00000531202.1;ENST00000532697.1;ENST00000531024.1;ENST00000528549.1	5'UTR;5'UTR;5'UTR;TSS1500;TSS1500;TSS1500;TSS1500;TSS1500	TBX5;TBX5;TBX5;TBX5;RP11-385N17.1;RP11-385N17.1;RP11-385N17.1;RP11-385N17.1	ENST00000448888.2;ENST00000349716.5;ENST00000310346.4;ENST00000405440.2;ENST00000531202.1;ENST00000532697.1;ENST00000531024.1;ENST00000528549.1	5'UTR;5'UTR;5'UTR;TSS1500;TSS1500;TSS1500;TSS1500;TSS1500	chr12:114845085-114845375	3						TRUE
cg13628942	chr12	114845747	+	cg13628942	86625389		AAACCACAAACCAACCTTAAACTAAAAAATACRTACTCTTCTTAACAAAC		II			NA	NA	NA	NA	NA	NA	chr12:114845861-114847650	N_Shore	AGGTGAAGACTTTGAAAAGGACCACCAAAAGAGACCTCTTTAGGCCAGGTCTTCTTCCAA[CG]TCTGTCAAGAAGAGCACGTACCTCCCAGCTCAAGGTTGGTTTGTGGTCTCCGACAAATTA	CGTCTGTCAAGAAGAGCACGTACCTCCCAGCTCAAGGTTGGTTTGTGGTC	TBX5;TBX5;TBX5-AS1;TBX5;TBX5	NM_080717;NM_000192;NR_038440;NM_000192;NM_080717	5'UTR;5'UTR;TSS1500;1stExon;1stExon				TRUE				TBX5;TBX5;TBX5;RP11-385N17.1;RP11-385N17.1;RP11-385N17.1;RP11-385N17.1;TBX5;TBX5;TBX5	ENST00000448888.2;ENST00000349716.5;ENST00000310346.4;ENST00000531202.1;ENST00000532697.1;ENST00000531024.1;ENST00000528549.1;ENST00000448888.2;ENST00000349716.5;ENST00000310346.4	5'UTR;5'UTR;5'UTR;TSS1500;TSS1500;TSS1500;TSS1500;1stExon;1stExon;1stExon	TBX5;TBX5;TBX5;RP11-385N17.1;RP11-385N17.1;RP11-385N17.1;RP11-385N17.1;TBX5;TBX5;TBX5	ENST00000448888.2;ENST00000349716.5;ENST00000310346.4;ENST00000531202.1;ENST00000532697.1;ENST00000531024.1;ENST00000528549.1;ENST00000448888.2;ENST00000349716.5;ENST00000310346.4	5'UTR;5'UTR;5'UTR;TSS1500;TSS1500;TSS1500;TSS1500;1stExon;1stExon;1stExon	chr12:114845385-114845755	3
cg18554826	chr12	114845862	+	cg18554826	36758873		TAACRTCTCCAAATCCTATAAATACAACRACTAATAAAATAATCRCTATC		II			rs78462880	0.032937	NA	NA	NA	NA	chr12:114845861-114847650	Island	CAAATTAAATATTACTGTTTATTACCAGGCATACCCCAGTAAAATAAAGAGGCAACCAGG[CG]ATAGCGACTATCTCACCAGCCGCTGCACCTATAGGACTTGGAGACGTCACGAGTCACGCA	GACGTCTCCAAGTCCTATAGGTGCAGCGGCTGGTGAGATAGTCGCTATCG	TBX5;TBX5;TBX5;TBX5;TBX5-AS1	NM_080717;NM_000192;NM_000192;NM_080717;NR_038440	5'UTR;5'UTR;1stExon;1stExon;TSS200				TRUE	12:113330245-113330601			TBX5;TBX5;RP11-385N17.1;TBX5;TBX5;RP11-385N17.1;RP11-385N17.1;RP11-385N17.1;TBX5	ENST00000349716.5;ENST00000310346.4;ENST00000528549.1;ENST00000349716.5;ENST00000310346.4;ENST00000531202.1;ENST00000532697.1;ENST00000531024.1;ENST00000448888.2	5'UTR;5'UTR;TSS1500;1stExon;1stExon;TSS200;TSS200;TSS200;TSS200	TBX5;TBX5;RP11-385N17.1;TBX5;TBX5;RP11-385N17.1;RP11-385N17.1;RP11-385N17.1;TBX5	ENST00000349716.5;ENST00000310346.4;ENST00000528549.1;ENST00000349716.5;ENST00000310346.4;ENST00000531202.1;ENST00000532697.1;ENST00000531024.1;ENST00000448888.2	5'UTR;5'UTR;TSS1500;1stExon;1stExon;TSS200;TSS200;TSS200;TSS200	chr12:114845780-114846535	3
cg21907579	chr12	114845868	+	cg21907579	70697587		AACTCRTAACRTCTCCAAATCCTATAAATACAACRACTAATAAAATAATC		II			rs78462880	0.032937	NA	NA	NA	NA	chr12:114845861-114847650	Island	AAATATTACTGTTTATTACCAGGCATACCCCAGTAAAATAAAGAGGCAACCAGGCGATAG[CG]ACTATCTCACCAGCCGCTGCACCTATAGGACTTGGAGACGTCACGAGTCACGCAACCGGC	ACTCGTGACGTCTCCAAGTCCTATAGGTGCAGCGGCTGGTGAGATAGTCG	TBX5;TBX5;TBX5;TBX5	NM_080717;NM_000192;NM_000192;NM_080717	1stExon;1stExon;5'UTR;5'UTR				TRUE	12:113330245-113330601			TBX5;TBX5;RP11-385N17.1;TBX5;TBX5;RP11-385N17.1;RP11-385N17.1;RP11-385N17.1;TBX5	ENST00000349716.5;ENST00000310346.4;ENST00000528549.1;ENST00000349716.5;ENST00000310346.4;ENST00000531202.1;ENST00000532697.1;ENST00000531024.1;ENST00000448888.2	5'UTR;5'UTR;TSS1500;1stExon;1stExon;TSS200;TSS200;TSS200;TSS200	TBX5;TBX5;RP11-385N17.1;TBX5;TBX5;RP11-385N17.1;RP11-385N17.1;RP11-385N17.1;TBX5	ENST00000349716.5;ENST00000310346.4;ENST00000528549.1;ENST00000349716.5;ENST00000310346.4;ENST00000531202.1;ENST00000532697.1;ENST00000531024.1;ENST00000448888.2	5'UTR;5'UTR;TSS1500;1stExon;1stExon;TSS200;TSS200;TSS200;TSS200	chr12:114845780-114846535	3					TRUE	TRUE
cg16517851	chr12	114845989	-	cg16517851	76775309	7663271	CACATTTAACTAAAAAACAACAACAAAAAATAAATTTCTCTCCATCTTCA	CACGTTTAACTAAAAAACAACGACGAAAAATAAATTTCTCTCCGTCTTCG	I	C	Grn	NA	NA	NA	NA	NA	NA	chr12:114845861-114847650	Island	CCCGCGCGCTGTCACGTTTGGCTGGGGGGCAGCGGCGGGAGGTAAATTTCTCTCCGTCTT[CG]CCTATCAGTGCCGGGTCTGCGCAGCCACAGGTTCCGGACGTCTTGGCCCCGGGAATAAAT	CACGTTTGGCTGGGGGGCAGCGGCGGGAGGTAAATTTCTCTCCGTCTTCG	TBX5;TBX5;TBX5;TBX5;TBX5-AS1	NM_080717;NM_000192;NM_000192;NM_080717;NR_038440	5'UTR;5'UTR;1stExon;1stExon;TSS200				TRUE	12:113330245-113330601			TBX5;TBX5;RP11-385N17.1;TBX5;TBX5;RP11-385N17.1;RP11-385N17.1;RP11-385N17.1;TBX5	ENST00000349716.5;ENST00000310346.4;ENST00000528549.1;ENST00000349716.5;ENST00000310346.4;ENST00000531202.1;ENST00000532697.1;ENST00000531024.1;ENST00000448888.2	5'UTR;5'UTR;TSS1500;1stExon;1stExon;TSS200;TSS200;TSS200;TSS200	TBX5;TBX5;RP11-385N17.1;TBX5;TBX5;RP11-385N17.1;RP11-385N17.1;RP11-385N17.1;TBX5	ENST00000349716.5;ENST00000310346.4;ENST00000528549.1;ENST00000349716.5;ENST00000310346.4;ENST00000531202.1;ENST00000532697.1;ENST00000531024.1;ENST00000448888.2	5'UTR;5'UTR;TSS1500;1stExon;1stExon;TSS200;TSS200;TSS200;TSS200	chr12:114845780-114846535	3
cg10077319	chr12	114846010	+	cg10077319	65670256		TTATATCTTTATTTATTCCCRAAACCAAAACRTCCRAAACCTATAACTAC		II			NA	NA	NA	NA	NA	NA	chr12:114845861-114847650	Island	CTGGGGGGCAGCGGCGGGAGGTAAATTTCTCTCCGTCTTCGCCTATCAGTGCCGGGTCTG[CG]CAGCCACAGGTTCCGGACGTCTTGGCCCCGGGAATAAATAAAGACATAAACCAACCCGGC	CGCAGCCACAGGTTCCGGACGTCTTGGCCCCGGGAATAAATAAAGACATA	TBX5;TBX5;TBX5;TBX5;TBX5-AS1	NM_080717;NM_000192;NM_000192;NM_080717;NR_038440	5'UTR;5'UTR;1stExon;1stExon;Body				TRUE	12:113330245-113330601			TBX5;TBX5;RP11-385N17.1;TBX5;TBX5;TBX5;RP11-385N17.1;RP11-385N17.1;RP11-385N17.1;RP11-385N17.1;RP11-385N17.1;RP11-385N17.1	ENST00000349716.5;ENST00000310346.4;ENST00000528549.1;ENST00000349716.5;ENST00000310346.4;ENST00000448888.2;ENST00000531202.1;ENST00000531202.1;ENST00000532697.1;ENST00000532697.1;ENST00000531024.1;ENST00000531024.1	5'UTR;5'UTR;TSS1500;1stExon;1stExon;TSS200;1stExon;5'UTR;1stExon;5'UTR;1stExon;5'UTR	TBX5;TBX5;RP11-385N17.1;TBX5;TBX5;TBX5;RP11-385N17.1;RP11-385N17.1;RP11-385N17.1;RP11-385N17.1;RP11-385N17.1;RP11-385N17.1	ENST00000349716.5;ENST00000310346.4;ENST00000528549.1;ENST00000349716.5;ENST00000310346.4;ENST00000448888.2;ENST00000531202.1;ENST00000531202.1;ENST00000532697.1;ENST00000532697.1;ENST00000531024.1;ENST00000531024.1	5'UTR;5'UTR;TSS1500;1stExon;1stExon;TSS200;1stExon;5'UTR;1stExon;5'UTR;1stExon;5'UTR	chr12:114845780-114846535	3
cg26196480	chr12	114846347	-	cg26196480	7767357		TAAACAAATAAATACCRAAACRCCRCTCTAACTAATTAAACTTAAAATAC		II			NA	NA	NA	NA	NA	NA	chr12:114845861-114847650	Island	CGGAGGAGCTCTGGGCAAATGAATACCGAGGCGCCGCTCTAGCTGGTTAGGCTTGGGATG[CG]ATAACTCAGTGCCCTCTTGCAGACTTGCATAGAAATAATTACTGGGTTGTCGTGGAGGGG	CGCATCCCAAGCCTAACCAGCTAGAGCGGCGCCTCGGTATTCATTTGCCC	TBX5;TBX5	NM_080717;NM_000192	TSS200;TSS200				TRUE	12:113330670-113330960			RP11-385N17.1;RP11-385N17.1;RP11-385N17.1;RP11-385N17.1;RP11-385N17.1;TBX5;TBX5;TBX5	ENST00000528549.1;ENST00000531202.1;ENST00000532697.1;ENST00000532697.1;ENST00000531024.1;ENST00000448888.2;ENST00000349716.5;ENST00000310346.4	TSS1500;5'UTR;1stExon;5'UTR;5'UTR;TSS1500;TSS200;TSS200	RP11-385N17.1;RP11-385N17.1;RP11-385N17.1;RP11-385N17.1;RP11-385N17.1;TBX5;TBX5;TBX5	ENST00000528549.1;ENST00000531202.1;ENST00000532697.1;ENST00000532697.1;ENST00000531024.1;ENST00000448888.2;ENST00000349716.5;ENST00000310346.4	TSS1500;5'UTR;1stExon;5'UTR;5'UTR;TSS1500;TSS200;TSS200	chr12:114845780-114846535	3						TRUE
cg06911121	chr12	114847164	+	cg06911121	28638155	95615379	ACCTCAAATTTAAAAACATATCATTATTAACAACTTAAAAAACAAAAACA	ACCTCGAATTTAAAAACATATCGTTATTAACAACTTAAAAAACGAAAACG	I	A	Red	NA	NA	NA	NA	NA	NA	chr12:114845861-114847650	Island	TCCAGAGAGCACAACCCGCGTCCTTTCTCTCAGCCAGGCTGCAGTGGCTGCCCCGAGCTT[CG]CTTTCGTTTCCCAAGCTGTTAATAACGATATGTCCCCAAATCCGAGGCTCGTGTTTGCTC	CGCTTTCGTTTCCCAAGCTGTTAATAACGATATGTCCCCAAATCCGAGGC	TBX5;TBX5	NM_080717;NM_000192	TSS1500;TSS1500			DMR		12:113331061-113332033	12:114846576-114847225	Unclassified_Cell_type_specific	RP11-385N17.1;RP11-385N17.1;RP11-385N17.1;TBX5;TBX5;TBX5;RP11-385N17.1	ENST00000531202.1;ENST00000532697.1;ENST00000531024.1;ENST00000448888.2;ENST00000349716.5;ENST00000310346.4;ENST00000528549.1	5'UTR;5'UTR;5'UTR;TSS1500;TSS1500;TSS1500;5'UTR	RP11-385N17.1;RP11-385N17.1;RP11-385N17.1;TBX5;TBX5;TBX5;RP11-385N17.1	ENST00000531202.1;ENST00000532697.1;ENST00000531024.1;ENST00000448888.2;ENST00000349716.5;ENST00000310346.4;ENST00000528549.1	5'UTR;5'UTR;5'UTR;TSS1500;TSS1500;TSS1500;5'UTR	chr12:114846640-114847275	3						TRUE
cg05555207	chr12	114847641	+	cg05555207	70751982	92694224	AAAAATAAACTTCAAAAAAAAACCCAACTAAAAACAACTTCAAAAAAACA	AAAAATAAACTTCGAAAAAAAACCCAACTAAAAACAACTTCGAAAAAACG	I	A	Red	NA	NA	NA	NA	NA	NA	chr12:114845861-114847650	Island	GCAGTAAACTCCGGAGCCGGCTACAGCGCGCATCCTCCCTTCCTCCTTTCGGAGAACTGT[CG]CTTTCCCGAAGCTGCTCCCAGCTGGGTTTTCTCCCGAAGTTTATTTTTCTCATTTTGCAA	CGCTTTCCCGAAGCTGCTCCCAGCTGGGTTTTCTCCCGAAGTTTATTTTT	TBX5;TBX5	NM_080717;NM_000192	TSS1500;TSS1500					12:113331061-113332033			RP11-385N17.1;RP11-385N17.1;TBX5;TBX5;RP11-385N17.1	ENST00000531202.1;ENST00000531024.1;ENST00000349716.5;ENST00000310346.4;ENST00000528549.1	5'UTR;5'UTR;TSS1500;TSS1500;5'UTR	RP11-385N17.1;RP11-385N17.1;TBX5;TBX5;RP11-385N17.1	ENST00000531202.1;ENST00000531024.1;ENST00000349716.5;ENST00000310346.4;ENST00000528549.1	5'UTR;5'UTR;TSS1500;TSS1500;5'UTR	chr12:114847505-114847675	3						TRUE
cg06912966	chr12	114852359	+	cg06912966	42793153		ACTTTCTAAAAAAATCATTTTCTTCCTAACTTACAAATATAACAACCAAC		II			NA	NA	NA	NA	NA	NA	chr12:114851957-114852360	Island	CGCTCCCTTCGCTTCCCGGTGTTTCAGGCTCTTCCCACCGCCTGTTTGCTCTGGGCGCAG[CG]CTGGCTGCCACACTTGCAAGTTAGGAAGAAAATGACTTCTTTAGAAAGTGGGGGACTCTG	CTTTCTAAAGAAGTCATTTTCTTCCTAACTTGCAAGTGTGGCAGCCAGCG							TRUE										chr12:114851240-114853155	3						TRUE
cg18470839	chr12	114878173	+	cg18470839	20614213	79765928	CTTCATTATATATATAAAAATTAAAAACACACCCACAACTATACACTCCA	CTTCATTATATATATAAAAATTAAAAACACACCCGCGACTATACGCTCCG	I	A	Red	NA	NA	NA	NA	NA	NA	chr12:114878143-114879155	Island	CCCAGTGCTCATCGTTACACCCTTAGGTCTGCGCCTGCGGGTGGGGGCCACGGGCTGTGC[CG]GAGCGCATAGCCGCGGGTGTGCCCTTAATTTTCATATATATAATGAAGTGTCTGCGCGCT	CTTCATTATATATATGAAAATTAAGGGCACACCCGCGGCTATGCGCTCCG						RDMR		12:113362508-113362572											chr12:114877069-114878228	5	chr12:114876479-114886785	6		TRUE
cg06721255	chr12	114878877	+	cg06721255	12723855		TAAAAAAATTCTTACAAATACCCRAACACTAAAAAACCCTAATAAAATCC		II			NA	NA	NA	NA	NA	NA	chr12:114878143-114879155	Island	GCCACAGACGCCCGATTTCCTCGGTGCCATGTGGGCTCCTAGCTGCCGCCACAGAGCGGC[CG]GATCCTACCAGGGTTTCCCAGTGCCCGGGTACCTGCAAGAATCTTCCCAGGACGGGAGCA	GGGAAGATTCTTGCAGGTACCCGGGCACTGGGAAACCCTGGTAGGATCCG						RDMR		12:113362928-113363455									chr12:114878300-114879055	3						TRUE
cg01529365	chr12	114879154	+	cg01529365	23737127		ACACATAAACACAACCTAACACAATATACACATCCTAATAAAAAATAAAC		II			NA	NA	NA	NA	NA	NA	chr12:114878143-114879155	Island	CTCACGTGCGCCTAGAATTATAATACAATATAACACATCGTAATATCGGATATTATACCA[CG]TTTACCTCCCATTAGGATGTGTATATTGTGTTAGGCTGTGCTTATGTGTTTGTTACGACG	CACATAAGCACAGCCTAACACAATATACACATCCTAATGGGAGGTAAACG						RDMR											chr12:114879125-114879795	3						TRUE
cg07533951	chr12	114879558	+	cg07533951	36749135		CTAAAAACCTATCCATACTAAATCCTCAACCAACAAATTACAACATACAC		II			NA	NA	NA	NA	NA	NA	chr12:114878143-114879155	S_Shore	CAACAATATATATTTATTTTATTACATTCTCACCATCTGGCTGAGAGGAGCCGCTACCAG[CG]TGCATGCTGCAACCTGTTGGCTGAGGACCCAGTATGGACAGGCCTCCAGTTCTACTACAG	TGGAGGCCTGTCCATACTGGGTCCTCAGCCAACAGGTTGCAGCATGCACG						RDMR											chr12:114879125-114879795	3						TRUE
cg00924143	chr12	114881676	+	cg00924143	36683100	61658522	AACACCACTTATATCATCATTTCTAAATACACACAAACAAATTTACTCCA	AACGCCACTTATATCATCGTTTCTAAATACGCGCGAACAAATTTACTCCG	I	C	Grn	NA	NA	NA	NA	NA	NA	chr12:114881649-114881937	Island	AGGGCTAGAGTGGAGGCCACTGGGAGGGGAGGGTCGCTGGGGTCGCTGGGCGCGCGCGCG[CG]GAGCAAATTTGCCCGCGCGCACCCAGAAACGATGACATAAGTGGCGCTGATGAGCGCTGC	AGCGCCACTTATGTCATCGTTTCTGGGTGCGCGCGGGCAAATTTGCTCCG								12:113366049-113366577									chr12:114881660-114882675	3						TRUE
cg01396176	chr12	114881783	+	cg01396176	77696891		CATTTCTAAATATATCTAAACCCAATTCCRAAATATAAAACAATCCCTCC		II			NA	NA	NA	NA	NA	NA	chr12:114881649-114881937	Island	GCTGATGAGCGCTGCGCGGCTGAAACGCGACTACATAAAGGGTCCGCCGGCAGCGTGGGC[CG]GAGGGATTGCTTCACACTCCGGAATTGGGCCCAGACACATTTAGAAATGTTTTGCTGGAC	ATTTCTAAATGTGTCTGGGCCCAATTCCGGAGTGTGAAGCAATCCCTCCG								12:113366049-113366577									chr12:114881660-114882675	3						TRUE
cg19858749	chr12	114882068	+	cg19858749	77677829		ACCRATACTAAAACCTACAATATTTCCTTTAATACCAAATTCTTACCCRC		II			rs16944293	0.194732	NA	NA	NA	NA	chr12:114881649-114881937	S_Shore	CAGGGGTCTGTCTGCAGCCTGCAGCGCCCCAGCTGTGACCAGAGAAGCATTAAGGAGCGG[CG]CGGGCAAGAATTTGGCATCAAAGGAAATACTGTAGGTTTCAGCATCGGTCTCTCCCGCTG	CGCGGGCAAGAATTTGGCATCAAAGGAAATACTGTAGGTTTCAGCATCGG						DMR		12:113366049-113366577									chr12:114881660-114882675	3						TRUE
cg25403721	chr12	114885372	-	cg25403721	81747277	15627569	TAAACACAACTAAACCAAAATAAAAACACACAATAAACCCAAACCAAACA	TAAACGCAACTAAACCGAAATAAAAACGCGCGATAAACCCAAACCAAACG	I	C	Grn	NA	NA	NA	NA	NA	NA	chr12:114885105-114885418	Island	CCGAGTGAACTCTAGGCGCAGCTGGACCGGGGTGAGGGCGCGCGGTGAGCCCAGGCCAAG[CG]CTGGAAGAAACGAACTGGGGGCCGAGTTCGGGCGGCGATCTGCCGGGGACCCAGTCCTGA	TAGGCGCAGCTGGACCGGGGTGAGGGCGCGCGGTGAGCCCAGGCCAAGCG								12:113369544-113370036									chr12:114885025-114885655	3						TRUE
cg22799141	chr12	114885621	+	cg22799141	98608268		TATCTAAAAAAAATCAACCRACACCTCAACTAACTAAAACRTATATTCCC		II			rs7303913	0.3252	NA	NA	NA	NA	chr12:114886354-114886579	N_Shore	TGTTCTGAGCAGAAGAGGGCAATGGTTCAACCTGTTTGACCCCGCCCGGGTCTCCTTCTG[CG]GGAACATACGCCCCAGTCAGCTGAGGTGCCGGCTGACTTTCCCCAGACAGTGCCAAAATG	CGGGAACATACGCCCCAGTCAGCTGAGGTGCCGGCTGACTTTCCCCAGAC								12:113369544-113370036									chr12:114885025-114885655	3						TRUE
cg01519253	chr12	114886463	-	cg01519253	80709545	23644154	CCAATTATAACACTAAACACCCCCAAAATAAACCCAATAAACTATCAACA	CCGATTATAACACTAAACGCCCCCAAAATAAACCCGATAAACTATCGACG	I	C	Grn	NA	NA	NA	NA	NA	NA	chr12:114886354-114886579	Island	CCAGCCGCGTTTCCGGTTGTAGCACTGGGCGCCCCCAGAGTGGACCCGATAAGCTATCGG[CG]CGGCCCAGGAGGGGCGGTCAGCGGCGAGTCAGGGCACCTCGGACCGGCTCCCGGCTCCCG	CCGGTTGTAGCACTGGGCGCCCCCAGAGTGGACCCGATAAGCTATCGGCG								12:113370354-113371203									chr12:114886065-114886675	3						TRUE
cg15964309	chr12	114886561	+	cg15964309	43667109		AAACCRATATATAAAATAATTATAACCAAAAACRCCTAAACAAACATCTC		II			NA	NA	NA	NA	NA	NA	chr12:114886354-114886579	Island	CCTCGGACCGGCTCCCGGCTCCCGGTCCGGCTGCCTGCCAGCGGCCGCTCAGGACAGAAG[CG]AGATGCCTGCCTAGGCGTTTCTGGTTACAATCACCTCACACACCGGCCTGCATTCCGCCT	GGCCGGTGTGTGAGGTGATTGTAACCAGAAACGCCTAGGCAGGCATCTCG								12:113370354-113371203									chr12:114886065-114886675	3						TRUE
cg00565679	chr12	115371893	-	cg00565679	95755594		TACAATAATAAAATCTATACAACAATCTAACCCTACACTACAATAATAAC		II			NA	NA	NA	NA	NA	NA		OpenSea	TCTGAGACTCCTGCAATGATGAGGTCTATGCAGCAATCTGACCCTGCACTGCAGTAATGG[CG]GGGAGGCACACATGCTGGATGTCAGGTCTGTCCCGTATTTGTATATTGTCATTTGATGGG	GCAATGATGAGGTCTATGCAGCAATCTGACCCTGCACTGCAGTAATGGCG							TRUE										chr12:115371325-115371915	3						TRUE
cg20385971	chr12	116722336	-	cg20385971	91604419		TTAAAATATTTCAAATCTCCTCTTAAATAATTTTATACCAATCRAACTAC		II			NA	NA	NA	NA	NA	NA		OpenSea	CAATTTTTAAGTTGAGATGTTTCAAGTCTCCTCTTAAATGGTTTTATACCAATCGAGCTA[CG]CTGTCTTGGGCAATAACAGTTTTGCTCATAACCACTAAGGATTTCCTAATTGTTCCAACC	TGAGATGTTTCAAGTCTCCTCTTAAATGGTTTTATACCAATCGAGCTACG																	chr12:116722300-116722490	3
cg10844712	chr12	118668055	-	cg10844712	68802903		TCTCAATATTATTTACCAAATAAACCATCATTTCCCCATTAATCTATAAC		II			NA	NA	NA	NA	NA	NA		OpenSea	ATTAACACATTTCTCAGTATTATTTACCAAATGAGCCATCATTTCCCCATTGATCTGTAA[CG]GCTTTTGTGTCTTATACCAAAATCTGACTCATACTAGAGTTTCCTAGTCTGTTCTACTGG	CTCAGTATTATTTACCAAATGAGCCATCATTTCCCCATTGATCTGTAACG	TAOK3	NM_016281	Body								TAOK3	ENST00000359811.4	5'UTR	TAOK3;TAOK3	ENST00000537305.1;ENST00000359811.4	3'UTR;5'UTR	chr12:118668020-118668230	3
cg24967811	chr12	123503709	+	cg24967811	63755896		TCATACACCATATAATTCACCCACTTAAAATATACAATTCAAAAATTCTC		II			NA	NA	NA	NA	NA	NA		OpenSea	GGTGATGAAAGTGCTCTGGAATTAGGTAGTGGTGATGGTTGCACAACTCTGTGAATATAC[CG]AGAACCTTTGAACTGTACACTTTAAGTGGGTGAATTATATGGTGTATGAATTATAGCTCA	CATACACCATATAATTCACCCACTTAAAGTGTACAGTTCAAAGGTTCTCG	PITPNM2	NM_020845	Body				TRUE				PITPNM2	ENST00000546049.1	3'UTR	PITPNM2;PITPNM2	ENST00000546049.1;ENST00000451868.2	3'UTR;3'UTR	chr12:123503560-123503915	3						TRUE
cg09698465	chr12	133000178	-	cg09698465	81638323	78691382	AACCAAAACAAAAAACAACAACCCCAAAAAAACAAAACAAACAAAATCCA	AACCAAAACAAAAAACAACGACCCCGAAAAAACGAAACGAACGAAATCCG	I	C	Grn	NA	NA	NA	NA	NA	NA	chr12:133000027-133000246	Island	CTGAAGAAGGCGGACCAGGGCAGGGAGCAGCGGCCCCGGGAGGGCGGGGCGGACGGGGTC[CG]CGGAGGGAGAGGGGCAGGGGGTGTGGCGGCTGCAGGCGGAGCAGGGGCTGGGCCTCCCGT	GACCAGGGCAGGGAGCAGCGGCCCCGGGAGGGCGGGGCGGACGGGGTCCG								12:131510181-131510753											chr12:132999750-133007334	6				TRUE
cg13730219	chr13	21896301	+	cg13730219	2714315		TAAACTAATTTAATTTAAAAAATCTATTCAAATAAACTAACCAACTACAC		II			NA	NA	NA	NA	NA	NA	chr13:21894085-21894606	S_Shore	AATGCTGTCCTCACAGAACATACCCTCCTCTCCTCTTCCTCCCCTGCCCATCTGCATAGA[CG]TGTAGTTGGCCAGCTTACCTGAATAGATCTTTTAAATCAAACCAGTCTAAATATTTGTAA	CGTGTAGTTGGCCAGCTTACCTGAATAGATCTTTTAAATCAAACCAGTCT											LINC00422	ENST00000434601.1	3'UTR	LINC00422	ENST00000434601.1	3'UTR	chr13:21896125-21896375	3						TRUE
cg22412298	chr13	22025367	-	cg22412298	23808821		TTTCATAACCCAAAACAAAAACTATATATAAAACCAATAAACCATTTCAC		II			NA	NA	NA	NA	NA	NA		OpenSea	AAGAATCACTGTTTCATAACCCAAAACAAAGACTGTATGTAGGACCAATAAGCCATTTCA[CG]TAGCCTTTACCACTAAAGATTGTGAAATACATGTTTTGTAACTATAATTAGTATTATTAT	CGTGAAATGGCTTATTGGTCCTACATACAGTCTTTGTTTTGGGTTATGAA	ZDHHC20;ZDHHC20;ZDHHC20;ZDHHC20	NR_104487;NR_104486;NM_153251;NM_001286638	Body;Body;Body;5'UTR								ZDHHC20	ENST00000542645.1	5'UTR	ZDHHC20	ENST00000542645.1	5'UTR	chr13:22025120-22025575	3
cg09237247	chr13	40755725	+	cg09237247	78767365		TCAACATTATTAAACACTAAAAAACTTCATATATCCATAACTAATTAAAC		II			NA	NA	NA	NA	NA	NA		OpenSea	AGAGAGTTTAGCCAAGGTGGGAAGCTACTACATGTGGTGAGGCCATGTGTGGCAAGCATG[CG]TCTAACTAGCCATGGACACATGAAGTCCTTCAGTGCTTAACAATGCTGAGTCATATATTA	CAGCATTGTTAAGCACTGAAGGACTTCATGTGTCCATGGCTAGTTAGACG	LINC00332	NR_046870	TSS1500								LINC00332	ENST00000455241.1	TSS1500	LINC00332	ENST00000455241.1	TSS1500	chr13:40755625-40755975	3
cg19544057	chr13	40794844	+	cg19544057	75782560		ATTCTCAAAATTTAAATCTATAATATCTACACATTTCCCACTATTTCAAC		II			NA	NA	NA	NA	NA	NA		OpenSea	TGAGAAAACCTCTAACGCCATTGCAGAACTGGGGGTTGTAAAAACGTTAGTCCAAGCTGA[CG]CTGAAACAGTGGGAAATGTGTAGACACCACAGACTCAAATTCTGAGAATTCTTTATTTTT	CGCTGAAACAGTGGGAAATGTGTAGACACCACAGACTCAAATTCTGAGAA	LINC00548	NR_033877	TSS1500														chr13:40794660-40794990	3
cg24393084	chr13	89815421	-	cg24393084	9786550	70638290	TTCTAAATATACACCATAAACAAAAATCCCTAACCTCCCAACTACAAACA	TTCTAAATATACACCGTAAACAAAAATCCCTAACCTCCCGACTACAAACG	I	A	Red	rs314388	0.09186	NA	NA	NA	NA		OpenSea	CGATTAGCCTGCTTCTAGATATACACCGTAAGCAGGAGTCCCTAACCTCCCGGCTGCAAA[CG]GCTATGTGTCCGTGGTCTGTTAGGAACCCGGCCGCACAGCAGATGAGTGGCCGGGAGCCT	TTCTAGATATACACCGTAAGCAGGAGTCCCTAACCTCCCGGCTGCAAACG								13:88613412-88613499									chr13:89815345-89815735	3						TRUE
cg03871717	chr13	89815451	-	cg03871717	1655847	99764336	TAACCTCCCAACTACAAACAACTATATATCCATAATCTATTAAAAACCCA	TAACCTCCCGACTACAAACGACTATATATCCGTAATCTATTAAAAACCCG	I	A	Red	rs314388	0.09186	NA	NA	NA	NA		OpenSea	AGCAGGAGTCCCTAACCTCCCGGCTGCAAACGGCTATGTGTCCGTGGTCTGTTAGGAACC[CG]GCCGCACAGCAGATGAGTGGCCGGGAGCCTTACTGCCTGAGCTCCGCCTCCTGTCAGATC	TAACCTCCCGGCTGCAAACGGCTATGTGTCCGTGGTCTGTTAGGAACCCG								13:88613412-88613499									chr13:89815345-89815735	3						TRUE
cg11292807	chr13	99922428	-	cg11292807	75708872		ATTCTAATTATTCATAAACTCAACTCAACACAATTCCAAATTTTAACTAC		II			NA	NA	NA	NA	NA	NA		OpenSea	AATGATTTTTAGTTCTGATTATTCATGGGCTCAGCTCAGCACAGTTCCAAATTTTAACTA[CG]TAAGGTGAGGCAACACACTACTTGGCCCTAATAGTAACATTAAAGAAAAAAATAATCATT	CGTAGTTAAAATTTGGAACTGTGCTGAGCTGAGCCCATGAATAATCAGAA	UBAC2;UBAC2;UBAC2;MIR548AN	NR_026644;NM_001144072;NM_177967;NR_039765	Body;Body;Body;Body											UBAC2;UBAC2;UBAC2	ENST00000468067.1;ENST00000473091.1;ENST00000494576.1	5'UTR;5'UTR;5'UTR	chr13:99922240-99922570	3
cg06152010	chr13	100136939	+	cg06152010	85710250		CTCCTATCAAATATAAACAATTTCACAAAACATAAACATTAAACAACRCC		II			rs73558147	0.025594	NA	NA	NA	NA		OpenSea	GTTGAGACATGATTACAGAGGGTTACAGTGTTTTCGTCTTGCTACATCAACATCACAACA[CG]GCGTTGTCTAATGTTCATGTTCTGTGAAATTGCTTATATTTGACAGGAGAATGCCAAGTC	CGGCGTTGTCTAATGTTCATGTTCTGTGAAATTGCTTATATTTGACAGGA																	chr13:100136745-100137015	3
cg25421409	chr13	107026684	+	cg25421409	15612960		TTACTTCCTTTCTAAACCACATAAATAAACTTTTCTTATTTAAAATATAC		II			NA	NA	NA	NA	NA	NA		OpenSea	AAAGTCCTTAACCTCTCCCTGTGTAAGTGAAGAGTGGTTTGAATGGTTATAGTTGCTTTG[CG]TACATCTTAAATAAGAAAAGTCCATTCATGTGGTCTAGAAAGGAAGCAATAATTCTCTTT	TGCTTCCTTTCTAGACCACATGAATGGACTTTTCTTATTTAAGATGTACG					chr13:107026666-107026666												chr13:107026660-107026950	3
cg25990696	chr13	110042516	-	cg25990696	83774320		TTTTCATAAACAAATAAATTTACAAAATCAAACCTACCCTTCCRACCTAC		II			NA	NA	NA	NA	NA	NA		OpenSea	AATATGGGCTGTTTTCATAGGCAAATGAATTTGCAAAATCAGACCTACCCTTCCGGCCTA[CG]CTGCCATCGCTACAAATATCAACGAAGTCAGCAAATAAACAATTCTCAAAGGAGCCTTCC	TTTCATAGGCAAATGAATTTGCAAAATCAGACCTACCCTTCCGGCCTACG					chr13:110042212-110042212												chr13:110042280-110042555	3
cg21602531	chr13	111034740	-	cg21602531	26655117		AAAACTTACAAAACTTAAAATTTTCATAAAACAATATACACCCRTCTTCC		II			NA	NA	NA	NA	NA	NA	chr13:111038079-111038401	N_Shelf	GGGGAAAAAACAAGACTTGCAAGACTTGAAGTTTTCATAGAACAATGTGCACCCGTCTTC[CG]CCCACTTCCCCAGAGAGAAATATATGAATCACATAGCAGTAAATGAGTAAAGTATCAAAA	AGACTTGCAAGACTTGAAGTTTTCATAGAACAATGTGCACCCGTCTTCCG	COL4A2	NM_001846	Body														chr13:111034560-111034910	3
cg09238199	chr13	111097777	+	cg09238199	14662833		CAATCAATCTCACCCCCRTAATATTATACAATCTATTCTTCTAACCCCAC		II			NA	NA	NA	NA	NA	NA		OpenSea	CTGAAAAGGGGAACCTGCACCTAGGGCAGCCTCCAGCCCTAATGACTCACGTGGAGGAAA[CG]TGGGGTTAGAAGAACAGATTGTACAACACCACGGGGGTGAGACTGACTGCAGCCCACCAC	CGTGGGGTTAGAAGAACAGATTGTACAACACCACGGGGGTGAGACTGACT	COL4A2	NM_001846	Body				TRUE										chr13:111097660-111097910	3						TRUE
cg20690458	chr13	111174402	+	cg20690458	47694275		AATTTCRCAACAACAACCCATTAAAAAATAAACRCAAATCAACCTAACTC		II			NA	NA	NA	NA	NA	NA		OpenSea	GAAAATAAATATAACTTCTGTCCCTACAGTGGTATATTCAACCAAGTCAATAAAAAGTCA[CG]AGTCAGGCTGATTTGCGTTCACTTCTCAATGGGCTGCTGTTGCGAAACTGAAGTTTTAAA	CGAGTCAGGCTGATTTGCGTTCACTTCTCAATGGGCTGCTGTTGCGAAAC					chr13:111174336-111174336												chr13:111174360-111174635	3
cg14423777	chr13	115060901	+	cg14423777	28622928		CTAAAATAAAATCCRCTAATACATTCATAAAAAACCAACAAACCAAAACC		II			NA	NA	NA	NA	NA	NA		OpenSea	TCTGGCGTGCTCCCCAGCTCGTCTCCAGCGGCTCTGGCGTGCTCCCCAGCTCGTCTCCAG[CG]GCTCTGGCCTGCTGGTTTCTCATGAATGCACCAGCGGATTCCACCTCAGGACTCCGCACG	CGGCTCTGGCCTGCTGGTTTCTCATGAATGCACCAGCGGATTCCACCTCA	UPF3A;UPF3A	NM_080687;NM_023011	Body;Body								UPF3A	ENST00000475218.1	5'UTR	UPF3A;UPF3A;UPF3A;UPF3A	ENST00000480362.1;ENST00000474056.1;ENST00000493727.1;ENST00000475218.1	5'UTR;5'UTR;5'UTR;5'UTR	chr13:115060600-115061115	3
cg15890617	chr14	61575980	+	cg15890617	5654488		CAAAATTTTACTCTTAATTTCCTTAACATACTTTCCACAAATATTCCACC		II			NA	NA	NA	NA	NA	NA		OpenSea	GCCTGCCTCCACCAGAGGAAGAACCACTCGTGAGGGGGGCTGTGTCTGTTGCACTTACCA[CG]GTGGAACACCTGTGGAAAGCATGCTAAGGAAACTAAGAGTAAAACCTTGACTCCCCTTGC	CGGTGGAACACCTGTGGAAAGCATGCTAAGGAAACTAAGAGTAAAACCTT							TRUE										chr14:61575945-61576355	3
cg20194367	chr14	61929688	-	cg20194367	81637151		AATTCAAATTTAAATCAAACTAACTCTAACTCCATATATTATCTTATTCC		II			NA	NA	NA	NA	NA	NA		OpenSea	GGCAGAGACAAAGTTCAAGTTTAGGTCAGGCTGACTCTGACTCCATATGTTGTCTTATTC[CG]CATTTAGTTGGTTGATTCAGCCTCGGCTTAAGCACCTCCTATCTGTCTTGGCTCCCCTCC	CGGAATAAGACAACATATGGAGTCAGAGTCAGCCTGACCTAAACTTGAAC	PRKCH	NM_006255	Body				TRUE							PRKCH;PRKCH;PRKCH	ENST00000555233.1;ENST00000555604.1;ENST00000555185.1	TSS200;5'UTR;5'UTR	chr14:61929265-61929795	3
cg10586864	chr14	61932814	-	cg10586864	89696159		CAATCTATATCCAAATCAAATTCTACCCAAAATAATAAATTAACAAACCC		II			NA	NA	NA	NA	NA	NA		OpenSea	ATGATGATGAACAGTCTGTATCCAAGTCAGGTTCTGCCCAAGATAGTGAATTGGCAGACC[CG]TTCCCCTCCCCAGCCTCAAAAAAGACTGCCAGGAAATTATGCCAGTAAGCTATCAGGGAC	CGGGTCTGCCAATTCACTATCTTGGGCAGAACCTGACTTGGATACAGACT	PRKCH	NM_006255	Body											PRKCH;PRKCH;PRKCH	ENST00000555604.1;ENST00000555233.1;ENST00000555185.1	5'UTR;5'UTR;5'UTR			chr14:61932277-61935094	6	chr14:61932555-61934167	6
cg23174662	chr14	62166083	+	cg23174662	6633595		CTCTTAACATACAAAAATAAAATATAACCACAAAATCTAAACCCTAAACC		II			NA	NA	NA	NA	NA	NA	chr14:62161847-62163231	S_Shelf	ACCTGTTAACTTCCATTGTCTTTACTTTTAACGCCATTGTCTGTGACTCTAATGGTGTCA[CG]GCTCAGGGTTTAGATTTTGTGGTTACATTCTATTCTTGTATGTCAAGAGTGGTGTATAGA	CGGCTCAGGGTTTAGATTTTGTGGTTACATTCTATTCTTGTATGTCAAGA	HIF1A;HIF1A	NM_001530;NM_181054	Body;Body								HIF1A;HIF1A;HIF1A;HIF1A	ENST00000539494.1;ENST00000394988.4;ENST00000557538.1;ENST00000557206.1	5'UTR;5'UTR;5'UTR;5'UTR	HIF1A;HIF1A;HIF1A;HIF1A;HIF1A;HIF1A	ENST00000557446.1;ENST00000553999.1;ENST00000539494.1;ENST00000394988.4;ENST00000557538.1;ENST00000557206.1	5'UTR;5'UTR;5'UTR;5'UTR;5'UTR;5'UTR	chr14:62164925-62166170	3						TRUE
cg10996467	chr14	71388671	+	cg10996467	11649162		CCCAACACAATAACTATTAACTTAAAATAACCATCAAAATCACCTATCCC		II			NA	NA	NA	NA	NA	NA		OpenSea	AATATTTTTAATTTGTCTATTGGTACATTTGGAGGGGGAGTTGTTTTTCAAAATATATGT[CG]GGATAGGTGATTCTGATGGCCATTCCAAGTTAACAGTCACTGTGCTGGGAGGTCTGTTAT	CGGGATAGGTGATTCTGATGGCCATTCCAAGTTAACAGTCACTGTGCTGG	PCNX;PCNX	NM_014982;NM_001308160	Body;Body											PCNX;PCNX	ENST00000554292.1;ENST00000554879.1	5'UTR;5'UTR	chr14:71388480-71388715	3
cg24785495	chr14	71839232	-	cg24785495	56625824		ATTTACAATTCRCTATTTCTATCTATATTCTACATTTACRTTTTCAATAC		II			NA	NA	NA	NA	NA	NA		OpenSea	CTTTTTCCAAAATTTACAATTCGCTATTTCTGTCTGTGTTCTACATTTACGTTTTCAGTA[CG]TAGAATTTAAATATTCATGTACATTCTGTCCTAGTGACTAAGGAGCATTATGTAAGGAAT	CGTACTGAAAACGTAAATGTAGAACACAGACAGAAATAGCGAATTGTAAA					chr14:71839144-71839144		TRUE							SIPA1L1;SIPA1L1;SIPA1L1;SIPA1L1;SIPA1L1;SIPA1L1;SIPA1L1;SIPA1L1	ENST00000553453.1;ENST00000555989.1;ENST00000556408.1;ENST00000554126.1;ENST00000556780.1;ENST00000554362.1;ENST00000555652.1;ENST00000557151.1	5'UTR;5'UTR;5'UTR;5'UTR;5'UTR;5'UTR;5'UTR;5'UTR	chr14:71839180-71839655	3
cg05979910	chr14	76330852	+	cg05979910	57722903		TATAACTCCCTCACTCAATAATTTCTAACATTTTATAAACAATAAATAAC		II			rs8009747	0.225744	NA	NA	NA	NA		OpenSea	GTGACTGTACACACAAAAATCCTTGCTGTTGTGCAACTTATGTGTAGGGAGATGTTGATT[CG]CTACTCACTGTCTATAAAATGCCAGAAACTACTGAGTGAGGGAGCTATATAAGTATATAG	CGCTACTCACTGTCTATAAAATGCCAGAAACTACTGAGTGAGGGAGCTAT	TTLL5	NM_015072	Body														chr14:76330700-76331015	3
cg00500047	chr14	81323414	-	cg00500047	35765932		TACAAACATAAATCACCATACCCAACCATATTTTTCATTTTAAATAATTC		II			NA	NA	NA	NA	NA	NA		OpenSea	AGTGCTGGAATTACAGGCATGAGTCACCATGCCCAGCCATGTTTTTCATTTTAAGTAATT[CG]GCTGAAGATGAAGAAATAATATTCAATGTATATGAAATAGCCAGTAAAAAATGAGTCAGG	ACAGGCATGAGTCACCATGCCCAGCCATGTTTTTCATTTTAAGTAATTCG	CEP128	NM_152446	Body														chr14:81323300-81323530	3
cg20606481	chr14	93074212	+	cg20606481	8632437		AAACTAACTTTTTTCAATATAACTTCCTTAAAATTCATCCAAATTATTCC		II			NA	NA	NA	NA	NA	NA		OpenSea	ATGGTACATCCTTACTACAGAATATTACTCAGCAGTAAAAGGCAATGAACTGTTGATTCA[CG]GAACAACTTGGATGAACCTCAAGGAAGTTACACTGAAAAAAGCCAGTCTTCAAAAGATAT	CGGAACAACTTGGATGAACCTCAAGGAAGTTACACTGAAAAAAGCCAGTC	RIN3	NM_024832	Body								RIN3	ENST00000418924.2	5'UTR	RIN3;RIN3	ENST00000556385.1;ENST00000418924.2	5'UTR;5'UTR	chr14:93074000-93074335	3
cg10832239	chr14	106183770	-	cg10832239	87775574		AAAAAAAAACATAAATCTAAACTAAAAACCAACAAACCAAATATAACAAC		II			NA	NA	NA	NA	NA	NA	chr14:106185741-106186041	N_Shore	GACTTTACCTGAGAAGGAGGCATGAGTCTGGGCTGGAGACCAGCAGACCAGGTATGACAG[CG]CTGAGCTGGGGAGTCTCTGGGGTGCTGAGGGGTGATTGATGGGAACCACTGCTTGGGCAC	GAAGGAGGCATGAGTCTGGGCTGGAGACCAGCAGACCAGGTATGACAGCG																			chr14:106181984-106184289	6				TRUE
cg23804921	chr15	30861172	+	cg23804921	97704282		TCTCTATCAAACCTAATAACTATTATTTTAAACTCCCCAAAACRAAAAAC		II			NA	NA	NA	NA	NA	NA	chr15:30864782-30865586	N_Shelf	AGCCCCTTTGGGCTTCCCTCTTCTCTGGTCACCGTGTCTTCCAACCCACTTGTCCAGGGC[CG]CCTCTCGCCTTGGGGAGCCCAAAACAACAGCCACCAGGCCTGATAGAGAAGAAACACTGC	CTCTATCAGGCCTGGTGGCTGTTGTTTTGGGCTCCCCAAGGCGAGAGGCG																								TRUE
cg13602831	chr15	34563890	-	cg13602831	16619555		TAAATCACAAATATACAACTTAATTATTACAACAACAATTTCACCCTCCC		II			NA	NA	NA	NA	NA	NA		OpenSea	AGAAAAGTTCATAAATCACAGGTGTACAGCTTGATTATTACAACAGCAGTTTCACCCTCC[CG]TATATCTCCTCAGCCTGACCCTGAGTTTTGCAAGAGACCCGATGAGTCAGTGGGAACAGT	CGGGAGGGTGAAACTGCTGTTGTAATAATCAAGCTGTACACCTGTGATTT	SLC12A6;SLC12A6;SLC12A6;SLC12A6;SLC12A6;SLC12A6	NM_005135;NM_001042497;NM_133647;NM_001042494;NM_001042495;NM_001042496	Body;Body;Body;Body;Body;Body								SLC12A6;SLC12A6	ENST00000451844.2;ENST00000560164.1	5'UTR;5'UTR	SLC12A6;SLC12A6;SLC12A6	ENST00000451844.2;ENST00000560332.1;ENST00000560164.1	5'UTR;5'UTR;5'UTR	chr15:34563780-34564035	3
cg07136652	chr15	39627235	+	cg07136652	61775208		CTCCCTATAAACTAATATCCCAACTTTTATATTAATCTAATATAACTAAC		II			NA	NA	NA	NA	NA	NA		OpenSea	CTTTTGAGCGGTCCCTGGAGTCAAGACTCCTCACAGTTCTTTACTTTTAATATTTCCCCA[CG]TCAGCCACACTAGACTAACACAAAAGTTGGGACATCAGCCTACAGGGAGGAACTGTACCA	TCCCTGTAGGCTGATGTCCCAACTTTTGTGTTAGTCTAGTGTGGCTGACG					chr15:39627132-39627132		TRUE							RP11-624L4.1;RP11-624L4.1;RP11-624L4.1	ENST00000559318.1;ENST00000560484.1;ENST00000558209.1	3'UTR;3'UTR;3'UTR	chr15:39626980-39627390	3
cg04188723	chr15	40096351	-	cg04188723	84805446		TTTACTCACTAACATATAACAAACCCAAACTTCCATTAATTTCCAATCCC		II			NA	NA	NA	NA	NA	NA		OpenSea	TCTGACTGCCATTTGCTCACTGACATGTAACAAACCCAGGCTTCCATTAATTTCCAATCC[CG]TTACATGTTGGGAAACAGATTGCAACATAAGCACACAGGCTCACTATAAATAATGTTCTT	CGGGATTGGAAATTAATGGAAGCCTGGGTTTGTTACATGTCAGTGAGCAA	GPR176;GPR176;GPR176	NM_001271855;NM_007223;NM_001271854	Body;Body;Body								GPR176	ENST00000560729.1	3'UTR	GPR176;GPR176	ENST00000558041.1;ENST00000560729.1	3'UTR;3'UTR	chr15:40096265-40096575	3
cg01081584	chr15	40268610	-	cg01081584	46694557		ATACCTATTTATACAAAACTCCRAACRACTAACCTTCCCCTAACTATACC		II			NA	NA	NA	NA	NA	NA	chr15:40268581-40269061	Island	GTGCGGTGCAAATGCCTGTTTGTGCAAGGCTCCGAGCGGCTGACCTTCCCCTGGCTGTGC[CG]CAGGTGCAGAACAAGTTGGACGGCTGCTGCTACGCAGTGAAGCGCATCCCCATCAACCCG	CGGCACAGCCAGGGGAAGGTCAGCCGCTCGGAGCCTTGCACAAACAGGCA	EIF2AK4	NM_001013703	Body				TRUE				EIF2AK4	ENST00000382727.2	ExonBnd	EIF2AK4;EIF2AK4	ENST00000557801.1;ENST00000382727.2	TSS1500;ExonBnd	chr15:40268445-40269135	3						TRUE
cg20023184	chr15	50150583	+	cg20023184	61783844		TATATAAAAAAATCAAATACAATCCTTTACCATAATAACTACCTATAAAC		II			NA	NA	NA	NA	NA	NA		OpenSea	AATTAGACATTGAAAACCAACATCTGGTTAAGTGTAGGCAGGCATGTAAGGGAAAGACAA[CG]TCCATAGGCAGTTACTATGGTAAAGGACTGCATTTGACTCTTTTACACATATTATTTCAT	CGTCCATAGGCAGTTACTATGGTAAAGGACTGCATTTGACTCTTTTACAC	ATP8B4	NM_024837	3'UTR								ATP8B4	ENST00000284509.6	3'UTR	ATP8B4;ATP8B4	ENST00000558498.1;ENST00000559726.1	3'UTR;3'UTR	chr15:50150400-50150590	3						TRUE
cg00483256	chr15	57940135	-	cg00483256	81754474		TTAACTTATACTACTTATAAAACCTAAATCATATACTAAAATCCTACCCC		II			NA	NA	NA	NA	NA	NA		OpenSea	ATGGTGTGAACTTGACTTATACTGCTTGTGAAACCTGAGTCATGTGCTGAAATCCTGCCC[CG]CCACCGCTTTCCTCCCTTAACTGGATCCTTAGCCTTGGACTCCAAGGCTACAGCTCTGTC	CGGGGCAGGATTTCAGCACATGACTCAGGTTTCACAAGCAGTATAAGTCA	GCOM1;GCOM1;GCOM1;GCOM1;GCOM1;MYZAP;MYZAP;GCOM1;GCOM1;GCOM1	NR_104369;NR_104371;NR_104368;NR_104370;NR_104367;NM_152451;NM_001018100;NM_001018091;NM_001018090;NM_001285900	Body;Body;Body;Body;Body;Body;Body;Body;Body;Body								POLR2M	ENST00000380563.2	5'UTR	GCOM1;POLR2M	ENST00000496627.1;ENST00000380563.2	3'UTR;5'UTR	chr15:57939520-57940255	3
cg24008825	chr15	58959367	-	cg24008825	74703216		CCAAACAACATATTCTTTCACAAACAATAAATCATAAATATAAAATATTC		II			NA	NA	NA	NA	NA	NA		OpenSea	CCCTGAAAAGGCCAAACAGCATATTCTTTCACAAACAATGAGTCATGGGTGTAGAATATT[CG]GCCTATTTAAAACAAAGATCAGCTTTAGATCTATTGCCTTTCTTCCAGTTCCTCTGCCAG	CAAACAGCATATTCTTTCACAAACAATGAGTCATGGGTGTAGAATATTCG	ADAM10	NM_001110	Body				TRUE				ADAM10	ENST00000558733.1	3'UTR	ADAM10;ADAM10;ADAM10	ENST00000396136.1;ENST00000558733.1;ENST00000497846.1	3'UTR;3'UTR;3'UTR	chr15:58959240-58959515	3
cg18148659	chr15	65953468	-	cg18148659	97615935		TCTCTAACTCTCCTTACACAAAACTCCATAAATCAATCTAAACAATACAC		II			NA	NA	NA	NA	NA	NA		OpenSea	TATAGTGAACCTCTCTGGCTCTCCTTGCACAAGGCTCCATGAGTCAGTCTGGGCAGTGCA[CG]CTACCCTTGCATAACTCACTCCCCACACTCAGGCTTAGGGGTACTAACATGCAATCCTAG	CTCTGGCTCTCCTTGCACAAGGCTCCATGAGTCAGTCTGGGCAGTGCACG	DENND4A;DENND4A	NM_005848;NM_001144823	3'UTR;3'UTR								DENND4A	ENST00000443035.3	3'UTR	DENND4A;DENND4A	ENST00000561863.1;ENST00000443035.3	3'UTR;3'UTR	chr15:65953340-65953575	3						TRUE
cg01403005	chr15	90958170	-	cg01403005	56761892		TATCCCCATTCTTATTTAATAACATCATCTTTTATATAATCATCCATACC		II			rs2601203	0.001415	NA	NA	NA	NA		OpenSea	GCTTTTGTGGGTGTCCCCATTCTTGTTTAATGGCATCATCTTTTATGTAGTCATCCATGC[CG]CAAGTCACCAAATCATCTTTTAAAAAATAAGAAAAAAACCTTCTCTTTTCGTTTTATAGA	CGGCATGGATGACTACATAAAAGATGATGCCATTAAACAAGAATGGGGAC	IQGAP1	NM_003870	Body		chr15:90958026-90958026									IQGAP1	ENST00000560418.1	5'UTR	chr15:90957920-90958215	3
cg11398451	chr15	91136069	-	cg11398451	39741919		ATCCCATCTACAAAAAACAACCATACTCAACTTAAACCTAAAATAAATAC		II			rs16944610	0.012017	NA	NA	NA	NA		OpenSea	AGAGAGTGGGTGTCCCATCTACAGGGAGCAGCCATGCTCAACTTGAGCCTGAGATGAGTG[CG]GCTCATTGTGGCCAAGATATTTTGATTTATGGGTGGGTGCGGTGGCTCACATGCCTGTAA	TCCCATCTACAGGGAGCAGCCATGCTCAACTTGAGCCTGAGATGAGTGCG	CRTC3;CRTC3	NM_022769;NM_001042574	Body;Body				TRUE				CRTC3	ENST00000558619.1	5'UTR	CRTC3;CRTC3;CRTC3;CRTC3;CRTC3	ENST00000561119.1;ENST00000558005.1;ENST00000561218.1;ENST00000558619.1;ENST00000560927.1	TSS1500;TSS1500;5'UTR;5'UTR;5'UTR	chr15:91135840-91136110	3						TRUE
cg10190035	chr15	99437860	-	cg10190035	94611329		ATAATTCCATTTATACAACATCCTCAAAATAACAAATTATAACCAAACAC		II			NA	NA	NA	NA	NA	NA	chr15:99434565-99434913	S_Shelf	TCACATACTGTATAATTCCATTTATGCAACATCCTCAAAATGACAGATTATAGCCAGGCA[CG]GCGGCTCACGCCTGTGATCCCAGCAATTTGGGAGGCTGAGGTGGGTGGATCACCTGAGGT	TAATTCCATTTATGCAACATCCTCAAAATGACAGATTATAGCCAGGCACG	IGF1R	NM_000875	Body								RP11-654A16.1;IGF1R	ENST00000558736.1;ENST00000560432.1	TSS1500;5'UTR	RP11-654A16.1;IGF1R;IGF1R;IGF1R;IGF1R;IGF1R;IGF1R	ENST00000558736.1;ENST00000560186.1;ENST00000560277.1;ENST00000557873.1;ENST00000560432.1;ENST00000559925.1;ENST00000557938.1	TSS1500;5'UTR;5'UTR;5'UTR;5'UTR;5'UTR;5'UTR								TRUE
cg04119462	chr16	2415808	-	cg04119462	65653152		ATTATTTTTAACCACAACRTCAATAACAACAATAAATCTTTACCACTTAC		II			NA	NA	NA	NA	NA	NA		OpenSea	TATTGGCAGGAATTGTTTTTGACCACAGCGTCAATGACAGCAATGGATCTTTGCCACTTG[CG]GTAAGAACATCCTTTCTCTAACAATTGTACTGTGCTGCCGAGACTTGAGCATGTGTTCCT	CGCAAGTGGCAAAGATCCATTGCTGTCATTGACGCTGTGGTCAAAAACAA	ABCA17P	NR_003574	Body				TRUE				ABCA17P	ENST00000469908.1	5'UTR	ABCA17P	ENST00000469908.1	5'UTR								TRUE
cg15707029	chr16	4066875	+	cg15707029	9763878		TATATTCATAATATTATACAACCATCACCACAACCTAATTTTACATTTTC		II			rs9925674	0.046962	NA	NA	NA	NA		OpenSea	ATGGGTTTAGGAGAGAGAGGGTGTAACTGCTAACGGATGCAGGGTTACTTTTTGGGGTGA[CG]AAAATGTAAAATTAGGTTGTGGTGATGGTTGCACAACACCATGAATATACTAAAAACCAC	ATATTCATGGTGTTGTGCAACCATCACCACAACCTAATTTTACATTTTCG	ADCY9	NM_001116	Body								RP11-462G12.5;ADCY9	ENST00000572648.1;ENST00000571889.1	TSS1500;3'UTR	ADCY9;RP11-462G12.5;ADCY9	ENST00000575550.1;ENST00000572648.1;ENST00000571889.1	TSS1500;TSS1500;3'UTR	chr16:4066800-4067035	3
cg01406317	chr16	4397291	+	cg01406317	87682497		TAACRAAACCCCATCTCTCCAAAAAAATACATTTAACCAAATATAATAAC		II			NA	NA	NA	NA	NA	NA	chr16:4400955-4401572	N_Shelf	CAAGTGGGTTAGGATTTCACAAGTAGGTGGAAATTTCATAACTTCTGGAGGCTGAGCACA[CG]CCACCACATTTGGCTAAATGTACTTTTCTGGAGAGATGGGGTTTCGCCATGTTGCCCAGG	CGCCACCACATTTGGCTAAATGTACTTTTCTGGAGAGATGGGGTTTCGCC	Magmas	NM_016069	Body								PAM16;PAM16;CORO7	ENST00000575942.1;ENST00000571941.1;ENST00000572274.1	3'UTR;TSS1500;3'UTR	PAM16;PAM16;PAM16;PAM16;CORO7;CORO7	ENST00000575942.1;ENST00000571941.1;ENST00000575884.1;ENST00000573614.1;ENST00000575334.1;ENST00000572274.1	3'UTR;TSS1500;TSS1500;3'UTR;3'UTR;3'UTR	chr16:4397120-4397330	3						TRUE
cg22701520	chr16	17871025	+	cg22701520	99704458		AAAAACCTCTAACAATTTCCCCCRATACRATTAACTTTATATATAAAACC		II			NA	NA	NA	NA	NA	NA		OpenSea	GGCCTGACTCCCGGGGCACCGAGCCCTGAGGGTCACGATGAGTGCTTTCAAGTTCCAAAG[CG]GTCTTATACACAAAGCCAACCGCACCGGGGGAAACTGCCAGAGGCTTCCCCAGGGTTGGG	CGGTCTTATACACAAAGCCAACCGCACCGGGGGAAACTGCCAGAGGCTTC																					chr16:17870974-17871839	6
cg09808606	chr16	21620545	-	cg09808606	77714914		TAAACAAAACCTTACAAAATTTAAAAAATTAACAAAAACCCCATAACAAC		II			NA	NA	NA	NA	NA	NA		OpenSea	AAAATTAGGTTTAAGCAAGGCCTTGCAGAGTTTGAGAAATTGACAGAAACCCCATGGCAG[CG]ATCTCTGTGGTTATCCTTATGTTTCCTCTAGGATTTTGTTAGAAACTCCAAATTCTGTTT	CGCTGCCATGGGGTTTCTGTCAATTTCTCAAACTCTGCAAGGCCTTGCTT	METTL9;METTL9	NM_001077180;NM_016025	Body;Body		chr16:21620302-21620302		TRUE										chr16:21620320-21620590	3						TRUE
cg26947983	chr16	23135771	+	cg26947983	76713859		AAAAAAACACTCACTTCTCAATATAATACATTCTATACCATTATATCRTC		II			rs17797149	0.022998	NA	NA	NA	NA		OpenSea	TTACGTAAAAGACTCATTCCCCAAAACGCCAGGCACATGGATTATCACTGTGTTATTCAA[CG]ACGATACAATGGCACAGAATGTATCATACTGAGAAGTGAGTGCCCTCTCCGGGACATACT	CGACGATACAATGGCACAGAATGTATCATACTGAGAAGTGAGTGCCCTCT	USP31	NM_020718	Body														chr16:23135680-23135995	3
cg21724915	chr16	54114835	+	cg21724915	3718241		TAAATTTCACACTACATCCTACCTTAACAAAATCTTTTAAAACTTATAAC		II			NA	NA	NA	NA	NA	NA		OpenSea	GCTTGCTTAATAGACCACAAAAGTCAACATCCCTCTGGAAGAACAGCTCGTGCTTGGAGG[CG]TCACAAGCTCCAAAAGATCCTGTTAAGGCAGGATGTAGTGTGAAACCCACAAGCGAAGCA	GGGTTTCACACTACATCCTGCCTTAACAGGATCTTTTGGAGCTTGTGACG	FTO	NM_001080432	Body		chr16:54114585-54114585		TRUE				FTO	ENST00000472835.1	5'UTR	FTO;FTO	ENST00000464071.1;ENST00000472835.1	3'UTR;5'UTR	chr16:54114605-54114895	3
cg10389262	chr16	65789547	+	cg10389262	53742238		AAACRTAAACCACTATATCCRATCTATCTCACTATTTTTAAAATTCTTCC		II			NA	NA	NA	NA	NA	NA		OpenSea	CAAGAGGCCGGGAGCGCCAGAGACCGGGCTTGACTTGGCTGGCTGCTCGCGTCCAGCGAA[CG]GAAGAATTCTAAAAACAGTGAGATAGACCGGACACAGTGGCTTACGCCTGTAATCCCAGA	CGGAAGAATTCTAAAAACAGTGAGATAGACCGGACACAGTGGCTTACGCC							TRUE										chr16:65789100-65789575	3						TRUE
cg05515244	chr16	66413050	+	cg05515244	10613848		ACRAATAATTAACATTATTATTCCCCCTTTCAAAAAACAATCATACACTC		II			NA	NA	NA	NA	NA	NA		OpenSea	AGGGAAATTTATCTTAAATGCGCTTGTTTACTCATGTTGTCCTAAAACCGACCTTTCATC[CG]AGTGCATGACTGCTCCCTGAAAGGGGGAACAATAATGTTAATTACCCGCAGATTGTGTTT	CGGGTAATTAACATTATTGTTCCCCCTTTCAGGGAGCAGTCATGCACTCG	CDH5	NM_001795	5'UTR								CDH5;CDH5;CDH5	ENST00000563425.2;ENST00000341529.3;ENST00000379531.4	TSS200;5'UTR;5'UTR	CDH5;CDH5;CDH5;CDH5;CDH5;CDH5;CDH5	ENST00000562048.1;ENST00000568155.1;ENST00000568023.1;ENST00000563425.2;ENST00000341529.3;ENST00000565334.1;ENST00000379531.4	5'UTR;5'UTR;5'UTR;TSS200;5'UTR;5'UTR;5'UTR	chr16:66412660-66413075	3						TRUE
cg08917944	chr16	69430710	+	cg08917944	86647156		CTCTACAACTACCTATTATTTAATTTAACCAACCCAATACAAATTCTTTC		II			NA	NA	NA	NA	NA	NA		OpenSea	AATGTTTAGCATGTGTGTAAAGGTCGTAGGTCTGGTGTTCAGAAATTACATACAGGCTTA[CG]AAAGAATCTGCACTGGGTTGGCCAAATTAAACAACAGGCAGTTGTAGAGAAATAAACACA	TCTACAACTGCCTGTTGTTTAATTTGGCCAACCCAGTGCAGATTCTTTCG														TERF2	ENST00000567841.1	3'UTR	chr16:69430600-69430875	3
cg10932166	chr16	73031218	-	cg10932166	35783116		CTTACATATAAACTATAAAACTTAAACAACCRAATTCTAAAAATCCAAAC		II			rs12931021	0.313968	NA	NA	NA	NA		OpenSea	AATGGTGCTGTCTTGCATATGGGCTGTGAAACTTGAACAACCGGATTCTGAGGGTCCAGA[CG]TCTCTGTTTGAGCAACAGCTGCCTTCCTTTAAAGGTCCCACAGTTGAGCAATAGAGTTCT	CGTCTGGACCCTCAGAATCCGGTTGTTCAAGTTTCACAGCCCATATGCAA	ZFHX3;ZFHX3	NM_001164766;NM_006885	5'UTR;5'UTR		chr16:73031148-73031148		TRUE				ZFHX3;ZFHX3	ENST00000397992.5;ENST00000268489.5	5'UTR;5'UTR	ZFHX3;ZFHX3	ENST00000397992.5;ENST00000268489.5	5'UTR;5'UTR	chr16:73031005-73031430	3
cg00274640	chr16	88238863	+	cg00274640	33692269		AAACCCTTCRAAAAAACCRAAACATAATCAAATAATTCTACRAAACCAAC		II			NA	NA	NA	NA	NA	NA	chr16:88237669-88237893	S_Shore	GAGGAAAATAATATCCGAATACATGACCTCAATCCGCAATGGAGATGTTTCCCGGCAGAA[CG]TTGGCTTCGTAGAACCACCTGATTATGTCCCGGCTTCCTCGAAGGGTTTTTTAGGAGCCT	CGTTGGCTTCGTAGAACCACCTGATTATGTCCCGGCTTCCTCGAAGGGTT								16:86796356-86796487											chr16:88235206-88240477	6				TRUE
cg06261186	chr17	579682	+	cg06261186	78749823		TAACTAATACCCAAATCACTCTTACTTTTAATTACTAATAATTAAAAATC		II			rs11654989	0.132466	NA	NA	NA	NA		OpenSea	CAGTAATTCCGCAATTTTTCTAATGCACAGCCTCAAACTGAGGATGGAATTTTCCTTACA[CG]ATTTCTAACTACTAGCAATCAAAAGCAAGAGTGACCTGGGTACTAGCCAGAGCAGTTACA	GGCTAGTACCCAGGTCACTCTTGCTTTTGATTGCTAGTAGTTAGAAATCG	VPS53;VPS53	NM_001128159;NM_018289	Body;Body								VPS53;VPS53	ENST00000576149.1;ENST00000446250.2	TSS200;5'UTR	VPS53;VPS53;VPS53;VPS53;VPS53;VPS53;VPS53	ENST00000575100.1;ENST00000572259.1;ENST00000576149.1;ENST00000572334.1;ENST00000446250.2;ENST00000575207.1;ENST00000576019.1	TSS1500;TSS200;TSS200;3'UTR;5'UTR;3'UTR;5'UTR	chr17:579620-579870	3
cg00161225	chr17	3814785	+	cg00161225	41803292		AAACRAAACRAAACCCAAAACAAAAACAATAAACACRAATAACAAATATC		II			rs9898098	0.42031	NA	NA	NA	NA		OpenSea	CGGCAACAATGGGCAGAAGCTGAGCAGGGGCCGCCCCAGGCGTGAGGCCTGCCGGGGTGA[CG]ACATCTGTCACCCGTGCTCACTGCCTCTGCCTTGGGTCCCGCCCCGTCCCCCCTTCCCAT	GACGGGGCGGGACCCAAGGCAGAGGCAGTGAGCACGGGTGACAGATGTCG	P2RX1	NM_002558	Body					17:3761440-3761549	17:3814525-3815290	Unclassified				P2RX1;P2RX1	ENST00000571637.1;ENST00000572418.1	3'UTR;3'UTR	chr17:3814640-3814930	3						TRUE
cg26999053	chr17	8414418	-	cg26999053	98629233		TATATATATACACACATACATACATACACACACACACACTTAATATATAC		II			NA	NA	NA	NA	NA	NA		OpenSea	ATATATATATATATATATATACACACATACATACATACACACACACACACTTAATATATA[CG]CATAAAAATTAAAATTAAAAACAAAGTGTTACAGCTCTTTTAGAATTTGTCTAGCAGGAT	ATATATATACACACATACATACATACACACACACACACTTAATATATACG	MYH10;MYH10;MYH10	NM_005964;NM_001256095;NM_001256012	Body;Body;Body								U7	ENST00000516554.1	TSS200	MYH10;U7	ENST00000465458.1;ENST00000516554.1	TSS1500;TSS200
cg05558937	chr17	10374091	+	cg05558937	24673117		AAATAAAACAAATTTCCTTCTAACCTAAAACCTAACACTTTAAATAAATC		II			NA	NA	NA	NA	NA	NA		OpenSea	GAAATAGGTCATCAGGCGTTAAAAACAAAATCTCCATGAAAATAACTCACCGAAGTCTAG[CG]ACTTACCCAAAGTGCTAGGCTCTAGGCCAGAAGGAAACTTGTTCTATTTTTTCTCTCAGA	AATAGAACAAGTTTCCTTCTGGCCTAGAGCCTAGCACTTTGGGTAAGTCG	MYH4	NM_017533	TSS1500								MYH2	ENST00000255381.2	TSS1500	MYH2	ENST00000255381.2	TSS1500								TRUE
cg18455472	chr17	17311855	-	cg18455472	39645904		TCCCTAATCAATATTCTTTCTCATTTCCAAATCTCACATTACCTTTAATC		II			rs58262785	0.015554	NA	NA	NA	NA		OpenSea	TAGTTTGCTGATCCCTGATCAATGTTCTTTCTCATTTCCAGGTCTCACATTGCCTTTAGT[CG]TCAGTTCCTCGGCCTTTCTTTGTCTTTCATGACCTTGATATCTGTGAACAGTCCTGGTCA	CCCTGATCAATGTTCTTTCTCATTTCCAGGTCTCACATTGCCTTTAGTCG																	chr17:17311720-17312215	3
cg14066163	chr17	17311866	-	cg14066163	32763551		TATTCTTTCTCATTTCCAAATCTCACATTACCTTTAATCRTCAATTCCTC		II			NA	NA	NA	NA	NA	NA		OpenSea	TCCCTGATCAATGTTCTTTCTCATTTCCAGGTCTCACATTGCCTTTAGTCGTCAGTTCCT[CG]GCCTTTCTTTGTCTTTCATGACCTTGATATCTGTGAACAGTCCTGGTCAGGTATTGTGCA	GTTCTTTCTCATTTCCAGGTCTCACATTGCCTTTAGTCGTCAGTTCCTCG					chr17:17311865-17311865												chr17:17311720-17312215	3
cg17126924	chr17	25773641	+	cg17126924	34640570		CTCTTTCTAAATATTCCRATTACACCATTCCAAATAAATTCATTAAAACC		II			NA	NA	NA	NA	NA	NA		OpenSea	AAACACTTGCTGCATTTCCTGCAGGCAGGCAACAGAGCAAGGGCATTGAAAACATGAATT[CG]GCTTCAATGAATTTATCTGGAATGGTGCAATCGGAACATCTAGAAAGAGACTGTTTTCAT	CGGCTTCAATGAATTTATCTGGAATGGTGCAATCGGAACATCTAGAAAGA							TRUE										chr17:25773545-25774315	3						TRUE
cg19078430	chr17	28060249	+	cg19078430	4773946		ATTATACCTAACTCACTTCAACACAATCTTTATTAAAAAATCTATATACC		II			NA	NA	NA	NA	NA	NA		OpenSea	CACTCACAGATTTAGCAAAAACAAGCAAACAAATAAAAAACAAAACAAAAGCAAATCTTG[CG]GTACACAGATTTTCTAATAAAGATTGTGTTGAAGTGAGTCAGGCACAATAGGTGCCCTCA	CGGTACACAGATTTTCTAATAAAGATTGTGTTGAAGTGAGTCAGGCACAA	SSH2;SSH2;SSH2;SSH2	NM_033389;NM_001282129;NM_001282131;NM_001282130	Body;Body;Body;Body				TRUE										chr17:28060160-28060515	3
cg16470539	chr17	29641473	-	cg16470539	51622875		TTCTATTTACTTATATAACCTTAAACAAAACTCTACACTTCTAAATCACC		II			NA	NA	NA	NA	NA	NA		OpenSea	TGAGTGATGTGTTCTGTTTACTTGTATGACCTTAGGCAAGACTCTGCACTTCTGAGTCAC[CG]TTTCCTCCTCTAAAGGAATATTTTATTGGGTTATTGTGAGGATTAAATAAGATAGCATAA	CGGTGACTCAGAAGTGCAGAGTCTTGCCTAAGGTCATACAAGTAAACAGA	EVI2B;NF1;NF1	NM_006495;NM_001042492;NM_000267	TSS1500;Body;Body								EVI2B;EVI2B	ENST00000544462.1;ENST00000330927.3	TSS1500;TSS1500	EVI2B;EVI2B;NF1	ENST00000544462.1;ENST00000330927.3;ENST00000493220.1	TSS1500;TSS1500;5'UTR	chr17:29641320-29641550	3
cg11107303	chr17	36173453	+	cg11107303	93693903		TCACACACTATCRAACATCTTATATACCAAATACTACAAATAAAAATATC		II			NA	NA	NA	NA	NA	NA		OpenSea	CACTTGCTGTGTTATCTTGGGAACTCTCTGAGTCTTGGTTTTCTCACTTGCAAAACTATG[CG]ATATTTTCATCTGCAGCACCTGGCACACAAGATGCTCGACAGTGTGTGAGGAATGAATCC	CACACACTGTCGAGCATCTTGTGTGCCAGGTGCTGCAGATGAAAATATCG																	chr17:36173440-36173875	3
cg06786600	chr17	38666816	+	cg06786600	66805904		AACAACACCCATTTATTAACTCACAATTAACACRTAACTCCAAAAATACC		II			NA	NA	NA	NA	NA	NA		OpenSea	GTCTTCCCTTCTGGGGTTTGGCTTGTTGTCACTGACAACATGGGGCAGCCCTTTTGCACA[CG]GCATCCCTGGAGCCACGTGTTAACTGTGAGTTAATAAATGGGTGTTGTTTTAAGCCACTA	CGGCATCCCTGGAGCCACGTGTTAACTGTGAGTTAATAAATGGGTGTTGT					chr17:38666550-38666550		TRUE										chr17:38666520-38666835	3						TRUE
cg21780393	chr17	46618919	-	cg21780393	73630202		CRAAAAATCAAAAATCAAACTAAATAAAACACACCCAAACCCRCAAACCC		II			NA	NA	NA	NA	NA	NA	chr17:46619087-46619314	N_Shore	AAATCCCACAGCGAAGAATCAAAAGTCAGACTGGATGAGGCACACCCAGGCCCGCAGACC[CG]CCGCTCTCCTTCCCTTCCCACATCCACCCGGACTCTCCTTCCATCTCGCGTCCTCAGCGT	GAAGAATCAAAAGTCAGACTGGATGAGGCACACCCAGGCCCGCAGACCCG								17:43973918-43973982			HOXB2	ENST00000504772.3	3'UTR	HOXB2	ENST00000504772.3	3'UTR	chr17:46618445-46619035	3						TRUE
cg20401567	chr17	46619555	+	cg20401567	67755270		TTCCTAAACTTTTACTTCTTATAACCRAAACCRATATAAAACCTTTTTCC		II			NA	NA	NA	NA	NA	NA	chr17:46620367-46621373	N_Shore	ACAGCTCCCAAAGAGGCCCGGCTCAAGCCCCAGGCCTCGCGTCCCTAGGCTTCTTGAGTT[CG]GAAAAAGGTCCTACACCGGCTTCGGTCATAAGAAGCAAAAGCCTAGGAAGCCCTTGGATT	CGGAAAAAGGTCCTACACCGGCTTCGGTCATAAGAAGCAAAAGCCTAGGA							TRUE	17:43974025-43974982			HOXB2	ENST00000504772.3	3'UTR	HOXB2;HOXB-AS1	ENST00000504772.3;ENST00000504972.3	3'UTR;TSS1500	chr17:46619085-46620015	3						TRUE
cg19047660	chr17	46619923	+	cg19047660	57809176	17606551	AACCAATCCTCACCCCTCCAAAACCTATACAAAATTAATTAAATTCAACA	AACCGATCCTCACCCCTCCAAAACCTATACGAAATTAATTAAATTCAACG	I	A	Red	NA	NA	NA	NA	NA	NA	chr17:46620367-46621373	N_Shore	CGGGTCACCTTTGTACCACCCGGACTTCGCCGGCCCTGGAGGCTTTGCTGCCATATGGGC[CG]CTGAACCTAATCAACTTCGCACAGGTCCTGGAGGGGTGAGGACCGGCCTTGGGGCCGCGG	GGCCGGTCCTCACCCCTCCAGGACCTGTGCGAAGTTGATTAGGTTCAGCG							TRUE	17:43974025-43974982			HOXB2	ENST00000504772.3	3'UTR	HOXB2;HOXB-AS1	ENST00000504772.3;ENST00000504972.3	3'UTR;TSS1500	chr17:46619085-46620015	3						TRUE
cg26841048	chr17	46622454	+	cg26841048	14604160		TCCCTATAATTTCRCTAAAATCCTAAATTTAATAAAAAAAATCCCCATAC		II			NA	NA	NA	NA	NA	NA	chr17:46620367-46621373	S_Shore	TCGGTCTCTCTTTTTTTTAATTTTGGGCCTTTATAATTGTATATTGCTGATAAATACAAG[CG]TATGGGGACTCTCTCTATTAAACCCAGGACTCCAGCGAAATTACAGGGAATTCGTGGTCA	CCCTGTAATTTCGCTGGAGTCCTGGGTTTAATAGAGAGAGTCCCCATACG	HOXB2	NM_002145	TSS200								HOXB-AS1;HOXB-AS1;HOXB2;HOXB2;HOXB2	ENST00000508688.1;ENST00000435312.1;ENST00000330070.4;ENST00000326226.3;ENST00000330070.4	TSS1500;5'UTR;1stExon;TSS1500;5'UTR	HOXB-AS1;HOXB-AS1;HOXB2;HOXB2;HOXB-AS1;HOXB2;HOXB2;HOXB2	ENST00000504972.3;ENST00000508688.1;ENST00000571287.1;ENST00000574746.1;ENST00000435312.1;ENST00000330070.4;ENST00000326226.3;ENST00000330070.4	5'UTR;TSS1500;TSS1500;TSS1500;5'UTR;1stExon;TSS1500;5'UTR	chr17:46622380-46622715	3						TRUE
cg01882880	chr17	46623819	-	cg01882880	50720856		CAACTCCCTCCRATTACATCAAAAAATTTAACTCTTTAAAAAAACAAAAC		II			NA	NA	NA	NA	NA	NA	chr17:46627787-46628444	N_Shelf	TAGCCCCCTGACAGCTCCCTCCGATTGCATCAAAGAATTTGGCTCTTTGGGAAAGCAGAG[CG]AACAGCCAAAATTTCACATCCCTTAAAAAGGCCTGGGGGTGGGGGTGGGGGTGCAAAAGA	CGCTCTGCTTTCCCAAAGAGCCAAATTCTTTGATGCAATCGGAGGGAGCT	HOXB2	NM_002145	TSS1500								HOXB-AS1;HOXB-AS1;HOXB-AS1;HOXB2	ENST00000435312.1;ENST00000502764.2;ENST00000508688.1;ENST00000330070.4	5'UTR;TSS1500;5'UTR;TSS1500	HOXB-AS1;HOXB-AS1;HOXB-AS1;HOXB2	ENST00000435312.1;ENST00000502764.2;ENST00000508688.1;ENST00000330070.4	5'UTR;TSS1500;5'UTR;TSS1500	chr17:46623680-46624335	3						TRUE
cg18696218	chr17	46625886	+	cg18696218	88707400		TAAATTTTTCATTCATTAACCTTTCRTCTATTAACTCCTTTAACCACAAC		II			NA	NA	NA	NA	NA	NA	chr17:46627787-46628444	N_Shore	GTAATCGGCCAGATTTTCTTGGTGGTGGTGGGAAGGGGTGGGGGGTGGGGGGTGCATGGA[CG]CTGTGGCCAAAGGAGCTAACAGACGAAAGGTCAATGAATGAAAAACCTAGAGGCATACAG	CGCTGTGGCCAAAGGAGCTAACAGACGAAAGGTCAATGAATGAAAAACCT	HOXB-AS1	NR_102279	Body								HOXB-AS1;HOXB-AS1;HOXB-AS1;HOXB-AS3	ENST00000435312.1;ENST00000508688.1;ENST00000502764.2;ENST00000465846.2	5'UTR;5'UTR;5'UTR;TSS1500	HOXB-AS1;HOXB-AS1;HOXB-AS1;HOXB-AS3	ENST00000435312.1;ENST00000508688.1;ENST00000502764.2;ENST00000465846.2	5'UTR;5'UTR;5'UTR;TSS1500	chr17:46625640-46626515	3
cg12451425	chr17	46625911	+	cg12451425	23617870		TTTTTCTATTTAACCTATATACCTCTAAATTTTTCATTCATTAACCTTTC		II			NA	NA	NA	NA	NA	NA	chr17:46627787-46628444	N_Shore	TGGTGGGAAGGGGTGGGGGGTGGGGGGTGCATGGACGCTGTGGCCAAAGGAGCTAACAGA[CG]AAAGGTCAATGAATGAAAAACCTAGAGGCATACAGGCCAAACAGAAAAACCTACAGAGAG	TTTTCTGTTTGGCCTGTATGCCTCTAGGTTTTTCATTCATTGACCTTTCG	HOXB-AS1	NR_102279	Body								HOXB-AS1;HOXB-AS1;HOXB-AS1;HOXB-AS3	ENST00000435312.1;ENST00000508688.1;ENST00000502764.2;ENST00000465846.2	5'UTR;5'UTR;5'UTR;TSS1500	HOXB-AS1;HOXB-AS1;HOXB-AS1;HOXB-AS3	ENST00000435312.1;ENST00000508688.1;ENST00000502764.2;ENST00000465846.2	5'UTR;5'UTR;5'UTR;TSS1500	chr17:46625640-46626515	3
cg13187349	chr17	46627384	-	cg13187349	16680558		AACCATCTTATCTAATTTTTAAAATATACTTTTCTACCTCRTCCTATCTC		II			NA	NA	NA	NA	NA	NA	chr17:46627787-46628444	N_Shore	GGTGATGGCCTAGCCATCTTGTCTGGTTTTTAAAATGTGCTTTTCTGCCTCGTCCTGTCT[CG]TCTTCCTCTACCCCACTCCCGGGCGTGGAATTCCAACTTGGTAGTGCTGGAGCCCTGGGG	CGAGACAGGACGAGGCAGAAAAGCACATTTTAAAAACCAGACAAGATGGC	HOXB3	NM_002146	3'UTR			RDMR	TRUE		17:46627347-46628396	Unclassified_Cell_type_specific	HOXB-AS1;HOXB-AS1;HOXB-AS1;HOXB3;HOXB3;HOXB3;HOXB3;HOXB-AS3	ENST00000435312.1;ENST00000508688.1;ENST00000502764.2;ENST00000470495.1;ENST00000472863.1;ENST00000311626.4;ENST00000498678.1;ENST00000465846.2	5'UTR;5'UTR;5'UTR;3'UTR;3'UTR;3'UTR;3'UTR;5'UTR	HOXB-AS1;HOXB-AS1;HOXB-AS1;HOXB3;HOXB3;HOXB3;HOXB3;HOXB-AS3	ENST00000435312.1;ENST00000508688.1;ENST00000502764.2;ENST00000470495.1;ENST00000472863.1;ENST00000311626.4;ENST00000498678.1;ENST00000465846.2	5'UTR;5'UTR;5'UTR;3'UTR;3'UTR;3'UTR;3'UTR;5'UTR	chr17:46627345-46627630	3						TRUE
cg03453744	chr17	46627484	-	cg03453744	28748536		AAACCCTAAAATTAATAAAATCATCTCCAATATAATATAAATTCCTTTCC		II			NA	NA	NA	NA	NA	NA	chr17:46627787-46628444	N_Shore	TGGTAGTGCTGGAGCCCTGGGGTTGATGGGGTCATCTCCAATATGATGTGGATTCCTTTC[CG]ATGGGTTGGCAGGCAGATGGAACAAGGGGTGGAAGACTTAAAAGCAACCTCTCAGGCCAG	CGGAAAGGAATCCACATCATATTGGAGATGACCCCATCAACCCCAGGGCT	HOXB3	NM_002146	3'UTR			RDMR	TRUE		17:46627347-46628396	Unclassified_Cell_type_specific	HOXB-AS1;HOXB-AS1;HOXB-AS1;HOXB3;HOXB3;HOXB3;HOXB3;HOXB-AS3	ENST00000435312.1;ENST00000508688.1;ENST00000502764.2;ENST00000470495.1;ENST00000472863.1;ENST00000311626.4;ENST00000498678.1;ENST00000465846.2	5'UTR;5'UTR;5'UTR;3'UTR;3'UTR;3'UTR;3'UTR;5'UTR	HOXB-AS1;HOXB-AS1;HOXB-AS1;HOXB3;HOXB3;HOXB3;HOXB3;HOXB-AS3	ENST00000435312.1;ENST00000508688.1;ENST00000502764.2;ENST00000470495.1;ENST00000472863.1;ENST00000311626.4;ENST00000498678.1;ENST00000465846.2	5'UTR;5'UTR;5'UTR;3'UTR;3'UTR;3'UTR;3'UTR;5'UTR	chr17:46627345-46627630	3						TRUE
cg12384483	chr17	46631413	+	cg12384483	30714961		TAAAAAAACCTACTACTTTACAAACCCATATATATTTCCAAAAACCAATC		II			NA	NA	NA	NA	NA	NA	chr17:46629553-46629816	S_Shore	AATCCCCTTCTTCATGGCACAGATTTATACTCAAAAGGGAATCAGTGTAACCCTGAGTTC[CG]ATTGGTTTCTGGAAATACACATGGGTCTGCAAAGCAGCAGGTCCTTCCAGGGAGAACCAG	GGAAGGACCTGCTGCTTTGCAGACCCATGTGTATTTCCAGAAACCAATCG	HOXB3	NM_002146	5'UTR								HOXB3;HOXB3;HOXB3;HOXB3;HOXB-AS3;HOXB3;HOXB3;HOXB3;HOXB3	ENST00000470495.1;ENST00000485909.2;ENST00000489475.1;ENST00000311626.4;ENST00000465846.2;ENST00000460160.1;ENST00000472863.1;ENST00000476342.1;ENST00000498678.1	TSS200;5'UTR;5'UTR;5'UTR;5'UTR;5'UTR;5'UTR;5'UTR;5'UTR	HOXB3;HOXB3;HOXB3;HOXB3;HOXB3;HOXB-AS3;HOXB3;HOXB3;HOXB3;HOXB3	ENST00000471459.1;ENST00000470495.1;ENST00000485909.2;ENST00000489475.1;ENST00000311626.4;ENST00000465846.2;ENST00000460160.1;ENST00000472863.1;ENST00000476342.1;ENST00000498678.1	5'UTR;TSS200;5'UTR;5'UTR;5'UTR;5'UTR;5'UTR;5'UTR;5'UTR;5'UTR	chr17:46631345-46631610	3
cg21474786	chr17	46631948	-	cg21474786	88725243		ATTTATACACCCRAATAATCCCTAACTACTACTACCAAACTACCTCAACC		II			NA	NA	NA	NA	NA	NA	chr17:46631800-46632212	Island	GGGCTGGGAAGGTTTGTGCACCCGGGTAGTCCCTGGCTGCTGCTGCCAGGCTGCCTCAGC[CG]GTCGCTGCTGCCGCGGCGACTGGCGACAAGCTACCAGCCACCTACGATGGCCCAAGGAGG	CGGCTGAGGCAGCCTGGCAGCAGCAGCCAGGGACTACCCGGGTGCACAAA	HOXB3	NM_002146	5'UTR					17:43986800-43987197			HOXB3;HOXB3;HOXB3;HOXB3;HOXB3;HOXB-AS3;HOXB3;HOXB3;HOXB3;HOXB3	ENST00000470495.1;ENST00000465120.3;ENST00000485909.2;ENST00000489475.1;ENST00000311626.4;ENST00000465846.2;ENST00000460160.1;ENST00000472863.1;ENST00000476342.1;ENST00000498678.1	TSS1500;3'UTR;5'UTR;5'UTR;5'UTR;5'UTR;5'UTR;5'UTR;5'UTR;5'UTR	HOXB3;HOXB3;HOXB3;HOXB3;HOXB3;HOXB3;HOXB-AS3;HOXB3;HOXB3;HOXB3;HOXB3	ENST00000471459.1;ENST00000470495.1;ENST00000465120.3;ENST00000485909.2;ENST00000489475.1;ENST00000311626.4;ENST00000465846.2;ENST00000460160.1;ENST00000472863.1;ENST00000476342.1;ENST00000498678.1	5'UTR;TSS1500;3'UTR;5'UTR;5'UTR;5'UTR;5'UTR;5'UTR;5'UTR;5'UTR;5'UTR	chr17:46631765-46632655	3						TRUE
cg15255390	chr17	46632154	-	cg15255390	13718269	76613509	AATTTTAAAAACTAAAAATAACCAAATTAAAAAACACCTTAAAAACTCCA	AATTTTAAAAACTAAAAATAACCGAATTAAAAAACGCCTTAAAAACTCCG	I	C	Grn	NA	NA	NA	NA	NA	NA	chr17:46631800-46632212	Island	CGGGCGGCAGCAAGTTTTGGGAGCTGGAGGTAACCGAATTAAAAGGCGCCTTAGAAACTC[CG]CTTCGGGACTTTGCTCAGCAGGGCTCCGGGTTGGAGGGCGCCGAGGCCTGGCGGACGGGA	CGGAGTTTCTAAGGCGCCTTTTAATTCGGTTACCTCCAGCTCCCAAAACT	HOXB3	NM_002146	5'UTR					17:43986800-43987197			HOXB3;HOXB3;HOXB3;HOXB3;HOXB-AS3;HOXB3;HOXB3;HOXB3;HOXB3	ENST00000470495.1;ENST00000485909.2;ENST00000489475.1;ENST00000311626.4;ENST00000465846.2;ENST00000460160.1;ENST00000472863.1;ENST00000476342.1;ENST00000498678.1	TSS1500;5'UTR;5'UTR;5'UTR;5'UTR;5'UTR;5'UTR;5'UTR;5'UTR	HOXB3;HOXB3;HOXB3;HOXB3;HOXB3;HOXB-AS3;HOXB3;HOXB3;HOXB3;HOXB3	ENST00000471459.1;ENST00000470495.1;ENST00000485909.2;ENST00000489475.1;ENST00000311626.4;ENST00000465846.2;ENST00000460160.1;ENST00000472863.1;ENST00000476342.1;ENST00000498678.1	5'UTR;TSS1500;5'UTR;5'UTR;5'UTR;5'UTR;5'UTR;5'UTR;5'UTR;5'UTR	chr17:46631765-46632655	3						TRUE
cg23551720	chr17	46633726	+	cg23551720	72689225		AATTAAAAACCCAAAACTACTTTCTAAAAAAATCCTAATATTCCAATTAC		II			NA	NA	NA	NA	NA	NA	chr17:46631800-46632212	S_Shore	CTGAGTCAAAGGCAGGCCTGGCCCGGGGGTGAGGGTGCCGGGTGCCCCTCTGCACTCATT[CG]CAATTGGAACACCAGGACTTTTTTAGAAAGTAGTTCTGGGTCTCCAACCCTCACACTCTG	CGCAATTGGAACACCAGGACTTTTTTAGAAAGTAGTTCTGGGTCTCCAAC	HOXB3	NM_002146	5'UTR				TRUE		17:46633593-46634072	Unclassified_Cell_type_specific	HOXB-AS2;HOXB3;HOXB3;HOXB3;HOXB-AS3;HOXB3;HOXB3;HOXB3;HOXB3	ENST00000464382.2;ENST00000485909.2;ENST00000489475.1;ENST00000311626.4;ENST00000465846.2;ENST00000460160.1;ENST00000472863.1;ENST00000476342.1;ENST00000498678.1	TSS1500;5'UTR;5'UTR;5'UTR;5'UTR;5'UTR;5'UTR;5'UTR;5'UTR	HOXB3;HOXB3;HOXB-AS2;HOXB3;HOXB3;HOXB3;HOXB-AS3;HOXB3;HOXB3;HOXB3;HOXB3	ENST00000471459.1;ENST00000478644.1;ENST00000464382.2;ENST00000485909.2;ENST00000489475.1;ENST00000311626.4;ENST00000465846.2;ENST00000460160.1;ENST00000472863.1;ENST00000476342.1;ENST00000498678.1	5'UTR;3'UTR;TSS1500;5'UTR;5'UTR;5'UTR;5'UTR;5'UTR;5'UTR;5'UTR;5'UTR	chr17:46633520-46633895	3						TRUE
cg23014425	chr17	46648525	+	cg23014425	34679169	70658866	ATTCATAAATCAATCTCACCTTTCTCACAATATAAACATTCACTTTATCA	ATTCGTAAATCAATCTCGCCTTTCTCACAATATAAACGTTCGCTTTATCG	I	A	Red	NA	NA	NA	NA	NA	NA		OpenSea	GGGAATGTCCACGTTCAAATAAACAAGCGCCTGATCGCGAGCCGAGCACTTTCTTGCTGC[CG]ATAAAGCGAACGTTTACACTGTGAGAAAGGCGAGATTGATTTACGAATCTGAACGCGCCA	ATTCGTAAATCAATCTCGCCTTTCTCACAGTGTAAACGTTCGCTTTATCG	HOXB3	NM_002146	5'UTR					17:44003491-44003615			HOXB3;HOXB3;HOXB3;HOXB-AS3;HOXB3;HOXB3;HOXB3;HOXB3	ENST00000485909.2;ENST00000489475.1;ENST00000311626.4;ENST00000465846.2;ENST00000460160.1;ENST00000472863.1;ENST00000476342.1;ENST00000498678.1	5'UTR;5'UTR;5'UTR;5'UTR;5'UTR;5'UTR;5'UTR;5'UTR	HOXB3;HOXB3;HOXB3;HOXB-AS3;HOXB3;HOXB3;HOXB3;HOXB3	ENST00000485909.2;ENST00000489475.1;ENST00000311626.4;ENST00000465846.2;ENST00000460160.1;ENST00000472863.1;ENST00000476342.1;ENST00000498678.1	5'UTR;5'UTR;5'UTR;5'UTR;5'UTR;5'UTR;5'UTR;5'UTR	chr17:46648440-46648895	3						TRUE
cg06186155	chr17	46648582	+	cg06186155	90697214		CTCAACRTAAATTAAACRCTAACRAATTTATAATCAACCATAAAACTAAC		II			NA	NA	NA	NA	NA	NA		OpenSea	TGCCGATAAAGCGAACGTTTACACTGTGAGAAAGGCGAGATTGATTTACGAATCTGAACG[CG]CCAGTTTTATGGCTGATCACAAATCCGTCAGCGCTCAACTCACGCTGAGAAACTTCCCAA	CGCCAGTTTTATGGCTGATCACAAATCCGTCAGCGCTCAACTCACGCTGA	HOXB3	NM_002146	5'UTR					17:44003491-44003615			HOXB3;HOXB3;HOXB3;HOXB-AS3;HOXB3;HOXB3;HOXB3;HOXB3	ENST00000485909.2;ENST00000489475.1;ENST00000311626.4;ENST00000465846.2;ENST00000460160.1;ENST00000472863.1;ENST00000476342.1;ENST00000498678.1	5'UTR;5'UTR;5'UTR;5'UTR;5'UTR;5'UTR;5'UTR;5'UTR	HOXB3;HOXB3;HOXB3;HOXB-AS3;HOXB3;HOXB3;HOXB3;HOXB3	ENST00000485909.2;ENST00000489475.1;ENST00000311626.4;ENST00000465846.2;ENST00000460160.1;ENST00000472863.1;ENST00000476342.1;ENST00000498678.1	5'UTR;5'UTR;5'UTR;5'UTR;5'UTR;5'UTR;5'UTR;5'UTR	chr17:46648440-46648895	3						TRUE
cg00524443	chr17	46650310	-	cg00524443	61785296		CTTCCRAAATCATTTTATAATTCTAATACTAAACTAATCRCCTAAAAAAC		II			rs72829860	0.042535	NA	NA	NA	NA	chr17:46654053-46654369	N_Shelf	AGGTCAAGGGGCTTCCGAGGTCATTTTGTGGTTCTAATACTGAGCTAATCGCCTAGAAAA[CG]TGGCCTCTCCATGAACTCTCTCTCCTGCCAGCCTCCCGCCTCCAAACCCTAAGTGAGGCC	TTCCGAGGTCATTTTGTGGTTCTAATACTGAGCTAATCGCCTAGAAAACG	HOXB3	NM_002146	5'UTR				TRUE				HOXB3;HOXB3;HOXB3;HOXB-AS3;HOXB3;HOXB3;HOXB3;HOXB3	ENST00000485909.2;ENST00000489475.1;ENST00000311626.4;ENST00000465846.2;ENST00000460160.1;ENST00000472863.1;ENST00000476342.1;ENST00000498678.1	5'UTR;5'UTR;5'UTR;5'UTR;5'UTR;5'UTR;5'UTR;5'UTR	HOXB3;HOXB3;HOXB3;HOXB-AS3;HOXB3;HOXB3;HOXB3;HOXB3	ENST00000485909.2;ENST00000489475.1;ENST00000311626.4;ENST00000465846.2;ENST00000460160.1;ENST00000472863.1;ENST00000476342.1;ENST00000498678.1	5'UTR;5'UTR;5'UTR;5'UTR;5'UTR;5'UTR;5'UTR;5'UTR	chr17:46650240-46650450	3						TRUE
cg13975855	chr17	46652550	-	cg13975855	97753923		CRCATTTTATTTACTTATAACAAATAAATCACRATATAAAAAACTTTACC		II			NA	NA	NA	NA	NA	NA	chr17:46654053-46654369	N_Shore	GACAGCTTAACCGCATTTTATTTGCTTATGACAAATAAATCACGATATGAAAGGCTTTGC[CG]TACTTAAGCCTCTTGTGTCCTACAATGAAACATTTTCCCCCATTAGGGACTGGAATCAGC	CGGCAAAGCCTTTCATATCGTGATTTATTTGTCATAAGCAAATAAAATGC	HOXB3	NM_002146	TSS1500								HOXB3;HOXB3;HOXB3;HOXB3;HOXB3;HOXB3;HOXB-AS3;HOXB3;HOXB3;HOXB3;HOXB3;HOXB3	ENST00000465120.3;ENST00000490677.1;ENST00000311626.4;ENST00000485909.2;ENST00000460160.1;ENST00000489475.1;ENST00000465846.2;ENST00000460160.1;ENST00000472863.1;ENST00000476342.1;ENST00000498678.1;ENST00000552000.2	5'UTR;TSS1500;TSS1500;TSS200;ExonBnd;5'UTR;5'UTR;5'UTR;5'UTR;5'UTR;5'UTR;3'UTR	HOXB3;HOXB3;HOXB3;HOXB3;HOXB3;HOXB3;HOXB3;HOXB3;HOXB-AS3;HOXB3;HOXB3;HOXB3;HOXB3;HOXB3	ENST00000465120.3;ENST00000464266.1;ENST00000490677.1;ENST00000311626.4;ENST00000464266.1;ENST00000485909.2;ENST00000460160.1;ENST00000489475.1;ENST00000465846.2;ENST00000460160.1;ENST00000472863.1;ENST00000476342.1;ENST00000498678.1;ENST00000552000.2	5'UTR;3'UTR;TSS1500;TSS1500;1stExon;TSS200;ExonBnd;5'UTR;5'UTR;5'UTR;5'UTR;5'UTR;5'UTR;3'UTR	chr17:46652365-46652975	3
cg10585948	chr17	46652938	-	cg10585948	57704183		ACATTTATTTCTATTATCACTCTATACAACACACAAATATTCACACATAC		II			NA	NA	NA	NA	NA	NA	chr17:46654053-46654369	N_Shore	CAAGAAACCAAACATTTATTTCTATTGTCACTCTGTACAGCACACAGATATTCACACATA[CG]AAGGGTTCTAGACTCAAGCAGCCCCAGAGGTAGGAAGGGGCCTGGTTTTGGAATGTCAGA	CATTTATTTCTATTGTCACTCTGTACAGCACACAGATATTCACACATACG	HOXB4;HOXB3	NM_024015;NM_002146	3'UTR;TSS1500								HOXB3;HOXB3;HOXB3;HOXB4;HOXB3;HOXB-AS3;HOXB3;HOXB3;HOXB3;HOXB3;HOXB3	ENST00000465120.3;ENST00000311626.4;ENST00000485909.2;ENST00000332503.5;ENST00000489475.1;ENST00000465846.2;ENST00000460160.1;ENST00000472863.1;ENST00000476342.1;ENST00000498678.1;ENST00000552000.2	5'UTR;TSS1500;TSS1500;3'UTR;5'UTR;5'UTR;5'UTR;5'UTR;5'UTR;5'UTR;3'UTR	HOXB3;HOXB3;HOXB3;HOXB4;HOXB3;HOXB3;HOXB-AS3;HOXB3;HOXB3;HOXB3;HOXB3;HOXB3	ENST00000465120.3;ENST00000311626.4;ENST00000485909.2;ENST00000332503.5;ENST00000464266.1;ENST00000489475.1;ENST00000465846.2;ENST00000460160.1;ENST00000472863.1;ENST00000476342.1;ENST00000498678.1;ENST00000552000.2	5'UTR;TSS1500;TSS1500;3'UTR;TSS200;5'UTR;5'UTR;5'UTR;5'UTR;5'UTR;5'UTR;3'UTR	chr17:46652365-46652975	3						TRUE
cg13652985	chr17	46658257	-	cg13652985	20746109		AAATAAACATCTAAAATTTACRAACCAACTTTCTAAAACTCCCAAAAACC		II			NA	NA	NA	NA	NA	NA	chr17:46658948-46660003	N_Shore	TGGTAGGGCCAAAATGGGCATCTGGGGTTTACGAACCAACTTTCTGAAGCTCCCAGAAGC[CG]TGAATTTACTAAGCTGAGAGTCTGGGGATTGGGCTGGAGGGAACTGAGACTGTGAAAGCT	CGGCTTCTGGGAGCTTCAGAAAGTTGGTTCGTAAACCCCAGATGCCCATT	MIR10A	NR_029608	TSS1500						17:46658094-46658397	Unclassified_Cell_type_specific	RP11-357H14.16;MIR10A;HOXB4;HOXB3;HOXB-AS3;HOXB3;HOXB3;HOXB3;HOXB3;HOXB3	ENST00000548801.1;ENST00000385043.1;ENST00000332503.5;ENST00000489475.1;ENST00000465846.2;ENST00000460160.1;ENST00000472863.1;ENST00000476342.1;ENST00000498678.1;ENST00000552000.2	1stExon;TSS1500;TSS1500;5'UTR;5'UTR;5'UTR;5'UTR;5'UTR;5'UTR;3'UTR	RP11-357H14.16;MIR10A;HOXB4;HOXB3;HOXB-AS3;HOXB3;HOXB3;HOXB3;HOXB3;HOXB3	ENST00000548801.1;ENST00000385043.1;ENST00000332503.5;ENST00000489475.1;ENST00000465846.2;ENST00000460160.1;ENST00000472863.1;ENST00000476342.1;ENST00000498678.1;ENST00000552000.2	1stExon;TSS1500;TSS1500;5'UTR;5'UTR;5'UTR;5'UTR;5'UTR;5'UTR;3'UTR	chr17:46657880-46658655	3
cg22005990	chr17	46659939	-	cg22005990	63709174	94758965	ATCACAAAACTCTCAAACATTTTAATAATTTTTAAACACCATAACCTACA	GTCACGAAACTCTCAAACATTTTAATAATTTTTAAACGCCGTAACCTACG	I	A	Red	NA	NA	NA	NA	NA	NA	chr17:46658948-46660003	Island	ACAGCTAGGCGCGTCACGAGGCTCTCAAACATTTTAATAATTTTTAGACGCCGTGACCTG[CG]GTTCACCTCTCTCCCAGCCTCCCCCACGAGCAGGCAGTTACTATAATATGCTCGCGCAGT	CGCAGGTCACGGCGTCTAAAAATTATTAAAATGTTTGAGAGCCTCGTGAC								17:44014926-44014993	17:46658979-46659953	Unclassified_Cell_type_specific	HOXB3;RP11-357H14.16;HOXB3;HOXB-AS3;HOXB3;HOXB3;HOXB3;HOXB3;HOXB3	ENST00000489475.1;ENST00000548801.1;ENST00000489475.1;ENST00000465846.2;ENST00000460160.1;ENST00000472863.1;ENST00000476342.1;ENST00000498678.1;ENST00000552000.2	1stExon;TSS1500;5'UTR;5'UTR;5'UTR;5'UTR;5'UTR;5'UTR;3'UTR	HOXB3;RP11-357H14.16;HOXB3;HOXB-AS3;HOXB3;HOXB3;HOXB3;HOXB3;HOXB3	ENST00000489475.1;ENST00000548801.1;ENST00000489475.1;ENST00000465846.2;ENST00000460160.1;ENST00000472863.1;ENST00000476342.1;ENST00000498678.1;ENST00000552000.2	1stExon;TSS1500;5'UTR;5'UTR;5'UTR;5'UTR;5'UTR;5'UTR;3'UTR	chr17:46659165-46660210	3						TRUE
cg21082028	chr17	46659993	+	cg21082028	1807485	81683909	TCCCAAATAATAACCTACACAAAATTCAATATAACCCAACAAACTACACA	TCCCAAATAATAACCTACGCAAAATTCAATATAACCCAACGAACTACGCG	I	A	Red	NA	NA	NA	NA	NA	NA	chr17:46658948-46660003	Island	GACCTGCGGTTCACCTCTCTCCCAGCCTCCCCCACGAGCAGGCAGTTACTATAATATGCT[CG]CGCAGTTCGCTGGGTCATATTGAATTTTGCGTAGGTCATTACTTGGGAAAAAAATGACAG	CGCGCAGTTCGCTGGGTCATATTGAATTTTGCGTAGGTCATTACTTGGGA								17:44014926-44014993			RP11-357H14.16;HOXB3;HOXB-AS3;HOXB3;HOXB3;HOXB3;HOXB3;HOXB3	ENST00000548801.1;ENST00000489475.1;ENST00000465846.2;ENST00000460160.1;ENST00000472863.1;ENST00000476342.1;ENST00000498678.1;ENST00000552000.2	TSS1500;TSS200;5'UTR;5'UTR;5'UTR;5'UTR;5'UTR;3'UTR	RP11-357H14.16;HOXB3;HOXB-AS3;HOXB3;HOXB3;HOXB3;HOXB3;HOXB3	ENST00000548801.1;ENST00000489475.1;ENST00000465846.2;ENST00000460160.1;ENST00000472863.1;ENST00000476342.1;ENST00000498678.1;ENST00000552000.2	TSS1500;TSS200;5'UTR;5'UTR;5'UTR;5'UTR;5'UTR;3'UTR	chr17:46659165-46660210	3						TRUE
cg02311193	chr17	46660002	+	cg02311193	23772293		ATCATTTTTTTCCCAAATAATAACCTACRCAAAATTCAATATAACCCAAC		II			NA	NA	NA	NA	NA	NA	chr17:46658948-46660003	Island	TTCACCTCTCTCCCAGCCTCCCCCACGAGCAGGCAGTTACTATAATATGCTCGCGCAGTT[CG]CTGGGTCATATTGAATTTTGCGTAGGTCATTACTTGGGAAAAAAATGACAGAGCAGAAAT	CGCTGGGTCATATTGAATTTTGCGTAGGTCATTACTTGGGAAAAAAATGA											RP11-357H14.16;HOXB3;HOXB-AS3;HOXB3;HOXB3;HOXB3;HOXB3;HOXB3	ENST00000548801.1;ENST00000489475.1;ENST00000465846.2;ENST00000460160.1;ENST00000472863.1;ENST00000476342.1;ENST00000498678.1;ENST00000552000.2	TSS1500;TSS200;5'UTR;5'UTR;5'UTR;5'UTR;5'UTR;3'UTR	RP11-357H14.16;HOXB3;HOXB-AS3;HOXB3;HOXB3;HOXB3;HOXB3;HOXB3	ENST00000548801.1;ENST00000489475.1;ENST00000465846.2;ENST00000460160.1;ENST00000472863.1;ENST00000476342.1;ENST00000498678.1;ENST00000552000.2	TSS1500;TSS200;5'UTR;5'UTR;5'UTR;5'UTR;5'UTR;3'UTR	chr17:46659165-46660210	3						TRUE
cg06816685	chr17	46660097	-	cg06816685	53759167		ATAACAAAACAAAAATTTAATTCAACTCATCCTCTCCAACTCRACTTTTC		II			NA	NA	NA	NA	NA	NA	chr17:46658948-46660003	S_Shore	TTGGGAAAAAAATGACAGAGCAGAAATTTGATTCAGCTCATCCTCTCCAGCTCGACTTTT[CG]CCAGAGCCTTCTCTTCTCTTCATCCAACCCCCACCCGAAAAAAGTCCCATTCGGATAGGA	TGACAGAGCAGAAATTTGATTCAGCTCATCCTCTCCAGCTCGACTTTTCG											RP11-357H14.16;HOXB3;HOXB-AS3;HOXB3;HOXB3;HOXB3;HOXB3;HOXB3	ENST00000548801.1;ENST00000489475.1;ENST00000465846.2;ENST00000460160.1;ENST00000472863.1;ENST00000476342.1;ENST00000498678.1;ENST00000552000.2	TSS1500;TSS200;5'UTR;5'UTR;5'UTR;5'UTR;5'UTR;3'UTR	RP11-357H14.16;HOXB3;HOXB-AS3;HOXB3;HOXB3;HOXB3;HOXB3;HOXB3	ENST00000548801.1;ENST00000489475.1;ENST00000465846.2;ENST00000460160.1;ENST00000472863.1;ENST00000476342.1;ENST00000498678.1;ENST00000552000.2	TSS1500;TSS200;5'UTR;5'UTR;5'UTR;5'UTR;5'UTR;3'UTR	chr17:46659165-46660210	3
cg10588962	chr17	46667587	+	cg10588962	86679839		CRCAATATATTTCACATTCTCCAAAATATTAAATAACACTTTAACTACTC		II			NA	NA	NA	NA	NA	NA	chr17:46669434-46669811	N_Shore	GGTCCGGCTGCTCCAGGCTGGGAGAGTGCTCACCTACCTCTGCCCCCTTCCCCACCACAG[CG]AGCAGTTAAAGTGTCACTTAACATTCTGGAGAATGTGAAATATACTGCGCGGTGTCAACT	GCAGTATATTTCACATTCTCCAGAATGTTAAGTGACACTTTAACTGCTCG	LOC404266;LOC404266	NR_033201;NR_033202	TSS1500;TSS1500								HOXB-AS3;HOXB-AS3;HOXB3;HOXB3;HOXB3;HOXB3;HOXB-AS3;HOXB3;HOXB3;HOXB3;HOXB3;HOXB3	ENST00000474040.1;ENST00000480872.1;ENST00000476342.1;ENST00000460160.1;ENST00000472863.1;ENST00000498678.1;ENST00000465846.2;ENST00000460160.1;ENST00000472863.1;ENST00000476342.1;ENST00000498678.1;ENST00000552000.2	TSS1500;TSS1500;1stExon;1stExon;1stExon;1stExon;5'UTR;5'UTR;5'UTR;5'UTR;5'UTR;3'UTR	HOXB-AS3;HOXB-AS3;HOXB-AS3;HOXB3;HOXB3;HOXB3;HOXB3;HOXB-AS3;HOXB-AS3;HOXB3;HOXB3;HOXB3;HOXB3;HOXB3	ENST00000474040.1;ENST00000467155.2;ENST00000480872.1;ENST00000476342.1;ENST00000460160.1;ENST00000472863.1;ENST00000498678.1;ENST00000476204.1;ENST00000465846.2;ENST00000460160.1;ENST00000472863.1;ENST00000476342.1;ENST00000498678.1;ENST00000552000.2	TSS1500;TSS1500;TSS1500;1stExon;1stExon;1stExon;1stExon;TSS200;5'UTR;5'UTR;5'UTR;5'UTR;5'UTR;3'UTR	chr17:46667405-46668035	3						TRUE
cg01351315	chr17	46667737	-	cg01351315	70676563		CTTTCTCRAACCAATAAAAAATATCTATCTAACTTCTCRACRATTTTTAC		II			rs114686333	0.012163	NA	NA	NA	NA	chr17:46669434-46669811	N_Shore	ACCTCACGTGACTTTCTCGAGCCAGTGAGGGGTATCTGTCTGACTTCTCGGCGATTTTTA[CG]ATCTAACTTCGAGATAAAACCCCTATCCATTTGACATCTAAATGTCATAGCGACTTTTGG	TTTCTCGAGCCAGTGAGGGGTATCTGTCTGACTTCTCGGCGATTTTTACG	LOC404266;LOC404266	NR_033201;NR_033202	TSS200;TSS200								HOXB3;HOXB3;HOXB3;HOXB3;HOXB-AS3;HOXB-AS3;HOXB3	ENST00000476342.1;ENST00000460160.1;ENST00000472863.1;ENST00000498678.1;ENST00000480872.1;ENST00000465846.2;ENST00000552000.2	TSS200;TSS200;TSS200;TSS200;TSS200;5'UTR;3'UTR	HOXB-AS3;HOXB3;HOXB3;HOXB3;HOXB3;HOXB-AS3;HOXB-AS3;HOXB-AS3;HOXB3	ENST00000476204.1;ENST00000476342.1;ENST00000460160.1;ENST00000472863.1;ENST00000498678.1;ENST00000467155.2;ENST00000480872.1;ENST00000465846.2;ENST00000552000.2	TSS200;TSS200;TSS200;TSS200;TSS200;TSS200;TSS200;5'UTR;3'UTR	chr17:46667405-46668035	3						TRUE
cg09595185	chr17	46667812	-	cg09595185	40614124		ATCCATTTAACATCTAAATATCATAACRACTTTTAAAATAATTTACTATC		II			NA	NA	NA	NA	NA	NA	chr17:46669434-46669811	N_Shore	ATAAAACCCCTATCCATTTGACATCTAAATGTCATAGCGACTTTTGGGATAGTTTGCTAT[CG]ACAAAGGGAGACAAAGTCAAGGGGTGAAGGGAAAGGAGGGCCAAGTAGAGCCTCCACGAC	TCCATTTGACATCTAAATGTCATAGCGACTTTTGGGATAGTTTGCTATCG	LOC404266;LOC404266	NR_033201;NR_033202	TSS200;TSS200								HOXB3;HOXB-AS3;HOXB3;HOXB3;HOXB-AS3;HOXB3;HOXB-AS3;HOXB-AS3;HOXB3	ENST00000498678.1;ENST00000480872.1;ENST00000476342.1;ENST00000460160.1;ENST00000474040.1;ENST00000472863.1;ENST00000474040.1;ENST00000465846.2;ENST00000552000.2	TSS200;TSS200;TSS1500;TSS1500;1stExon;TSS1500;5'UTR;5'UTR;3'UTR	HOXB3;HOXB-AS3;HOXB-AS3;HOXB-AS3;HOXB-AS3;HOXB3;HOXB3;HOXB-AS3;HOXB3;HOXB-AS3;HOXB-AS3;HOXB3	ENST00000498678.1;ENST00000467155.2;ENST00000480872.1;ENST00000476204.1;ENST00000476204.1;ENST00000476342.1;ENST00000460160.1;ENST00000474040.1;ENST00000472863.1;ENST00000474040.1;ENST00000465846.2;ENST00000552000.2	TSS200;TSS200;TSS200;1stExon;5'UTR;TSS1500;TSS1500;1stExon;TSS1500;5'UTR;5'UTR;3'UTR	chr17:46667405-46668035	3						TRUE
cg24889708	chr17	46678719	-	cg24889708	18727155		ACCCCTCCAAATCAAAATACAAAAACTTCATTTTCATTATACAAAAAAAC		II			NA	NA	NA	NA	NA	NA	chr17:46675044-46675589	S_Shelf	CCCTAAAATCGGCCCCTCCAAATCAAAGTACAAAGACTTCATTTTCATTATGCAAAGGAG[CG]GCATCCTCTTTGATCTTTAGGGGAGTGAGCAGTAGTGCTGAACCCACTCTCCCGGTTTCC	CCCCTCCAAATCAAAGTACAAAGACTTCATTTTCATTATGCAAAGGAGCG	LOC404266;LOC404266;LOC404266;LOC404266;HOXB6;LOC404266	NR_033203;NR_033205;NR_033204;NR_033201;NM_018952;NR_033202	Body;Body;Body;Body;5'UTR;Body			RDMR					AC103702.1;HOXB-AS3;HOXB6;HOXB6;HOXB6;HOXB3	ENST00000576860.1;ENST00000466037.2;ENST00000225648.3;ENST00000484302.2;ENST00000490419.1;ENST00000552000.2	TSS1500;5'UTR;5'UTR;5'UTR;3'UTR;3'UTR	AC103702.1;HOXB-AS3;HOXB-AS3;HOXB-AS3;HOXB6;HOXB6;HOXB6;HOXB-AS3;HOXB3	ENST00000576860.1;ENST00000467155.2;ENST00000487849.3;ENST00000466037.2;ENST00000225648.3;ENST00000484302.2;ENST00000490419.1;ENST00000491264.1;ENST00000552000.2	TSS1500;5'UTR;5'UTR;5'UTR;5'UTR;5'UTR;3'UTR;TSS1500;3'UTR					chr17:46669440-46684860	6		TRUE
cg14509967	chr17	46679135	+	cg14509967	60776890	92628541	CTATAATCCCCATTCCTAAATAAAAATAAAATTCCAAAAAATTACCTACA	CTATAATCCCCGTTCCTAAATAAAAATAAAATTCCAAAAAATTACCTACG	I	A	Red	NA	NA	NA	NA	NA	NA	chr17:46675044-46675589	S_Shelf	ACCTCGTCAGCTCCTCTAGCCCTCGGCCAGACTCTGGCAACACCTTGGTTTGCCTGGCAC[CG]CAGGCAATTTCCTGGAACCCCACCCCCACCCAGGAACGGGGACCACAGCACCTTTAAAGG	CTGTGGTCCCCGTTCCTGGGTGGGGGTGGGGTTCCAGGAAATTGCCTGCG	LOC404266;LOC404266;LOC404266;LOC404266;HOXB6;LOC404266	NR_033203;NR_033205;NR_033204;NR_033201;NM_018952;NR_033202	Body;Body;Body;Body;5'UTR;Body			RDMR					AC103702.1;HOXB-AS3;HOXB-AS3;HOXB-AS3;HOXB6;HOXB6;HOXB6;HOXB3	ENST00000576860.1;ENST00000460041.1;ENST00000474040.1;ENST00000466037.2;ENST00000225648.3;ENST00000484302.2;ENST00000490419.1;ENST00000552000.2	TSS1500;3'UTR;3'UTR;5'UTR;5'UTR;5'UTR;3'UTR;3'UTR	AC103702.1;HOXB-AS3;HOXB-AS3;HOXB-AS3;HOXB-AS3;HOXB-AS3;HOXB-AS3;HOXB-AS3;HOXB6;HOXB6;HOXB6;HOXB-AS3;HOXB3	ENST00000576860.1;ENST00000460041.1;ENST00000474040.1;ENST00000476204.1;ENST00000477144.1;ENST00000467155.2;ENST00000487849.3;ENST00000466037.2;ENST00000225648.3;ENST00000484302.2;ENST00000490419.1;ENST00000491264.1;ENST00000552000.2	TSS1500;3'UTR;3'UTR;3'UTR;3'UTR;5'UTR;5'UTR;5'UTR;5'UTR;5'UTR;3'UTR;TSS1500;3'UTR	chr17:46679040-46679315	3						TRUE
cg11207533	chr17	46679361	+	cg11207533	64677887		ATAATAAAACTAAAACCAAATCCTTAAAAAACCACACCRTCRTAATTTCC		II			NA	NA	NA	NA	NA	NA	chr17:46675044-46675589	S_Shelf	CTGGCCACCCCCTCTTGGGAAGGAGGTCGAGTTAAGCCGGTGTGGAGGGTCCAACAGGAA[CG]GAAATTACGACGGTGTGGTTCCTTAAGGATTTGGCCCCAGTCCCACTACCAAATTTTTCC	CGGAAATTACGACGGTGTGGTTCCTTAAGGATTTGGCCCCAGTCCCACTA	HOXB-AS3;HOXB-AS3;HOXB-AS3;HOXB-AS3;HOXB-AS3;HOXB-AS3;HOXB-AS3;HOXB-AS3;HOXB6	NR_033202;NR_110331;NR_033201;NR_110329;NR_033203;NR_033204;NR_110330;NR_033205;NM_018952	Body;Body;Body;Body;Body;Body;Body;Body;5'UTR					17:44034327-44034373	17:46679300-46680932	Unclassified	AC103702.1;HOXB-AS3;HOXB6;HOXB6;HOXB6;HOXB3	ENST00000576860.1;ENST00000466037.2;ENST00000225648.3;ENST00000484302.2;ENST00000490419.1;ENST00000552000.2	TSS1500;5'UTR;5'UTR;5'UTR;3'UTR;3'UTR	AC103702.1;HOXB-AS3;HOXB-AS3;HOXB-AS3;HOXB-AS3;HOXB-AS3;HOXB-AS3;HOXB6;HOXB6;HOXB6;HOXB3	ENST00000576860.1;ENST00000476204.1;ENST00000477144.1;ENST00000491264.1;ENST00000467155.2;ENST00000487849.3;ENST00000466037.2;ENST00000225648.3;ENST00000484302.2;ENST00000490419.1;ENST00000552000.2	TSS1500;3'UTR;3'UTR;TSS200;5'UTR;5'UTR;5'UTR;5'UTR;5'UTR;3'UTR;3'UTR					chr17:46669440-46684860	6
cg02566861	chr17	46679516	-	cg02566861	99768264		AAAAAAAAATCRACACTCACTTACAAACATCAACAATTTCCAAAAAATTC		II			rs76511259	0.018679	NA	NA	NA	NA	chr17:46675044-46675589	S_Shelf	ATCGAGAATGGAGGAGGGGATCGGCACTCACTTGCAGACATCAACAGTTTCCAGAAAATT[CG]GTTCAATTCCTTCACCACGGACCCACCAACCAAGGAGCTGGCAAAACCCACTAACCAACC	GGAGGGGATCGGCACTCACTTGCAGACATCAACAGTTTCCAGAAAATTCG	LOC404266;LOC404266;LOC404266;LOC404266;HOXB6;LOC404266	NR_033203;NR_033205;NR_033204;NR_033201;NM_018952;NR_033202	Body;Body;Body;Body;5'UTR;Body					17:44034457-44035153	17:46679300-46680932	Unclassified	AC103702.1;HOXB-AS3;HOXB6;HOXB6;HOXB6;HOXB3	ENST00000576860.1;ENST00000466037.2;ENST00000225648.3;ENST00000484302.2;ENST00000490419.1;ENST00000552000.2	TSS1500;5'UTR;5'UTR;5'UTR;3'UTR;3'UTR	AC103702.1;HOXB-AS3;HOXB-AS3;HOXB-AS3;HOXB-AS3;HOXB-AS3;HOXB-AS3;HOXB6;HOXB6;HOXB6;HOXB3	ENST00000576860.1;ENST00000477144.1;ENST00000491264.1;ENST00000491264.1;ENST00000467155.2;ENST00000487849.3;ENST00000466037.2;ENST00000225648.3;ENST00000484302.2;ENST00000490419.1;ENST00000552000.2	TSS1500;3'UTR;1stExon;5'UTR;5'UTR;5'UTR;5'UTR;5'UTR;5'UTR;3'UTR;3'UTR					chr17:46669440-46684860	6		TRUE
cg17179862	chr17	46681362	+	cg17179862	33747155	87805327	TACCTAATACAAATATCACTAAATTCCCAACAACACTAACATATAAAACA	TACCTAATACGAATATCGCTAAATTCCCGACAACACTAACATATAAAACG	I	A	Red	NA	NA	NA	NA	NA	NA	chr17:46685244-46685449	N_Shelf	CTCGCCGGCCTCGGCGGAGATTCCAGGCCCTATAGAAACCAGGACGTCCCTTAGCGCCAC[CG]CCTCACATGCCAGTGCTGCCGGGAACCCAGCGATATCCGCACCAGGCAAGAGAACTGCGC	CGCCTCACATGCCAGTGCTGCCGGGAACCCAGCGATATCCGCACCAGGCA	LOC404266;LOC404266;HOXB6	NR_033204;NR_033201;NM_018952	Body;Body;5'UTR					17:44036289-44036401			AC103702.1;HOXB6;HOXB-AS3;HOXB6;HOXB6;HOXB6;HOXB3	ENST00000576860.1;ENST00000490419.1;ENST00000466037.2;ENST00000225648.3;ENST00000484302.2;ENST00000490419.1;ENST00000552000.2	5'UTR;1stExon;5'UTR;5'UTR;5'UTR;3'UTR;3'UTR	HOXB-AS3;AC103702.1;HOXB-AS3;HOXB6;HOXB-AS3;HOXB-AS3;HOXB-AS3;HOXB6;HOXB6;HOXB6;HOXB3	ENST00000491264.1;ENST00000576860.1;ENST00000494420.1;ENST00000490419.1;ENST00000467155.2;ENST00000487849.3;ENST00000466037.2;ENST00000225648.3;ENST00000484302.2;ENST00000490419.1;ENST00000552000.2	5'UTR;5'UTR;5'UTR;1stExon;5'UTR;5'UTR;5'UTR;5'UTR;5'UTR;3'UTR;3'UTR	chr17:46681260-46681550	3						TRUE
cg18878432	chr17	46683409	-	cg18878432	93625483		AATAAAATAAAAATTCAACCCAAATTTTTCAAATCCCCTAAAATAACCCC		II			rs28575348	0.154127	NA	NA	NA	NA	chr17:46685244-46685449	N_Shore	TGGAAGCAAAAAATAAAATAAAAATTCAGCCCAGGTTTTTCAGGTCCCCTGAAATAACCC[CG]TATTTCAAGTTGACCTACCAATGCCCGAATTCTGGAAACGAAATAACCTCCCCCAACATT	CGGGGTTATTTCAGGGGACCTGAAAAACCTGGGCTGAATTTTTATTTTAT	LOC404266;HOXB6;LOC404266	NR_033204;NM_018952;NR_033201	Body;TSS1500;Body			RDMR					HOXB3;HOXB6;HOXB6;HOXB-AS3	ENST00000552000.2;ENST00000225648.3;ENST00000484302.2;ENST00000466037.2	TSS1500;TSS1500;TSS1500;5'UTR	HOXB-AS3;HOXB-AS3;HOXB3;HOXB6;HOXB6;HOXB-AS3;HOXB-AS3;HOXB-AS3	ENST00000491264.1;ENST00000494420.1;ENST00000552000.2;ENST00000225648.3;ENST00000484302.2;ENST00000467155.2;ENST00000487849.3;ENST00000466037.2	5'UTR;5'UTR;TSS1500;TSS1500;TSS1500;5'UTR;5'UTR;5'UTR			chr17:46683247-46683714	3	chr17:46669440-46684860	6	TRUE	TRUE
cg11041817	chr17	46685327	-	cg11041817	24654261		TTTTCCACTTCATACRCCRATTCTAAAACCAAATCTTAATCTATCTTTCC		II			NA	NA	NA	NA	NA	NA	chr17:46685244-46685449	Island	CTTGTTCTCCTTTTTCCACTTCATGCGCCGGTTCTGAAACCAAATCTTGATCTGTCTTTC[CG]TGAGGCAGAGCGTGTGCGCGATCTCGATGCGCCGCCGCCGCGTCAGGTAGCGATTGTAGT	CGGAAAGACAGATCAAGATTTGGTTTCAGAACCGGCGCATGAAGTGGAAA	HOXB7	NM_004502	Body					17:44040291-44040448			HOXB7;RP11-357H14.19;HOXB7	ENST00000467314.1;ENST00000567101.1;ENST00000494244.2	3'UTR;3'UTR;5'UTR	HOXB7;RP11-357H14.19;HOXB7	ENST00000467314.1;ENST00000567101.1;ENST00000494244.2	3'UTR;3'UTR;5'UTR			chr17:46685175-46685466	3				TRUE
cg23669081	chr17	46685353	-	cg23669081	75765396	17696263	ACCAAATCTTAATCTATCTTTCCATAAAACAAAACATATACACAATCTCA	ACCAAATCTTAATCTATCTTTCCGTAAAACAAAACGTATACGCGATCTCG	I	A	Red	rs62637586	0.014706	NA	NA	NA	NA	chr17:46685244-46685449	Island	GCCGGTTCTGAAACCAAATCTTGATCTGTCTTTCCGTGAGGCAGAGCGTGTGCGCGATCT[CG]ATGCGCCGCCGCCGCGTCAGGTAGCGATTGTAGTGAAATTCTTTCTCCAGCTCCAGGGTC	CGAGATCGCGCACACGCTCTGCCTCACGGAAAGACAGATCAAGATTTGGT	HOXB7	NM_004502	Body					17:44040291-44040448			HOXB7;RP11-357H14.19;HOXB7	ENST00000467314.1;ENST00000567101.1;ENST00000494244.2	3'UTR;3'UTR;5'UTR	HOXB7;RP11-357H14.19;HOXB7	ENST00000467314.1;ENST00000567101.1;ENST00000494244.2	3'UTR;3'UTR;5'UTR			chr17:46685175-46685466	3				TRUE
cg22622477	chr17	46685442	-	cg22622477	86806408		TTCTTTCTCCAACTCCAAAATCTAATAACRAATATAAATCTAACRACCTC		II			NA	NA	NA	NA	NA	NA	chr17:46685244-46685449	Island	TTGTAGTGAAATTCTTTCTCCAGCTCCAGGGTCTGGTAGCGGGTGTAGGTCTGGCGGCCT[CG]TTTGCGGTCAGTTCCTGCACACAGTATTCAGAGGAAAATCAGTGAGTAAAGAAAACGCCG	CGAGGCCGCCAGACCTACACCCGCTACCAGACCCTGGAGCTGGAGAAAGA	HOXB7	NM_004502	Body					17:44040291-44040448			HOXB7;RP11-357H14.19;HOXB7	ENST00000467314.1;ENST00000567101.1;ENST00000494244.2	3'UTR;3'UTR;5'UTR	HOXB7;RP11-357H14.19;HOXB7	ENST00000467314.1;ENST00000567101.1;ENST00000494244.2	3'UTR;3'UTR;5'UTR			chr17:46685175-46685466	3				TRUE
cg07547765	chr17	46685448	+	cg07547765	9653262		TTTTCTTTACTCACTAATTTTCCTCTAAATACTATATACAAAAACTAACC		II			NA	NA	NA	NA	NA	NA	chr17:46685244-46685449	Island	TGAAATTCTTTCTCCAGCTCCAGGGTCTGGTAGCGGGTGTAGGTCTGGCGGCCTCGTTTG[CG]GTCAGTTCCTGCACACAGTATTCAGAGGAAAATCAGTGAGTAAAGAAAACGCCGGCCGGG	CGGTCAGTTCCTGCACACAGTATTCAGAGGAAAATCAGTGAGTAAAGAAA	HOXB7	NM_004502	Body					17:44040291-44040448			HOXB7;RP11-357H14.19;HOXB7	ENST00000467314.1;ENST00000567101.1;ENST00000494244.2	3'UTR;3'UTR;5'UTR	HOXB7;RP11-357H14.19;HOXB7	ENST00000467314.1;ENST00000567101.1;ENST00000494244.2	3'UTR;3'UTR;5'UTR			chr17:46685175-46685466	3				TRUE
cg23349301	chr17	46697115	-	cg23349301	33601975		RATATCCCTCTCTAAATCTCTCTTTTATAACAACTAATTTCCCCATCTCC		II			NA	NA	NA	NA	NA	NA	chr17:46697413-46697701	N_Shore	CGCACTCTGGCGGTGTCCCTCTCTGAATCTCTCTTTTATGACAACTGATTTCCCCATCTC[CG]GCTTCCGAGCCTCCGCATCTTCGCCTTTGTTTGTCTTTAAAGAAGCAGCCCTGGGCTGGG	GTGTCCCTCTCTGAATCTCTCTTTTATGACAACTGATTTCCCCATCTCCG						RDMR	TRUE	17:44052038-44052655	17:46695336-46697236	Unclassified	RP11-357H14.19;HOXB7	ENST00000567101.1;ENST00000494244.2	3'UTR;5'UTR	RP11-357H14.19;HOXB7	ENST00000567101.1;ENST00000494244.2	3'UTR;5'UTR	chr17:46696800-46697815	3						TRUE
cg27217474	chr17	46697543	-	cg27217474	89640145		ATAAACCTAACCTTTTCACTTACAATCTCCCTTCATTCRAACCATACTTC		II			NA	NA	NA	NA	NA	NA	chr17:46697413-46697701	Island	GTTGGAGGAGGGTAGGCCTGGCCTTTTCACTTGCAGTCTCCCTTCATTCGGGCCATGCTT[CG]TTCCCAACTCTACCCCAACTCGCAGGGTCTCCGCGGGCCGCAGTGTTGCCGGCTTGGGTT	TAGGCCTGGCCTTTTCACTTGCAGTCTCCCTTCATTCGGGCCATGCTTCG						RDMR		17:44052038-44052655			RP11-357H14.19;HOXB7	ENST00000567101.1;ENST00000494244.2	3'UTR;5'UTR	RP11-357H14.19;HOXB7	ENST00000567101.1;ENST00000494244.2	3'UTR;5'UTR	chr17:46696800-46697815	3						TRUE
cg17873048	chr17	46697700	+	cg17873048	25710885		TTTTATCCCTCTCAAACTAAAAAATTTCRCCAAAACCTCTTATAAAAATC		II			rs112382193	0.07548	NA	NA	NA	NA	chr17:46697413-46697701	Island	GCCGGCCCGCCGAAGCGGAATCCCAAGGCCTGGATGAGAAGCGCAGGCTGCCGAGAACTG[CG]ATCTTCATAAGAGGCTCTGGCGAAATCCCTCAGTCTGAGAGGGACAAAAATGTGCCTCTT	TTTGTCCCTCTCAGACTGAGGGATTTCGCCAGAGCCTCTTATGAAGATCG						RDMR					RP11-357H14.19;HOXB7	ENST00000567101.1;ENST00000494244.2	3'UTR;5'UTR	RP11-357H14.19;HOXB7	ENST00000567101.1;ENST00000494244.2	3'UTR;5'UTR	chr17:46696800-46697815	3						TRUE
cg05046306	chr17	46698273	+	cg05046306	61743857		AACTACTAATTAAACTAATCAAAAACCTTCCAACAAAAAAACTAAAAAAC		II			NA	NA	NA	NA	NA	NA	chr17:46698880-46699083	N_Shore	TCATTGCTCCCCAGACCCTGTGCCCTCTCCAAACAACCCACATTTCCTTCCCTCCCCGCT[CG]TTTTCCAGTTCTCCTGTTGGAAGGCTCTTGATCAGTTTAACCAGTAGTCTTGGGACCTGG	ACTACTGGTTAAACTGATCAAGAGCCTTCCAACAGGAGAACTGGAAAACG						RDMR					RP11-357H14.19;HOXB7	ENST00000567101.1;ENST00000494244.2	3'UTR;5'UTR	RP11-357H14.19;HOXB7	ENST00000567101.1;ENST00000494244.2	3'UTR;5'UTR	chr17:46698140-46698475	3						TRUE
cg23245942	chr17	46698973	-	cg23245942	58678262	84706525	AATCTACATCCAAACCCATAAAACAAAAAACCAAACCCAACCCTAAAACA	AATCTACATCCAAACCCATAAAACAAAAAACCAAACCCGACCCTAAAACG	I	A	Red	rs3826541	0.07548	NA	NA	NA	NA	chr17:46698880-46699083	Island	ACCAGCCACGCAGATCTGCATCCAGGCCCATGAAGCAGGAGGCCAAGCCCGGCCCTGGGG[CG]GGTCTCCTTTGGCGCTGGGGCTAGAGCCGCCAAGCCCGGGGCTTCTCTGCGTGGGTCGAG	CGCCCCAGGGCCGGGCTTGGCCTCCTGCTTCATGGGCCTGGATGCAGATC	HOXB9	NM_024017	3'UTR					17:44053880-44054272			HOXB9;HOXB9;RP11-357H14.19;HOXB7	ENST00000311177.5;ENST00000442657.1;ENST00000567101.1;ENST00000494244.2	3'UTR;3'UTR;3'UTR;5'UTR	HOXB9;HOXB9;RP11-357H14.19;HOXB7	ENST00000311177.5;ENST00000442657.1;ENST00000567101.1;ENST00000494244.2	3'UTR;3'UTR;3'UTR;5'UTR	chr17:46698905-46699110	3						TRUE
cg04917446	chr17	46699073	-	cg04917446	19683143	42601138	ATAAATCAAAAAACCAACAAAATTCAAAAAAACACACAAAACATTACACA	GTAAATCGAAAAACCGACGAAATTCGAAAAAACGCGCAAAACGTTACGCG	I	C	Grn	NA	NA	NA	NA	NA	NA	chr17:46698880-46699083	Island	GGGCTTCTCTGCGTGGGTCGAGAAGCCGACGGGATTCGGAGGAACGCGCAGAGCGTTGCG[CG]CTGGGGCCGTTGCTCCTCCCTGTCCCAGACCACTTGTCCCGGAAGGGAGCTTGGGAATCG	CGCGCAACGCTCTGCGCGTTCCTCCGAATCCCGTCGGCTTCTCGACCCAC	HOXB9	NM_024017	3'UTR					17:44053880-44054272			HOXB9;HOXB9;RP11-357H14.19;HOXB7	ENST00000311177.5;ENST00000442657.1;ENST00000567101.1;ENST00000494244.2	3'UTR;3'UTR;3'UTR;5'UTR	HOXB9;HOXB9;RP11-357H14.19;HOXB7	ENST00000311177.5;ENST00000442657.1;ENST00000567101.1;ENST00000494244.2	3'UTR;3'UTR;3'UTR;5'UTR	chr17:46698905-46699110	3						TRUE
cg01683971	chr17	46700424	-	cg01683971	54793860		RATCCCTAATAAAATACATATTAAACAAAAACTCCTTCTCTAACTCCAAC		II			NA	NA	NA	NA	NA	NA	chr17:46702280-46704166	N_Shore	TTCGTGCCTACGGTCCCTGGTGAGGTACATATTGAACAGAAACTCCTTCTCTAGCTCCAG[CG]TCTGGTATTTGGTGTAGGGACAGCGCTTTTTCCGGGAAGAGCGAGCGTGCAGCCAGTTGG	CGCTGGAGCTAGAGAAGGAGTTTCTGTTCAATATGTACCTCACCAGGGAC	HOXB9	NM_024017	Body								HOXB9;RP11-357H14.19;HOXB7	ENST00000442657.1;ENST00000567101.1;ENST00000494244.2	3'UTR;3'UTR;5'UTR	HOXB9;RP11-357H14.19;HOXB7	ENST00000442657.1;ENST00000567101.1;ENST00000494244.2	3'UTR;3'UTR;5'UTR			chr17:46694490-46705651	6	chr17:46686039-46707128	6
cg07048527	chr17	46700449	-	cg07048527	63705222		CAAAAACTCCTTCTCTAACTCCAACRTCTAATATTTAATATAAAAACAAC		II			NA	NA	NA	NA	NA	NA	chr17:46702280-46704166	N_Shore	TACATATTGAACAGAAACTCCTTCTCTAGCTCCAGCGTCTGGTATTTGGTGTAGGGACAG[CG]CTTTTTCCGGGAAGAGCGAGCGTGCAGCCAGTTGGCGGAGGGGTTGGCTGAAAGAGAAGC	CGCTGTCCCTACACCAAATACCAGACGCTGGAGCTAGAGAAGGAGTTTCT	HOXB9	NM_024017	Body								HOXB9;RP11-357H14.19;HOXB7	ENST00000442657.1;ENST00000567101.1;ENST00000494244.2	3'UTR;3'UTR;5'UTR	HOXB9;RP11-357H14.19;HOXB7	ENST00000442657.1;ENST00000567101.1;ENST00000494244.2	3'UTR;3'UTR;5'UTR			chr17:46694490-46705651	6	chr17:46686039-46707128	6		TRUE
cg21958069	chr17	46710112	+	cg21958069	78719555		AAAACTCCTAAAAAACAACAAATATCTCTAAAATCTAAACTATCAAAACC		II			NA	NA	NA	NA	NA	NA	chr17:46710812-46711419	N_Shore	CTACTAAACAACACATCGGAAGAACTGAACCCAGGACTCTAGGTAAAACCATTTTGGAGC[CG]GTCCTGATAGCTCAGATTCCAGAGACATTTGCTGCCTTCCAGGAGCCCTGGCCAGAGAAG	GGGCTCCTGGAAGGCAGCAAATGTCTCTGGAATCTGAGCTATCAGGACCG	MIR196A1	NR_029582	TSS200				TRUE				MIR196A1;MIR196A1;RP11-357H14.19;HOXB7;HOXB-AS4;HOXB-AS4	ENST00000388006.1;ENST00000546578.1;ENST00000567101.1;ENST00000494244.2;ENST00000480386.1;ENST00000462131.1	TSS200;TSS200;3'UTR;5'UTR;5'UTR;5'UTR	MIR196A1;MIR196A1;RP11-357H14.19;HOXB7;HOXB-AS4;HOXB-AS4	ENST00000388006.1;ENST00000546578.1;ENST00000567101.1;ENST00000494244.2;ENST00000480386.1;ENST00000462131.1	TSS200;TSS200;3'UTR;5'UTR;5'UTR;5'UTR	chr17:46710005-46710375	3
cg14093189	chr17	53751663	+	cg14093189	37790889		TAAAACTATCCCTACAACAACCRAAACTAAACTAAATAATAAATACAAAC		II			rs7213174	0.33943	NA	NA	NA	NA		OpenSea	GCTGACTTTACTACAGTGTGTGAAAATATCAGGCTATAACTCTCCTGTTGAGTAAGGATG[CG]CCTGCACTCATTACTCAGCTCAGCTCCGGTTGCTGCAGGGATAGTTTCATCATCCTCTGC	CGCCTGCACTCATTACTCAGCTCAGCTCCGGTTGCTGCAGGGATAGTTTC																	chr17:53751505-53751795	3
cg27097489	chr17	60882338	-	cg27097489	96681914		CCTCRCTCCTCCTATTTATTCAATTATACAAATATTAACAAAATCAAACC		II			NA	NA	NA	NA	NA	NA	chr17:60885408-60885857	N_Shelf	CTGCGGCATTCCCTCGCTCCTCCTGTTTATTCAGTTGTGCAGATATTGGCAGAGTCAGGC[CG]CCCCGGACTCATGGTGACCCAGCGTCTGGTCTGGTAGTTATGAAATCTCACATGGTTTAT	CTCGCTCCTCCTGTTTATTCAGTTGTGCAGATATTGGCAGAGTCAGGCCG	MARCH10;MARCH10;MARCH10;MARCH10;MIR548W	NM_001100875;NM_152598;NM_001288780;NM_001288779;NR_036146	5'UTR;5'UTR;5'UTR;5'UTR;Body								MARCH10;MARCH10;MARCH10	ENST00000456609.1;ENST00000544856.1;ENST00000311269.4	5'UTR;5'UTR;5'UTR	MARCH10;MARCH10;MARCH10	ENST00000456609.1;ENST00000544856.1;ENST00000311269.4	5'UTR;5'UTR;5'UTR	chr17:60882220-60882495	3
cg21717601	chr17	60936781	-	cg21717601	16637240		AAAATTTTCTTCRATAATTCAATATCAACAAAAACCTTATATTCCAACTC		II			NA	NA	NA	NA	NA	NA		OpenSea	CCAGAGATAGGGGAGTTTTCTTCGGTAATTCAATGTCAACAAGGACCTTGTGTTCCAGCT[CG]CCACACTGTATTTCATAATGTTGGCAGCCAGCATATCCAGGGACTTCAGGGTCTTTTTCT	GAGTTTTCTTCGGTAATTCAATGTCAACAAGGACCTTGTGTTCCAGCTCG	MIR548W	NR_036146	Body														chr17:60936560-60936870	3
cg22127848	chr17	64295986	-	cg22127848	9608960		TAAACCTTAAATCATCTTAATTACCATAAATCTCAAAATAATACTTTTTC		II			NA	NA	NA	NA	NA	NA	chr17:64298047-64299617	N_Shelf	AGAATAAAATATAAGCCTTAAGTCATCTTGGTTACCATAAATCTCAGAATGATGCTTTTT[CG]ATACTTATGCAATTCCTATTGCCCAATTTGAAAATGTCCTGGTTCATTTGAAAACAGTCC	AAGCCTTAAGTCATCTTGGTTACCATAAATCTCAGAATGATGCTTTTTCG																	chr17:64295920-64296130	3						TRUE
cg17846122	chr17	64351144	+	cg17846122	70759903		TTCAAAAAATACCACATACCAAAAATCATTTCCACRTTCACTCTATTTTC		II			NA	NA	NA	NA	NA	NA		OpenSea	GCTTTCCTATACATCGTTACATTTTGTCATCCTATGATGAACTCTCGTTGCTCGAGGGGG[CG]AAAACAGAGTGAACGTGGAAATGATCTTTGGCATGTGGTATTTTCTGAAAAACTGAATTT	TCAGAAAATACCACATGCCAAAGATCATTTCCACGTTCACTCTGTTTTCG	PRKCA	NM_002737	Body				TRUE										chr17:64351060-64351515	3						TRUE
cg02866391	chr17	64456327	-	cg02866391	91727990		TTACRCAAAATATTAAATTCCRCCTATAAAATCTATAAAAATCATTACCC		II			rs55812401	0.045662	NA	NA	NA	NA		OpenSea	AACTTCAATTATTACGCAAGGTATTGAATTCCGCCTATGAAATCTATGAAGGTCATTGCC[CG]TGGACTTAGAAGTGCCTAGCAGAGTTGAATGGTATGTGGGCTGTGTGTGTATGATCCATA	CGGGCAATGACCTTCATAGATTTCATAGGCGGAATTCAATACCTTGCGTA	PRKCA	NM_002737	Body		chr17:64455929-64455929												chr17:64455960-64456375	3
cg14121185	chr17	64488849	+	cg14121185	8810938		TACTAAAAACATCTTAATTACAAAACTCTCRAAAAACRAATAATAAAACC		II			NA	NA	NA	NA	NA	NA		OpenSea	AAAGATGACTGTGTGCCTGGGGAGAGAGAGCAGATCAGATTAATTTGTGCCATCACAGCA[CG]GCTTTATTATCCGTCCTTCGAGAGTTTTGCAATCAAGATGCTTTTAGCAGAAACACAGTG	CGGCTTTATTATCCGTCCTTCGAGAGTTTTGCAATCAAGATGCTTTTAGC	PRKCA	NM_002737	Body				TRUE										chr17:64488660-64489215	3						TRUE
cg13345726	chr17	66708409	+	cg13345726	71785157		TAAAACTCAAAAAACAATATTAAATAAATACATTATATCATTTCCTAAAC		II			NA	NA	NA	NA	NA	NA		OpenSea	TCAAGGAAGATAAGCTTTATGATTCAGGGAGAGGAGGAAGTACTCCAGGGTTGGAAGGTA[CG]CTTAGGAAATGATACAATGTACTTATTTAATATTGTCCTTTGAGTTTTATGGAGTGCAGC	CGCTTAGGAAATGATACAATGTACTTATTTAATATTGTCCTTTGAGTTTT							TRUE										chr17:66708005-66708415	3						TRUE
cg20933897	chr17	70304177	+	cg20933897	37708192		AAATAAACTTTAATCCTTAAAACTATACTTAAAAAAAACTTTCCAAAAAC		II			NA	NA	NA	NA	NA	NA		OpenSea	AGCAGAATCTATCCAAACCACTCCCAGCCTGTTACGTGAGTATCCCACTTGAAGCACCTC[CG]TTCCTGGAAAGTTTCCTTTAAGCACAGTTCCAAGGACCAAAGTTTATTTCTCAGAGGCCA	AATAAACTTTGGTCCTTGGAACTGTGCTTAAAGGAAACTTTCCAGGAACG							TRUE																	TRUE
cg27176264	chr17	81060149	+	cg27176264	99809565		AAATAAACAAAACTAATCTACAACAAAACAAATAAATCCTAAACCAAAAC		II			NA	NA	NA	NA	NA	NA	chr17:81060685-81060925	N_Shore	AGAGGTTGCTATGGGAAGGTCGCTTGCTCCAGGGGGCCCTGGAACAGTTGCTAAGTTTAA[CG]CCCTGGCCCAGGATCCACCTGTCCTGCTGCAGACCAGCCCTGCTCATTCCTCCCTCTGGC	CGCCCTGGCCCAGGATCCACCTGTCCTGCTGCAGACCAGCCCTGCTCATT											AC144831.1	ENST00000573312.1	TSS1500	AC144831.1	ENST00000573312.1	TSS1500			chr17:81026496-81066020	6				TRUE
cg17048731	chr18	2988583	+	cg17048731	37705534		TTACTACTTAATACATTAAAACTTTACCCTCACTAAAAATTACAATTACC		II			NA	NA	NA	NA	NA	NA		OpenSea	CTCAGCTTTATATGTAAGTTATATTCTACACATACAGATGAATCCAATTCCAGATGGTGA[CG]GTAATTGCAATCTCCAGTGAGGGTAAAGCCTCAATGCACTAAGTAGTAAAAGAAAAGGGG	CGGTAATTGCAATCTCCAGTGAGGGTAAAGCCTCAATGCACTAAGTAGTA	LPIN2	NM_014646	5'UTR								LPIN2	ENST00000261596.3	5'UTR	LPIN2	ENST00000261596.3	5'UTR	chr18:2988460-2988730	3
cg02286622	chr18	8141323	+	cg02286622	34763136		TATTCTATCTTAACCTAACACAATTACAACRTAATAACRATAACAACCAC		II			NA	NA	NA	NA	NA	NA		OpenSea	CAACCGGATGGCCACTCCCAGGCAGCCCTCCCACCTTTTCTGAGTCACTGTCCCATTTAG[CG]TGGTTGCTACCGTCATCACGTTGCAACTGTGTCAGGCCAAGATAGAACATTTCATTCCCT	GTTCTATCTTGGCCTGACACAGTTGCAACGTGATGACGGTAGCAACCACG	PTPRM;PTPRM	NM_002845;NM_001105244	Body;Body		chr18:8141224-8141224												chr18:8140965-8141515	3
cg16133636	chr18	9851623	-	cg16133636	47664590		CTCCRAAACACATACTCTTAACTTATCTATATCATATCCCATTACACAAC		II			NA	NA	NA	NA	NA	NA		OpenSea	AGGCAGGCAGGCTCCGGGGCACATGCTCTTAGCTTGTCTATATCATGTCCCATTGCACAG[CG]TGGTTTATTGTAACATTATTCATGACAGCAGAAAACAGGAAATTACTGAACTGTCCAAAA	CGCTGTGCAATGGGACATGATATAGACAAGCTAAGAGCATGTGCCCCGGA	RAB31	NM_006868	Body														chr18:9851520-9851835	3
cg21807034	chr18	61144150	-	cg21807034	59700271	39774535	ACCACCAAAACAAAACAAAACAAAACATAAAACTAAACTAACAATAAACA	ACCGCCGAAACGAAACGAAACGAAACGTAAAACTAAACTAACAATAAACG	I	T	Red	NA	NA	NA	NA	NA	NA		OpenSea	TAGGAGAGGAGTGCCGCCGAGGCGGGGCGGGGCGGGGCGTGGAGCTGGGCTGGCAGTGGG[CG]TGGCGGTGCTGCCCAGGTGAGCCACCGCTGCTTCTGCCCAGACACGGTCGCCTCCACATC	CGCCCACTGCCAGCCCAGCTCCACGCCCCGCCCCGCCCCGCCTCGGCGGC	SERPINB5;SERPINB5	NM_002639;NM_002639	1stExon;5'UTR					18:59294913-59295181			SERPINB5;SERPINB5	ENST00000382771.4;ENST00000382771.4	1stExon;5'UTR	SERPINB5;SERPINB5;SERPINB5;SERPINB5	ENST00000424602.1;ENST00000489441.1;ENST00000382771.4;ENST00000382771.4	TSS1500;TSS200;1stExon;5'UTR	chr18:61143920-61144215	3						TRUE
cg01232969	chr18	64933074	-	cg01232969	10743850		ACCTTATCATAATATACCAATTACCCATAAAAATAATTCTATTTTACTAC		II			NA	NA	NA	NA	NA	NA		OpenSea	CTTTCCTTGCAACCTTATCATAATGTGCCAATTGCCCATAGAGGTGGTTCTATTTTACTG[CG]GTTGCTTCAGGAAATCTAACCACTTGGCTCTTAACTTCCTGTGGTTGGGAAATAATCTTT	CGCAGTAAAATAGAACCACCTCTATGGGCAATTGGCACATTATGATAAGG						DMR	TRUE										chr18:64932925-64933690	3						TRUE
cg24419602	chr19	5510310	-	cg24419602	93781266		AAATAATTTTTCCTTCTCTAAACCATCTAATTAACRTAATAATAAACCCC		II			NA	NA	NA	NA	NA	NA	chr19:5507247-5507523	S_Shelf	TGTTAAAGATAAAATAATTTTTCCTTCTCTGAGCCATCTGATTGACGTGGTAATGGGCCC[CG]CAGACAGGGAGAAGGTCAGGTTGCAATGTAATCAGTTTTTTCTAGAGTGACGTATAATCA	CGGGGCCCATTACCACGTCAATCAGATGGCTCAGAGAAGGAAAAATTATT																								TRUE
cg11738485	chr19	12877000	+	cg11738485	97609154	28766238	CACTCCTACAACTTCAACTAAAAAACAAACAACTATACAAACAAAAAACA	CGCTCCTACGACTTCAACTAAAAAACAAACGACTATACAAACAAAAAACG	I	A	Red	rs35337531	0.054126	NA	NA	NA	NA	chr19:12876889-12877108	Island	GCGCGCGCGGTTGGCATCCTCCAGGTGGCGCTGCAGCTCCTCCTGCCGCTCCCGGTCGGC[CG]CCTCCTGCCTGCACAGCCGCTTGTTCTCCAGCTGAAGCCGCAGGAGCGTCTCCCTGCAGA	CGCTCCTGCGGCTTCAGCTGGAGAACAAGCGGCTGTGCAGGCAGGAGGCG	HOOK2;HOOK2	NM_001100176;NM_013312	Body;Body					19:12737910-12738139	19:12876595-12877288	Unclassified_Cell_type_specific							chr19:12876865-12877355	3						TRUE
cg19893874	chr19	21205975	-	cg19893874	77800875		AAACACTAACCCCAATAAAATAACRTAAAAACTTACAAAATTAAATACCC		II			NA	NA	NA	NA	NA	NA		OpenSea	AAGAAAAAGAAAAACACTGACCCCAGTGAGATGGCGTAAGAACTTGCAAAGTTAAATGCC[CG]TGGGACAGTCACTGGGGCATAGTGTGGTATCTCCTGAGTGGGTGGTTCTTGAGCACATAA	CGGGCATTTAACTTTGCAAGTTCTTACGCCATCTCACTGGGGTCAGTGTT	ZNF430;ZNF430	NM_025189;NM_001172671	Body;Body														chr19:21205920-21206175	3
cg19882830	chr19	21264948	-	cg19882830	20767266	21640992	AAAATAAAATTTTAAAAATTATCCAATCAACAACACTAAATTAAAAACCA	AAAATAAAATTTTAAAAATTATCCAATCAACGACGCTAAATTAAAAACCG	I	T	Red	NA	NA	NA	NA	NA	NA	chr19:21265164-21265433	N_Shore	TCAGGGCACGAGAAGGTGGGGTTTTAAAAGTTATCCAATCAGCGACGCTGGGTTGGGAAC[CG]TCCAATCAGGCCTGCAGCTGGAGCGGACAGGACGGCTTCGGGGATGTGGCGGGGCCTTTG	CGGTTCCCAACCCAGCGTCGCTGATTGGATAACTTTTAAAACCCCACCTT	ZNF714;ZNF714;ZNF714;ZNF714	NM_182515;NR_117088;NR_117087;NR_117086	TSS200;TSS200;TSS200;TSS200						19:21264740-21265193	Promoter_Associated	ZNF714;ZNF714	ENST00000343332.5;ENST00000291770.6	TSS200;TSS200	ZNF714;ZNF714	ENST00000343332.5;ENST00000291770.6	TSS200;TSS200	chr19:21264800-21265050	3
cg01326874	chr19	21264999	-	cg01326874	80722965		TCCAATCAAACCTACAACTAAAACRAACAAAACRACTTCRAAAATATAAC		II			NA	NA	NA	NA	NA	NA	chr19:21265164-21265433	N_Shore	GTTGGGAACCGTCCAATCAGGCCTGCAGCTGGAGCGGACAGGACGGCTTCGGGGATGTGG[CG]GGGCCTTTGTCTCTCGCTGCAGCTGGAGCTGCAGGTCTCGCCTTCACTGCCCTGTGTCCT	CCAATCAGGCCTGCAGCTGGAGCGGACAGGACGGCTTCGGGGATGTGGCG	ZNF714;ZNF714;ZNF714;ZNF714;ZNF714	NM_182515;NM_182515;NR_117088;NR_117087;NR_117086	1stExon;5'UTR;Body;Body;Body					19:21056822-21057273	19:21264740-21265193	Promoter_Associated	ZNF714;ZNF714;ZNF714	ENST00000291770.6;ENST00000343332.5;ENST00000343332.5	TSS200;1stExon;5'UTR	ZNF714;ZNF714;ZNF714	ENST00000291770.6;ENST00000343332.5;ENST00000343332.5	TSS200;1stExon;5'UTR	chr19:21264800-21265050	3
cg20381372	chr19	36801408	-	cg20381372	1724541		AAACAACTAATCTATATCTTCACCTATACATATTTAAAAATCAACCTTAC		II			rs141716170	0.0815	NA	NA	NA	NA	chr19:36798578-36798996	S_Shelf	ATTCTATGTGTGAACAGCTAGTCTGTATCTTCACCTATGCATATTTAAAAATCAACCTTA[CG]AAGGCTCTTGGCCACCATAATCCTTCCTACCCTGTAGCAAGAGCCCAGCCTCAGACTATG	AACAGCTAGTCTGTATCTTCACCTATGCATATTTAAAAATCAACCTTACG	LOC100134317	NR_029389	TSS1500														chr19:36801225-36803055	3						TRUE
cg08918879	chr19	46977118	+	cg08918879	3803348		TTCCACTAAACTCCATTAATTAAAATAATCACAAATCTACTCAAATTCAC		II			NA	NA	NA	NA	NA	NA	chr19:46974557-46975073	S_Shelf	AAACATAGCCATAAATTCTCCGACACTTCTATTGAGAAGTGACGATCTGTGTCCCCTCCT[CG]TGAATCTGAGCAGACTTGTGACTACTTTAACCAATGGAGTTTAGTGGAAAGGAAGCTATG	TCCACTAAACTCCATTGGTTAAAGTAGTCACAAGTCTGCTCAGATTCACG																	chr19:46977000-46977475	3
cg12020396	chr19	55593580	+	cg12020396	82640302	57623896	AAAAAAATAATTAACATAAATACAAAAACAAAACAAATTCATCATACCCA	AAAAAAATAATTAACGTAAATACGAAAACGAAACAAATTCGTCGTACCCG	I	C	Grn	NA	NA	NA	NA	NA	NA	chr19:55591905-55593980	Island	AGAAGATCAAGTACGCCTTCAGCCTGCTGGTGAGGACGCGCCCGCCCCTGGGCCGGGGCG[CG]GGCACGACGAACCTGTCCCGTCCCCGCACCCACGCCAACCACCTCCCTCCCCACGCCCCA	AGGGAGGTGGTTGGCGTGGGTGCGGGGACGGGACAGGTTCGTCGTGCCCG	EPS8L1;EPS8L1	NM_017729;NM_133180	Body;Body					19:60283729-60286084									chr19:55593225-55594335	3						TRUE
cg17857282	chr2	1742729	+	cg17857282	22683863		TAAACCTTTTTAAACRAAATAAATATTACATTATCCRAACAACAACCTCC		II			rs73910871	0.010064	NA	NA	NA	NA		OpenSea	GACTGGAATTCTGTCTTTGTTCTGTTTACAGACTTAATTTTGAACCCTGGATCTGTGCCA[CG]GAGGCTGCTGCCCGGACAATGCAACACCCACTTCGCTTAAAAAGGCCCAAGTTTTACCCC	CGGAGGCTGCTGCCCGGACAATGCAACACCCACTTCGCTTAAAAAGGCCC	PXDN	NM_012293	Body		chr2:1742676-1742676		TRUE							PXDN	ENST00000485177.1	3'UTR	chr2:1742520-1742750	3
cg01821226	chr2	1743009	+	cg01821226	5809910		ATTACTAATAATTAACAACTATATAATTCCCTTCCRACAAAACTAAATCC		II			NA	NA	NA	NA	NA	NA	chr2:1746833-1748971	N_Shelf	TCCGTTAAGACAATTCCCCAAACTTCTGCTTGTGCACTGAGTCACGCATTCTCTTTTCAC[CG]GACTTAGCTCTGTCGGAAGGGAACTATACAGCTGCCAATCATCAGCAACTAGGGAAACTG	CGGACTTAGCTCTGTCGGAAGGGAACTATACAGCTGCCAATCATCAGCAA	PXDN	NM_012293	Body				TRUE							PXDN	ENST00000485177.1	3'UTR	chr2:1742840-1743070	3						TRUE
cg11642891	chr2	3452563	-	cg11642891	35710852	21667294	ATAAAAAACAACCAATTACACAATTACACAAAAACAAAAAACATATACCA	GTAAAAAACAACCGATTACGCGATTACACGAAAACGAAAAACGTATACCG	I	A	Red	NA	NA	NA	NA	NA	NA	chr2:3452346-3452582	Island	CGAGGGTAGGGCGTGGAGAGCAGCCGGTTACGCGGTTACACGAGGGCGGAGGGCGTGTGC[CG]GGAGCACAATCCGGGCCGAGGCTCCTGGTAAGGGAGCAGAGCGGGAAGCTGATCCCCCAC	GTGGAGAGCAGCCGGTTACGCGGTTACACGAGGGCGGAGGGCGTGTGCCG	TTC15	NM_016030	Body				TRUE	2:3431374-3431648			TRAPPC12	ENST00000469147.1	5'UTR	TRAPPC12;TRAPPC12;TRAPPC12;TRAPPC12	ENST00000479955.1;ENST00000469147.1;ENST00000462983.1;ENST00000479897.1	TSS1500;5'UTR;5'UTR;5'UTR	chr2:3452485-3452815	3						TRUE
cg14973360	chr2	9800511	+	cg14973360	78702869	19803887	AAACAAATAAAAACCCCTCCCACAAATCCACTACCACTAACAAAATAACA	AAACGAATAAAAACCCCTCCCACAAATCCACTACCACTAACGAAATAACG	I	A	Red	rs73913164	0.02925	NA	NA	NA	NA		OpenSea	CGTTGGCGTCTCCGGCACTGCTGTGTGCTTCCCACTGTGTTGCGTGGGCCCGGCGGAGCC[CG]CTATTCCGTCAGTGGCAGTGGATCTGTGGGAGGGGCCTCTACTCGTCTTCTGTGATTTCA	AGACGAGTAGAGGCCCCTCCCACAGATCCACTGCCACTGACGGAATAGCG								2:9717902-9718008																TRUE
cg08314849	chr2	25192865	-	cg08314849	48694285		TCATTTATAAATTAAATAATTCACATCTATACAATATTATATAATCCCAC		II			NA	NA	NA	NA	NA	NA	chr2:25194140-25195214	N_Shore	GGAATTGAATTTCATTTGTAGGTTGAGTAATTCACATCTGTACAATATTGTGTAATCCCA[CG]TAAGGAAAAAGTATATCTTTCCATTTGCCTAAGTAATTTATCTCCCTTTGTAGAGTTTGA	CGTGGGATTACACAATATTGTACAGATGTGAATTACTCAACCTACAAATG	DNAJC27;DNAJC27	NM_016544;NM_001198559	Body;Body								DNAJC27;SNORD14;DNAJC27	ENST00000534855.1;ENST00000365609.1;ENST00000468467.1	5'UTR;TSS1500;3'UTR	DNAJC27;DNAJC27;SNORD14;DNAJC27-AS1;DNAJC27-AS1;DNAJC27;DNAJC27;DNAJC27	ENST00000492985.1;ENST00000534855.1;ENST00000365609.1;ENST00000421904.1;ENST00000451291.1;ENST00000494239.1;ENST00000468467.1;ENST00000468750.1	3'UTR;5'UTR;TSS1500;TSS1500;TSS1500;3'UTR;3'UTR;3'UTR	chr2:25192700-25192950	3
cg04131969	chr2	33951647	-	cg04131969	91697961		CACTCCCCCAAACACACACAAATACACACTAACTAAAACACAACTAAAAC		II			NA	NA	NA	NA	NA	NA	chr2:33952422-33952684	N_Shore	GGCCCAATTCCCACTCCCCCAAACACACACAAGTACACACTGACTAAGGCACAGCTAGGG[CG]GGGGCGGGCAGAAGGCCCCTTGGGAGGACGTGGCGCCACAGCTGCAATGGGTGTGGGGGT	ACTCCCCCAAACACACACAAGTACACACTGACTAAGGCACAGCTAGGGCG	MYADML	NR_003143	Body								MYADML;AC009499.1;AC009499.1	ENST00000474610.1;ENST00000366209.2;ENST00000442026.1	1stExon;5'UTR;5'UTR	MYADML;MYADML;AC009499.1;AC009499.1	ENST00000490394.1;ENST00000474610.1;ENST00000366209.2;ENST00000442026.1	3'UTR;1stExon;5'UTR;5'UTR	chr2:33951445-33951830	3						TRUE
cg18561265	chr2	38375714	+	cg18561265	41785551		TATTTAAAAACTAAAATCAAACTTATAAAACAATACCAACTTATAACATC		II			NA	NA	NA	NA	NA	NA		OpenSea	TAATTTACTCCTGGATGGTAAAGATATGTCTTGGTTTCATCTGTGTTAAATAAACCTGCA[CG]ATGTTACAAGCTGGCATTGCTTCATAAGCTTGACCTTAGCTTTCAAATAGGACCTCGATC	ATTTGAAAGCTAAGGTCAAGCTTATGAAGCAATGCCAGCTTGTAACATCG	CYP1B1-AS1	NR_027252	Body		chr2:38375670-38375670						CYP1B1-AS1	ENST00000413828.2	5'UTR	CYP1B1-AS1	ENST00000413828.2	5'UTR	chr2:38375645-38375975	3
cg02893429	chr2	38404263	+	cg02893429	7619496		CAAAACTCTCCTTCTCACRAATACRTTCTTTCTTTAAATATAATAATCTC		II			NA	NA	NA	NA	NA	NA		OpenSea	AACCACTTTAAATAACAAATGTGTTCCTAGGATAGCAAGATTTGACTGGACCCTGACTGA[CG]AGATTACTATACCTAAAGAAAGAACGCATTCGTGAGAAGGAGAGTTCTGCTCAGTTATGA	AGAACTCTCCTTCTCACGAATGCGTTCTTTCTTTAGGTATAGTAATCTCG	C2orf58	NR_027252	Body				TRUE				CYP1B1-AS1	ENST00000413828.2	5'UTR	CYP1B1-AS1	ENST00000413828.2	5'UTR	chr2:38403780-38404315	3						TRUE
cg00781085	chr2	46875429	-	cg00781085	55740890		ATTTACAAAATCTTCRTACCAACTAAATCACAACTTACTTTTCACTTTTC		II			NA	NA	NA	NA	NA	NA		OpenSea	CACTCTTTTTTGTTTGCAAAGTCTTCGTACCAGCTGAATCACAGCTTGCTTTTCACTTTT[CG]TAACACCTTGCAACATCGCAAAATATTTGCTGGAGTTTGTGAAGGGCGGCTGCAGAATTA	TTTGCAAAGTCTTCGTACCAGCTGAATCACAGCTTGCTTTTCACTTTTCG																	chr2:46875260-46875550	3
cg00720159	chr2	65431864	+	cg00720159	71790856		TTATCATTTATTTATAATAACAACACTTAAAATTTACTCTCTTAACAATC		II			NA	NA	NA	NA	NA	NA		OpenSea	TTCAAGAGATCTATTGCACCATATGGTGACCATGGTTAATAAAATGTATTGTATGCTTGA[CG]ATTGCTAAGAGAGTAAATTTTAAGTGCTGTCACCACAAATAAATGATAAATATGTGAGGT	TATCATTTATTTGTGGTGACAGCACTTAAAATTTACTCTCTTAGCAATCG																	chr2:65431680-65431910	3						TRUE
cg13169081	chr2	66669788	+	cg13169081	80687212		AAAATTAACAATAACAAAATAATTCACAAACTACAACATATTCAACACCC		II			NA	NA	NA	NA	NA	NA	chr2:66672431-66673636	N_Shelf	TGTCACCTACGCAGGTCACCTCTCTAATGACCACAGCCCCAGGAGCAGATGAATTTAACA[CG]GGTGTTGAATATGTTGTAGCCTGTGAATCATCTTGTCACTGTCAATTTTCTGGGATATCT	CGGGTGTTGAATATGTTGTAGCCTGTGAATCATCTTGTCACTGTCAATTT	MEIS1	NM_002398	Body								MEIS1-AS2	ENST00000458376.1	TSS1500	MEIS1;MEIS1;MEIS1-AS2;MEIS1;MEIS1;MEIS1	ENST00000409622.1;ENST00000466811.1;ENST00000458376.1;ENST00000498705.1;ENST00000491706.1;ENST00000488550.1	5'UTR;5'UTR;TSS1500;TSS200;5'UTR;5'UTR	chr2:66669620-66669890	3
cg11202254	chr2	66670039	+	cg11202254	72670941		TTCCCTTTCAAACAACTAATATACCRATAACAAAAATTATCACATAATTC		II			NA	NA	NA	NA	NA	NA	chr2:66672431-66673636	N_Shelf	GTCATTTATGCACTCCTGATTATATTCCCATTTTTTTATTTCTGTCATAATGTAGGTACA[CG]AATTATGTGACAATTTCTGCCACCGGTATATTAGCTGTTTGAAAGGGAAAATGCCTATCG	TCCCTTTCAAACAGCTAATATACCGGTGGCAGAAATTGTCACATAATTCG	MEIS1;MEIS1	NM_002398;NM_002398	ExonBnd;Body								MEIS1-AS2;MEIS1	ENST00000458376.1;ENST00000560281.1	TSS1500;ExonBnd	MEIS1;MEIS1;MEIS1-AS2;MEIS1;MEIS1;MEIS1;MEIS1;MEIS1	ENST00000409622.1;ENST00000466811.1;ENST00000458376.1;ENST00000498705.1;ENST00000560281.1;ENST00000491706.1;ENST00000488550.1;ENST00000498705.1	5'UTR;5'UTR;TSS1500;1stExon;ExonBnd;5'UTR;5'UTR;5'UTR	chr2:66669980-66670315	3
cg03175652	chr2	66670114	+	cg03175652	92804429		ACTAATCTTATTATATCTTCACTATCTAATTTTAATCCTCCTTCTCTATC		II			NA	NA	NA	NA	NA	NA	chr2:66672431-66673636	N_Shelf	TTTCTGCCACCGGTATATTAGCTGTTTGAAAGGGAAAATGCCTATCGATTTGGTGATAGA[CG]ATAGAGAAGGAGGATCAAAATCAGACAGTGAAGATATAACAAGATCAGCAAATCTAACTG	CTGATCTTGTTATATCTTCACTGTCTGATTTTGATCCTCCTTCTCTATCG	MEIS1	NM_002398	Body								MEIS1-AS2	ENST00000458376.1	TSS1500	MEIS1;MEIS1-AS2;MEIS1;MEIS1;MEIS1;MEIS1	ENST00000466811.1;ENST00000458376.1;ENST00000498705.1;ENST00000491706.1;ENST00000488550.1;ENST00000498705.1	5'UTR;TSS1500;1stExon;5'UTR;5'UTR;5'UTR	chr2:66669980-66670315	3
cg01271812	chr2	66671478	-	cg01271812	84774581		ACTCTACCATAATCTCTATTAACCAATAACTATCTTATACAATCCTTATC		II			NA	NA	NA	NA	NA	NA	chr2:66672431-66673636	N_Shore	CTACTCTGCAAGCTCTGCCATGATCTCTGTTGGCCAGTGGCTGTCTTGTACAGTCCTTGT[CG]AGCGCCTGACGCCTGGTTCTTAGTGTCATCTTATGGTTTTCTTCTCTCAACATCATCCTC	CTCTGCCATGATCTCTGTTGGCCAGTGGCTGTCTTGTACAGTCCTTGTCG	MEIS1	NM_002398	Body								MEIS1	ENST00000475239.1	TSS1500	MEIS1;MEIS1;MEIS1;MEIS1	ENST00000466811.1;ENST00000475239.1;ENST00000488550.1;ENST00000498705.1	5'UTR;TSS1500;5'UTR;5'UTR	chr2:66670880-66671515	3						TRUE
cg09535924	chr2	66671659	+	cg09535924	5744360	18604934	AAACTACACTACCAAAAATTTCCAACTCTCCAAATCACAATACAAACCCA	AAACTACACTACCGAAAATTTCCAACTCTCCAAATCACAATACGAACCCG	I	A	Red	NA	NA	NA	NA	NA	NA	chr2:66672431-66673636	N_Shore	CTCTTTTGCCCATGGGGAGCGAGAAACAGGCAGAGCAGAGATTTAAAAGTGCCAATGCGC[CG]GGTCCGCACTGTGATCTGGAGAGTTGGAAACTTTCGGCAGTGTAGTCCATTGCACAGAAC	GGACTACACTGCCGAAAGTTTCCAACTCTCCAGATCACAGTGCGGACCCG	MEIS1	NM_002398	Body					2:66525086-66525363			MEIS1	ENST00000475239.1	TSS1500	MEIS1;MEIS1;MEIS1;MEIS1	ENST00000466811.1;ENST00000475239.1;ENST00000488550.1;ENST00000498705.1	5'UTR;TSS1500;5'UTR;5'UTR	chr2:66671565-66672075	3						TRUE
cg12082609	chr2	66671727	-	cg12082609	94755433		AAAAAATTAAAAACTTTCRACAATATAATCCATTACACAAAACACRCAAC		II			NA	NA	NA	NA	NA	NA	chr2:66672431-66673636	N_Shore	CACTGTGATCTGGAGAGTTGGAAACTTTCGGCAGTGTAGTCCATTGCACAGAACACGCAG[CG]TGCGCAATCCCAGTGCGGCCCCACAGAAGTGGGAAAACTGCAGGCGGCTCCCAGCCTTGG	CGCTGCGTGTTCTGTGCAATGGACTACACTGCCGAAAGTTTCCAACTCTC	MEIS1	NM_002398	Body					2:66525086-66525363			MEIS1	ENST00000475239.1	TSS1500	MEIS1;MEIS1;MEIS1;MEIS1	ENST00000466811.1;ENST00000475239.1;ENST00000488550.1;ENST00000498705.1	5'UTR;TSS1500;5'UTR;5'UTR	chr2:66671565-66672075	3						TRUE
cg12407996	chr2	66672237	-	cg12407996	9657906		TTATTACCCAATTCCCTTCAAATATACAAATATTAATATACAATTATATC		II			NA	NA	NA	NA	NA	NA	chr2:66672431-66673636	N_Shore	TCCCTAAACTTTTGTTACCCAATTCCCTTCAGATATGCAAATATTGGTATGCAATTGTAT[CG]GATAAAACTTCTCATTTTATTGTCTTCTACCTCTAAAATGAGAATCTGACTTCTGGTCCC	TGTTACCCAATTCCCTTCAGATATGCAAATATTGGTATGCAATTGTATCG	MEIS1	NM_002398	Body						2:66672225-66674046	Unclassified	MEIS1	ENST00000475239.1	TSS200	MEIS1;MEIS1;MEIS1;MEIS1	ENST00000466811.1;ENST00000475239.1;ENST00000488550.1;ENST00000498705.1	5'UTR;TSS200;5'UTR;5'UTR					chr2:66670554-66674595	6
cg15468045	chr2	66672299	-	cg15468045	3746116		TCATTTTATTATCTTCTACCTCTAAAATAAAAATCTAACTTCTAATCCCC		II			NA	NA	NA	NA	NA	NA	chr2:66672431-66673636	N_Shore	GATAAAACTTCTCATTTTATTGTCTTCTACCTCTAAAATGAGAATCTGACTTCTGGTCCC[CG]CTGGTTAAGAGTGGGCTTCGAAGCTTTGGCTGAGCTCGTGGCGCTGTTGGCCTATGCGCC	CGGGGACCAGAAGTCAGATTCTCATTTTAGAGGTAGAAGACAATAAAATG	MEIS1	NM_002398	Body						2:66672225-66674046	Unclassified	MEIS1	ENST00000475239.1	TSS200	MEIS1;MEIS1;MEIS1;MEIS1	ENST00000466811.1;ENST00000475239.1;ENST00000488550.1;ENST00000498705.1	5'UTR;TSS200;5'UTR;5'UTR	chr2:66672285-66672895	3
cg02492115	chr2	66672319	-	cg02492115	4791536		TCTAAAATAAAAATCTAACTTCTAATCCCCRCTAATTAAAAATAAACTTC		II			NA	NA	NA	NA	NA	NA	chr2:66672431-66673636	N_Shore	TGTCTTCTACCTCTAAAATGAGAATCTGACTTCTGGTCCCCGCTGGTTAAGAGTGGGCTT[CG]AAGCTTTGGCTGAGCTCGTGGCGCTGTTGGCCTATGCGCCTGGGCTCGCTTGTGTGACCC	CGAAGCCCACTCTTAACCAGCGGGGACCAGAAGTCAGATTCTCATTTTAG	MEIS1	NM_002398	Body					2:66525823-66526402	2:66672225-66674046	Unclassified	MEIS1	ENST00000475239.1	TSS200	MEIS1;MEIS1;MEIS1;MEIS1	ENST00000466811.1;ENST00000475239.1;ENST00000488550.1;ENST00000498705.1	5'UTR;TSS200;5'UTR;5'UTR	chr2:66672285-66672895	3
cg09550083	chr2	66672337	-	cg09550083	91648573		CTTCTAATCCCCRCTAATTAAAAATAAACTTCRAAACTTTAACTAAACTC		II			NA	NA	NA	NA	NA	NA	chr2:66672431-66673636	N_Shore	TGAGAATCTGACTTCTGGTCCCCGCTGGTTAAGAGTGGGCTTCGAAGCTTTGGCTGAGCT[CG]TGGCGCTGTTGGCCTATGCGCCTGGGCTCGCTTGTGTGACCCCCTGGGGCTCACCCAAGT	TTCTGGTCCCCGCTGGTTAAGAGTGGGCTTCGAAGCTTTGGCTGAGCTCG	MEIS1	NM_002398	Body					2:66525823-66526402	2:66672225-66674046	Unclassified	MEIS1;MEIS1	ENST00000475239.1;ENST00000475239.1	1stExon;5'UTR	MEIS1;MEIS1;MEIS1;MEIS1;MEIS1	ENST00000466811.1;ENST00000475239.1;ENST00000488550.1;ENST00000498705.1;ENST00000475239.1	5'UTR;1stExon;5'UTR;5'UTR;5'UTR	chr2:66672285-66672895	3						TRUE
cg10464312	chr2	66672688	-	cg10464312	27748146		AATAACCTCTCCACCTATCTACRAATACAACCCAACCAATTTAAACCTCC		II			NA	NA	NA	NA	NA	NA	chr2:66672431-66673636	Island	CGGGCAGGAAGGATGGCCTCTCCACCTGTCTGCGAATGCAGCCCAGCCAGTTTGAGCCTC[CG]CAGAGGGTGCGCTCCGGGACTGGGCGCTTCTCGTGCTGTGAGAACGCTGGGCCTTGTTAG	CGGAGGCTCAAACTGGCTGGGCTGCATTCGCAGACAGGTGGAGAGGCCAT	MEIS1	NM_002398	Body					2:66525823-66526402	2:66672225-66674046	Unclassified	MEIS1	ENST00000475239.1	5'UTR	MEIS1;MEIS1;MEIS1;MEIS1	ENST00000466811.1;ENST00000488550.1;ENST00000498705.1;ENST00000475239.1	5'UTR;5'UTR;5'UTR;5'UTR	chr2:66672285-66672895	3						TRUE
cg14775296	chr2	66672841	-	cg14775296	70669257	86645848	TATTTTATTTTACCTATTTTCCTCAAAAAACACAAAAACTACCACCCACA	TATTTTATTTTACCTATTTTCCTCGAAAAACGCGAAAACTACCACCCGCG	I	C	Grn	NA	NA	NA	NA	NA	NA	chr2:66672431-66673636	Island	GGCGGCACGGTTTATTTTATTTTACCTGTTTTCCTCGGAGGGCGCGAAGACTGCCACCCG[CG]CGGGGACCTGGGATCGACGACTTTGATACTAGGCGGTATCCCGGAGGGCTAAGTCGGCGG	TATTTTATTTTACCTGTTTTCCTCGGAGGGCGCGAAGACTGCCACCCGCG	MEIS1	NM_002398	Body					2:66525823-66526402	2:66672225-66674046	Unclassified	MEIS1	ENST00000475239.1	5'UTR	MEIS1;MEIS1;MEIS1;MEIS1	ENST00000466811.1;ENST00000488550.1;ENST00000498705.1;ENST00000475239.1	5'UTR;5'UTR;5'UTR;5'UTR	chr2:66672285-66672895	3						TRUE
cg02551743	chr2	66673428	-	cg02551743	17790939		AAAAATTAAACRAAAAAAAACCTAACCACCCAATTACTAAACTTTAAACC		II			NA	NA	NA	NA	NA	NA	chr2:66672431-66673636	Island	GGGGCGCCAAGAGGGGTTAGGCGAGGAGAGGCCTGGCCACCCAGTTGCTAGACTTTAGGC[CG]CACTCCAGGAAGGAGCAGTCGGCTTCCTTCCTAGGCCGCTTCTATTGCGCGCCACTCCTT	CGGCCTAAAGTCTAGCAACTGGGTGGCCAGGCCTCTCCTCGCCTAACCCC	MEIS1	NM_002398	Body		chr2:66673073-66673073			2:66526559-66527501	2:66672225-66674046	Unclassified	MEIS1	ENST00000475239.1	5'UTR	MEIS1;MEIS1;MEIS1;MEIS1	ENST00000466811.1;ENST00000488550.1;ENST00000498705.1;ENST00000475239.1	5'UTR;5'UTR;5'UTR;5'UTR	chr2:66672900-66674015	3						TRUE
cg04751149	chr2	66673449	-	cg04751149	36619221		CTAACCACCCAATTACTAAACTTTAAACCRCACTCCAAAAAAAAACAATC		II			NA	NA	NA	NA	NA	NA	chr2:66672431-66673636	Island	CGAGGAGAGGCCTGGCCACCCAGTTGCTAGACTTTAGGCCGCACTCCAGGAAGGAGCAGT[CG]GCTTCCTTCCTAGGCCGCTTCTATTGCGCGCCACTCCTTGAATCTAAGCATTTTCCACTC	TGGCCACCCAGTTGCTAGACTTTAGGCCGCACTCCAGGAAGGAGCAGTCG	MEIS1	NM_002398	Body		chr2:66673073-66673073			2:66526559-66527501	2:66672225-66674046	Unclassified	MEIS1	ENST00000475239.1	5'UTR	MEIS1;MEIS1;MEIS1;MEIS1	ENST00000466811.1;ENST00000488550.1;ENST00000498705.1;ENST00000475239.1	5'UTR;5'UTR;5'UTR;5'UTR	chr2:66672900-66674015	3						TRUE
cg21715346	chr2	66673730	-	cg21715346	92711171		TCCCTTTAAATTACAATTTTTATTCAACAACAACTCTCCRAAAAATCCTC		II			NA	NA	NA	NA	NA	NA	chr2:66672431-66673636	S_Shore	CAGAGAAATGGTCCCTTTGGATTACAGTTTTTATTCAACAGCAGCTCTCCGGGGGGTCCT[CG]TCTGAATCTGCATTTAGCAGCTCCTGGGCGAAGGCTGTCGGGCTGCACAGGACGCCCTGT	CGAGGACCCCCCGGAGAGCTGCTGTTGAATAAAAACTGTAATCCAAAGGG	MEIS1	NM_002398	Body				TRUE	2:66526559-66527501	2:66672225-66674046	Unclassified	MEIS1	ENST00000475239.1	5'UTR	MEIS1;MEIS1;MEIS1;MEIS1	ENST00000466811.1;ENST00000488550.1;ENST00000498705.1;ENST00000475239.1	5'UTR;5'UTR;5'UTR;5'UTR	chr2:66672900-66674015	3
cg08238215	chr2	66673985	-	cg08238215	4760131		CCAAACTAAAAAACRCAAAACCRCCAAACCTCTAAAATCTAAAACAAACC		II			NA	NA	NA	NA	NA	NA	chr2:66672431-66673636	S_Shore	GGCTGTGCAGCCCAGACTGGAGAGCGCAGGGCCGCCAGGCCTCTGGGATCTGGGGCAGGC[CG]GGCCCGGTGCGCTTTGGTTCCCAAGTGGTCCTGGGAACTCTGATGGCGATTGTTTTATTT	CAGACTGGAGAGCGCAGGGCCGCCAGGCCTCTGGGATCTGGGGCAGGCCG	MEIS1	NM_002398	Body				TRUE	2:66526559-66527501	2:66672225-66674046	Unclassified	MEIS1	ENST00000475239.1	5'UTR	MEIS1;MEIS1;MEIS1;MEIS1	ENST00000466811.1;ENST00000488550.1;ENST00000498705.1;ENST00000475239.1	5'UTR;5'UTR;5'UTR;5'UTR	chr2:66672900-66674015	3						TRUE
cg19454294	chr2	68466335	+	cg19454294	56690566		ATAAATTCAAAATATAAAAACACAACTAAAAACAACAAACTACAAAATAC		II			NA	NA	NA	NA	NA	NA		OpenSea	GATAAATAGCCAATATGAGTCAAGAGGAAGGATGTGAACTAAACGGACAGTATACAGTAC[CG]TATTCTGTAGCTTGCTGCTTTCAGCTGTGTTCCTATATTTTGAATTCATCTACCACCACT	TGAATTCAAAATATAGGAACACAGCTGAAAGCAGCAAGCTACAGAATACG	PPP3R1	NM_000945	Body								PPP3R1	ENST00000409377.1	5'UTR	PPP3R1;PPP3R1	ENST00000409377.1;ENST00000406334.3	5'UTR;5'UTR	chr2:68466180-68466435	3
cg23814349	chr2	72103849	-	cg23814349	80676156		TTTATAATAACCCCAAACTAAAAAAACCCCAAATATTCATCAACAAATAC		II			NA	NA	NA	NA	NA	NA		OpenSea	GAGCAACTTTATTTGTAATAGCCCCAAACTGGAAAAACCCCAAATATTCATCAACAGGTG[CG]TGGATAAACAAATTCTGGTATATCTATCCCATGGAACATTAGTCAGCAATTAAAAGGAAT	CGCACCTGTTGATGAATATTTGGGGTTTTTCCAGTTTGGGGCTATTACAA																	chr2:72103405-72103970	3
cg05007112	chr2	109109141	+	cg05007112	84805482		CTACTACTATAATATCTCCACTATCTTTCTATATTCTTCCTACAAATATC		II			NA	NA	NA	NA	NA	NA		OpenSea	ACTGTGAGTCAGCTAACATCCCAGAACGAGGTCCTTCGAAATAGCTTCCGAGATCAAGTG[CG]ACATTTGCAGGAAGAACACAGAAAGACAGTGGAGACATTACAGCAGCAGCTCTCCAAGAT	TGCTGCTGTAATGTCTCCACTGTCTTTCTGTGTTCTTCCTGCAAATGTCG	GCC2;GCC2	NR_028063;NM_181453	Body;Body											GCC2;GCC2	ENST00000480863.1;ENST00000482325.1	TSS1500;3'UTR	chr2:109108880-109109235	3
cg06129617	chr2	110015249	+	cg06129617	29679584		AAATACCTATAACTAACAACCTAAAAAAATCTATACRTCACACTAAACRC		II			NA	NA	NA	NA	NA	NA		OpenSea	CAGTGCCTTTCAGCGGCGTGTGGATGGCAAGAAGAACACCAAGAAACGCCACTCCTTCAC[CG]CGCTCAGTGTGACGCACAGATCCTCCCAGGCTGCCAGCCACAGGCATTCCATGGAAATTA	CGCGCTCAGTGTGACGCACAGATCCTCCCAGGCTGCCAGCCACAGGCATT	SH3RF3	NM_001099289	Body					2:109381667-109381783									chr2:110015145-110015455	3						TRUE
cg06615676	chr2	110015348	-	cg06615676	59657298		CCATAAAAATTAATACTCCAATATTAATCAACTCCAACRATCCCCRAACC		II			rs10181644	0.124111	NA	NA	NA	NA		OpenSea	CCACAGGCATTCCATGGAAATTAGTGCTCCAGTGTTGATCAGCTCCAGCGATCCCCGAGC[CG]CGGCCAGGATTGGAGACCTTGCTCATCTGTCGTGCGCTGCTCCCACCCAGGTAACATCCC	CATGGAAATTAGTGCTCCAGTGTTGATCAGCTCCAGCGATCCCCGAGCCG	SH3RF3	NM_001099289	Body					2:109381667-109381783									chr2:110015145-110015455	3						TRUE
cg09841889	chr2	113552033	+	cg09841889	5806533		TAACAAATAAATTCCRAAATCTCAATAACTTAATACATCTAATACAAATC		II			NA	NA	NA	NA	NA	NA		OpenSea	GTGTTCTAGAGAATGTGCTACAAATGAATTAGGTGTGGTTGCAAATGCATGAGAATAGAA[CG]ACCTGTATTAGATGTATTAAGTCACTGAGATTTCGGAATTTATTTGTTACTGTAGTATAA	CGACCTGTATTAGATGTATTAAGTCACTGAGATTTCGGAATTTATTTGTT					chr2:113551784-113551784		TRUE												chr2:113551199-113552179	6	chr2:113550942-113553794	6		TRUE
cg03266453	chr2	119606055	-	cg03266453	76736573		TTATTTTTCACAAATAACAAAATCTAAAAAACCCRCTACRCCTAACTAAC		II			NA	NA	NA	NA	NA	NA	chr2:119606038-119606313	Island	AGAGGCGCAATTTGTTTTTCACAAATAGCAAAATCTGAAAGGCCCGCTGCGCCTAGCTAG[CG]TCGCACGTTTACGTTTGTACGTCTCCTGCCGGCCCGCTGCATTGCTTTCCCTTTGTGGGG	CGCTAGCTAGGCGCAGCGGGCCTTTCAGATTTTGCTATTTGTGAAAAACA	EN1	NM_001426	TSS1500			CDMR		2:119322509-119322783			EN1	ENST00000295206.5	TSS1500	EN1	ENST00000295206.5	TSS1500	chr2:119605625-119607275	3					TRUE	TRUE
cg12418535	chr2	119607192	+	cg12418535	40720557		AACRCCTAAAAATTTCRAAAAACCCTTAAATATACTACTAAAAAAAACTC		II			NA	NA	NA	NA	NA	NA	chr2:119607378-119607910	N_Shore	CGCTGCGCTGCAGTCTTCTCTACCTTCCCAAGCCGCCTCCAACCCCACCTTGGAGTCTCC[CG]AGTCCTCTTCAGTAGCACACCCAAGGGCTCCCCGAAATCTCCAGGCGCCCCCACCCCTTC	GCGCCTGGAGATTTCGGGGAGCCCTTGGGTGTGCTACTGAAGAGGACTCG	EN1	NM_001426	TSS1500					2:119323437-119323729	2:119606744-119607260	Unclassified_Cell_type_specific							chr2:119605625-119607275	3						TRUE
cg17030233	chr2	119607573	-	cg17030233	78649324		RTTCATCACAAACCTATAAATAAAACCCTAATCAAAAACTCTATCACATC		II			NA	NA	NA	NA	NA	NA	chr2:119607378-119607910	Island	ATCAGCTTGGCGTTCATCACAGGCCTGTGAATAAAACCCTGGTCAAAAGCTCTGTCACAT[CG]CGCTGGCAAGACGCTTAATCAAAGTGAGCGGCCCCGCGCGCCGCGCGGCCCGGCTCCTCC	TTCATCACAGGCCTGTGAATAAAACCCTGGTCAAAAGCTCTGTCACATCG						DMR		2:119323993-119324149									chr2:119607365-119608375	3						TRUE
cg25317460	chr2	119608121	-	cg25317460	7730223		TCACAAAACTCTAAATAAACCCAAAATTAAACRTATAAATAAAAAACTAC		II			NA	NA	NA	NA	NA	NA	chr2:119606038-119606313	S_Shore	GGGTGAGGGTTTCACAGGACTCTGAGTGAGCCCAGGATTGGGCGTGTGAGTGAGGAACTA[CG]GGCAGGGTGAGTTGTGTGTACAAGTATGTGAGTAAAGGGTTAGGGTGTGTGTAAAGGATT	CACAGGACTCTGAGTGAGCCCAGGATTGGGCGTGTGAGTGAGGAACTACG						CDMR											chr2:119607365-119608375	3						TRUE
cg03738707	chr2	128453335	+	cg03738707	30779887	25689572	AAAAAACACAAACAAACAATCAAACTCTTAAACATAAAAAAACAACAACA	GAAAAACGCGAACGAACGATCGAACTCTTAAACGTAAAAAAACAACGACG	I	T	Red	NA	NA	NA	NA	NA	NA	chr2:128453174-128453446	Island	GCGTCTGCGTCCTCAGTTTCCCCAGGACGCGTAAGGAGAAAACCGGGGGAGGGCCCCGCA[CG]CCGCTGCCCCCCCACGTCCAAGAGCCCGACCGTTCGCCCGCGCCCCTCGAGGAGTCTGCC	CGCCGCTGCCCCCCCACGTCCAAGAGCCCGACCGTTCGCCCGCGCCCCTC								2:128169570-128169897	2:128453127-128453670	Unclassified_Cell_type_specific							chr2:128453065-128453570	3						TRUE
cg03206401	chr2	130956119	-	cg03206401	20713262		CRAAATTCCTAAAAAACAAACCRAAAACCRAATCCCAATTCTAATTAACC		II			NA	NA	NA	NA	NA	NA	chr2:130955619-130956274	Island	CGCCATTGGCTCGGAGTTCCTGGGAGGCAGGCCGAGGGCCGGATCCCAGTTCTGATTGGC[CG]TTGCTCAACACGTGTAGTGGGGATGCTCTCTGATTGGATGCAGGATTGGCGGGAAGGCAG	CGGCCAATCAGAACTGGGATCCGGCCCTCGGCCTGCCTCCCAGGAACTCC	TUBA3E	NM_207312	TSS200					2:130672090-130672690			TUBA3E	ENST00000312988.7	TSS200	TUBA3E	ENST00000312988.7	TSS200								TRUE
cg20995564	chr2	145172035	-	cg20995564	56621218		TACRACTATACAAATCCCAAACCCAAAAAACTAACCCTATATATATTATC		II			NA	NA	NA	NA	NA	NA		OpenSea	GCTGGGCCCTGTGCGACTGTGCAGGTCCCAGACCCAGGAAGCTGGCCCTGTGTATGTTAT[CG]TGAGGCAGGGCCCCCGAGAGCCTCCCATCCCATGACGGCTAGTGCGGTCCAGTAATTTTT	GCGACTGTGCAGGTCCCAGACCCAGGAAGCTGGCCCTGTGTATGTTATCG	ZEB2;ZEB2	NM_014795;NM_001171653	Body;Body				TRUE							ZEB2	ENST00000440875.1	3'UTR	chr2:145171960-145172430	3						TRUE
cg04948016	chr2	145310966	+	cg04948016	51641553		CTCAAACAAAAACTCAAAACAAAACATTCTTCATAAAAACACTCATAAAC		II			rs115131221	0.024306	NA	NA	NA	NA		OpenSea	AGGAGCAAGATGTTTGTATGTTTAATAAGTAGATGATTTGCCATACGTTATGTGAATGTG[CG]TCCATGAGTGTTCTTATGAAGAATGTTCTGTTCTGAGTCCCTGTTTGAGGAGCATGATTA	TCAAACAGGGACTCAGAACAGAACATTCTTCATAAGAACACTCATGGACG							TRUE										chr2:145310945-145311255	3						TRUE
cg12058875	chr2	145770038	-	cg12058875	14645886		CTTAAAAACTCAATATTCCCRAATCCTAAAACCCTATCTTTATCAAACTC		II			NA	NA	NA	NA	NA	NA		OpenSea	TGTTTTATTCTCTTGAGGACTCAATGTTCCCGAGTCCTGGAGCCCTGTCTTTATCAGGCT[CG]CAAGGAGGGAGCCCAGCCAAACTTGCTTCCTATACTTCTCTATGATTGATAGCAGATGGC	TTGAGGACTCAATGTTCCCGAGTCCTGGAGCCCTGTCTTTATCAGGCTCG							TRUE				AC074093.1;AC074093.1;AC074093.1	ENST00000451027.1;ENST00000445791.1;ENST00000451774.1	5'UTR;5'UTR;5'UTR	AC074093.1;AC074093.1;AC074093.1	ENST00000451027.1;ENST00000445791.1;ENST00000451774.1	5'UTR;5'UTR;5'UTR	chr2:145769705-145770315	3						TRUE
cg12453623	chr2	148394181	-	cg12453623	13768179		AACCCCCAACACCAACATCTTATAAACACAAACAAAAAACRCACATTACC		II			NA	NA	NA	NA	NA	NA		OpenSea	GGTGCTCTCAAAGCCCCCAGCACCAACATCTTATGAACACAAACAGAAGACGCACATTGC[CG]TCCCTGGCCTCCTGCAATAGATCACTGTCAGTTTTCTTTAGTAGGGAAAAACCAACAGAT	CGGCAATGTGCGTCTTCTGTTTGTGTTCATAAGATGTTGGTGCTGGGGGC					chr2:148394087-148394087		TRUE										chr2:148394180-148394375	3						TRUE
cg08425628	chr2	151896813	+	cg08425628	61804192		AAAATCACTAACAATAATAAAACAATCTCATAAAACTTCCTTTATCRAAC		II			rs12478383	0.069936	NA	NA	NA	NA		OpenSea	TGTGATTCATTTTGGCAGGTTGCACAAGACTTGTCTTGCCCTTCAACAATGCAAAGAAAG[CG]TTCGACAAAGGAAGCTTCATGAGACTGCCCTACCATTGCCAGTGATCCTGGCAACATACA	GGATCACTGGCAATGGTAGGGCAGTCTCATGAAGCTTCCTTTGTCGAACG							TRUE										chr2:151896600-151896915	3						TRUE
cg14281092	chr2	153226118	+	cg14281092	28799153		CATATCCAACCACAAAAACTAAATTACATATATCAATAACCTAAACAATC		II			NA	NA	NA	NA	NA	NA		OpenSea	CTGGTAAGGCTGTTGGCTGAATGAAGAGGGTAGAGGTTTATTGGTGCACTTACTGCGTGC[CG]ATTGTCTAGGCCACTGACACATGCAACTTAGCCTCTGTGGCTGGACATGTACATAGTTAA	ATGTCCAGCCACAGAGGCTAAGTTGCATGTGTCAGTGGCCTAGACAATCG	FMNL2	NM_052905	Body				TRUE										chr2:153226085-153226335	3						TRUE
cg26123532	chr2	158027027	+	cg26123532	15641857		CCTCCTCATTACTAACCATAAAACAACATAAAATATATCTATTCTTCAAC		II			NA	NA	NA	NA	NA	NA		OpenSea	AACTAAAAGGGCTTGGGGCTGTGGGTGTAAGAGTCATCTTGACCATTGACAGTGCAGTCA[CG]TTGAAGAACAGACACACTTTATGTTGTTCTATGGTCAGCAATGAGGAGGATCAGATTATG	CTCCTCATTGCTGACCATAGAACAACATAAAGTGTGTCTGTTCTTCAACG							TRUE										chr2:158026860-158027110	3						TRUE
cg08638481	chr2	159726218	+	cg08638481	63754867		RTAATTTCATACACAACCAATATAACTACACCTCCTAACAAATATAACAC		II			rs6755946	0.345837	NA	NA	NA	NA		OpenSea	GTAGAGGGAAGGACAAGTGATGCAGGAAGGATGGATTCGGTTACCAGATGGGAGAGTAGC[CG]TGCCACACTTGCTAGGAGGTGCAGTTATACTGGCTGTGCATGAAACCACGCATGTAGGTC	TGGTTTCATGCACAGCCAGTATAACTGCACCTCCTAGCAAGTGTGGCACG																	chr2:159725980-159726355	3
cg02690807	chr2	162948870	-	cg02690807	48636935		AAAATTCATTCCCTTTATTTTTCATTTAACTAAAATCCTAATCAATAATC		II			NA	NA	NA	NA	NA	NA		OpenSea	TTCCTCCACCTGGAGTTCATTCCCTTTGTTTTTCATTTGGCTAAGGTCCTAGTCAATGAT[CG]CAACTCCAGTGCCATCTCATCCAAGAAGCTTTGCCCACCCACTGCCCTAGCAAGGTGCAT	GAGTTCATTCCCTTTGTTTTTCATTTGGCTAAGGTCCTAGTCAATGATCG							TRUE				AC008063.3	ENST00000432251.1	TSS1500	AC008063.3	ENST00000432251.1	TSS1500	chr2:162947740-162948890	3
cg03805618	chr2	175198664	+	cg03805618	75734174		TACACRAAACCRCTTATTTTCTCACTATAACAACTTTAAAAACAAAAACC		II			NA	NA	NA	NA	NA	NA	chr2:175199463-175202639	N_Shore	AACAGCCGAGCAAGCTGCAGCTTCAGCGGAGGTGGAGGTGGGGGCGGACGCCGCTCGCGC[CG]GTCTCTGTTTCCAAAGTTGTTACAGTGAGAAAATAAGCGGCTTCGTGCAGCGTGTTGTAT	GCACGAAGCCGCTTATTTTCTCACTGTAACAACTTTGGAAACAGAGACCG	SP9	NM_001145250	TSS1500			RDMR	TRUE	2:174906408-174907312			SP9	ENST00000394967.2	TSS1500	SP9	ENST00000394967.2	TSS1500	chr2:175198085-175199415	3						TRUE
cg06212224	chr2	175198768	+	cg06212224	22774206		AACCCAATTATCAAATATAACTAAACAATAAAATATACTAATTATCTACC		II			NA	NA	NA	NA	NA	NA	chr2:175199463-175202639	N_Shore	TCGTGCAGCGTGTTGTATGGGCTGATGCCTCCCACCCCCATGCCAGCCCACAGCAAAACC[CG]GCAGATAATCAGCACATCCCACTGTTTAGTCATATTTGACAACTGGGTTAACCTGGTATC	CGGCAGATAATCAGCACATCCCACTGTTTAGTCATATTTGACAACTGGGT	SP9	NM_001145250	TSS1500			RDMR	TRUE	2:174906408-174907312			SP9	ENST00000394967.2	TSS1500	SP9	ENST00000394967.2	TSS1500	chr2:175198085-175199415	3						TRUE
cg16233311	chr2	175199259	-	cg16233311	66632860		ACACAAAATAAAAACTCACATTTCCRTCTCCACTTAAACCCTACTAATAC		II			NA	NA	NA	NA	NA	NA	chr2:175199463-175202639	N_Shore	AAAGCCTGGACACACAAAGTGAGGGCTCACATTTCCGTCTCCACTTGGGCCCTGCTGGTG[CG]GGCTGTGTCTGGGTGTCTCCTCCCCTCCTGCCTCCTTTCCTACAAGTGGGGAGTCGAGTA	CACAAAGTGAGGGCTCACATTTCCGTCTCCACTTGGGCCCTGCTGGTGCG	SP9	NM_001145250	TSS1500			RDMR		2:174907480-174907631			SP9	ENST00000394967.2	TSS1500	SP9	ENST00000394967.2	TSS1500	chr2:175198085-175199415	3						TRUE
cg01898964	chr2	175203497	+	cg01898964	15607943		TTAAACACCTCCCCAATTAAAACTACCAAAAACCTTTACATTTTTTAAAC		II			NA	NA	NA	NA	NA	NA	chr2:175204843-175207553	N_Shore	CGTGTAGTTGTATTACTTAATGTGAAGGCTCTCAAAAGGTGACATTTTAAAACTCTGGAG[CG]CCTAAAAAATGCAAAGGTCCTTGGCAGCTTTAATTGGGGAGGTGCCTAAACCTCTGGGAG	CGCCTAAAAAATGCAAAGGTCCTTGGCAGCTTTAATTGGGGAGGTGCCTA						RDMR											chr2:175203305-175204435	3						TRUE
cg11664139	chr2	175204249	+	cg11664139	32605879		CCTAATCCCAACCTTTAATTATTCCTAAATTTTTTTCTTCAAAATAAAAC		II			NA	NA	NA	NA	NA	NA	chr2:175204843-175207553	N_Shore	GCGCTGCTTCTGAAAAGGTTCAAGGATGCTCTCTGACTTCTTTGTGATTACTCAGTGCGG[CG]TCTTATTCTGAAGAAAAAAACTCAGGAATAATTAAAGGCTGGGATCAGGCCTGGGAACAC	CTGATCCCAGCCTTTAATTATTCCTGAGTTTTTTTCTTCAGAATAAGACG						RDMR			2:175204196-175204582	Unclassified_Cell_type_specific							chr2:175203305-175204435	3						TRUE
cg15275308	chr2	200180824	-	cg15275308	72738251		TTTTCTAAATATCTCAAAAAAAAACTCATATTATTAACCACAAACAATTC		II			NA	NA	NA	NA	NA	NA		OpenSea	AAAGGGAAATGTTTTCTGAGTATCTCAAAAGGAAACTCATATTATTAACCACAGACAGTT[CG]CTTTCTAAATGGAAGCACATAAAGTCCCCAAACAAACTTTTGTAACTGTGAAAGGATTTC	TTTCTGAGTATCTCAAAAGGAAACTCATATTATTAACCACAGACAGTTCG	SATB2;SATB2;SATB2	NM_001172509;NM_001172517;NM_015265	Body;Body;Body								SATB2	ENST00000473517.1	3'UTR	SATB2	ENST00000473517.1	3'UTR	chr2:200180565-200180850	3
cg25535666	chr2	201480219	-	cg25535666	42685526		CCTAAAAAATATTCTTACTAAAAACCAAAATCCTTCCCCTATAAAACAAC		II			NA	NA	NA	NA	NA	NA		OpenSea	CTTCCCTCAGTCCTGAGGAATGTTCTTGCTGGGGACCAGAATCCTTCCCCTGTAGGGCAG[CG]ACAGGGATGCAGCCTGTGTCCCCCTTTCTACACAGCTGGCAGGCAACATGGAACCTTTAT	CGCTGCCCTACAGGGGAAGGATTCTGGTCCCCAGCAAGAACATTCCTCAG	AOX1	NM_001159	Body								AOX1	ENST00000485106.1	5'UTR	AOX1;AOX1	ENST00000465297.1;ENST00000485106.1	5'UTR;5'UTR	chr2:201480020-201480295	3
cg08645207	chr2	201489698	+	cg08645207	77600196		AACATAACAAAAAACACCCCCAACACCCAATTCTCCTAAAAACACTAATC		II			NA	NA	NA	NA	NA	NA		OpenSea	CATGTTGTTCTCTGGGTGACCGGCATGGCCTGAGGCAGAATTGAGGAAACAACCTGGGCA[CG]ATCAGTGTCTCCAGGAGAACTGGGTGTTGGGGGTGCTTCTTGCCATGCTGCTTGATGCTT	GCATGGCAAGAAGCACCCCCAACACCCAGTTCTCCTGGAGACACTGATCG	AOX1	NM_001159	Body				TRUE				AOX1	ENST00000485106.1	5'UTR	AOX1;AOX1	ENST00000465297.1;ENST00000485106.1	5'UTR;5'UTR	chr2:201489445-201489775	3						TRUE
cg11997153	chr2	201527611	+	cg11997153	87744419		ACCTCRAAACAAACAACTCCATAAACAAAATATTCRAAAAACTAACCTTC		II			NA	NA	NA	NA	NA	NA		OpenSea	CTTAACAACACTCACTGTTTCTTCCAGAGGTTATGAGTCAGACATGAACTGGGAGAAAGG[CG]AAGGCCAGCCCTTCGAATACTTTGTTTATGGAGCTGCCTGTTCCGAGGTTGAAATAGACT	CCTCGGAACAGGCAGCTCCATAAACAAAGTATTCGAAGGGCTGGCCTTCG	AOX1	NM_001159	Body				TRUE				AOX1	ENST00000485106.1	5'UTR	AOX1;AOX1;AOX1	ENST00000439380.1;ENST00000465297.1;ENST00000485106.1	TSS200;5'UTR;5'UTR	chr2:201527440-201527830	3
cg01032237	chr2	204667189	+	cg01032237	22681137		ACCATAAACTACCTACATCAAAATCACCAAAACTACTTTTTAACAATATC		II			NA	NA	NA	NA	NA	NA		OpenSea	CTCTTCTCATTCCTCGGCTAAAGAATGTGATTCACTAGGTCAGGAGAGGGGCTGAGGTGT[CG]ACACTGCCAAAAAGCAGCCCTGGTGATTCTGATGCAGGCAGTCTATGGTTCCAGTTGAAA	CCATAGACTGCCTGCATCAGAATCACCAGGGCTGCTTTTTGGCAGTGTCG					chr2:204667019-204667019												chr2:204667040-204667310	3
cg22444562	chr2	207090465	+	cg22444562	69684577		TTATCTTAATCAAACATTAACATACTATAATACAATTCTAAACCTTCATC		II			NA	NA	NA	NA	NA	NA		OpenSea	GATTAGTCACTTGTTTCAGAGGGAGAGGAGAGCTCATCAAATACTGATGGCAAGATGGTG[CG]ATGAAGGTCTAGAACTGTATTATAGTATGCTAATGTTTGATTAAGACAAAGTGTGTGCAT	TGTCTTAATCAAACATTAGCATACTATAATACAGTTCTAGACCTTCATCG	GPR1-AS	NR_104359	Body																chr2:207090008-207090560	5
cg27179794	chr2	208497560	-	cg27179794	62804175		TTAAAACCATTTACTCATATACCTAAATCCTAACCAATATAATATAAACC		II			NA	NA	NA	NA	NA	NA		OpenSea	TTCGAAATAACTTGAGGCCATTTGCTCATATGCCTGGGTCCTGGCCAGTATGATGTGGGC[CG]TAATGTCCCTGCCTAAAAGCCCTTTCTTCCCCATCTGCACACCCTCAGAGGTGGGCAAAC	CGGCCCACATCATACTGGCCAGGACCCAGGCATATGAGCAAATGGCCTCA							TRUE										chr2:208497485-208497790	3
cg18100085	chr2	209176730	+	cg18100085	8730303		ACACTTCATACTAAACTTAAACAAACTTACATTAATAACACAATAAAACC		II			NA	NA	NA	NA	NA	NA		OpenSea	GTTTTGGTAAGAGAAAAACATTTCTCTATCTGACATTTGAATTAAGGAGAATTGTTTTCA[CG]GCTCTATTGTGTTATTAATGCAAGTCTGCTTAAGTTTAGTATGAAGTGCATAGAACAAGT	CGGCTCTATTGTGTTATTAATGCAAGTCTGCTTAAGTTTAGTATGAAGTG	PIKFYVE	NM_015040	Body											PIKFYVE	ENST00000443896.1	3'UTR			chr2:209176537-209177107	6	chr2:209175475-209177427	6
cg22761483	chr2	216489226	-	cg22761483	77751852		TTCTAACTATTTATATTCTTAACATCCAACACTACTATACATTCCCAAAC		II			NA	NA	NA	NA	NA	NA		OpenSea	TGAACATATCGTTCTGGCTGTTTATATTCTTGGCATCCAGCACTGCTGTGCATTCCCAAG[CG]CCAGAGAGCACGGAGCGCAGCAGTAGCTTTCCCTAAAAGGCCTGTAAAGCCATGACTAGT	TCTGGCTGTTTATATTCTTGGCATCCAGCACTGCTGTGCATTCCCAAGCG							TRUE				AC012668.2;AC122136.1	ENST00000417485.2;ENST00000445174.1	5'UTR;3'UTR	AC012668.2;AC122136.1;AC122136.1;AC122136.1	ENST00000417485.2;ENST00000445174.1;ENST00000423530.1;ENST00000413563.1	5'UTR;3'UTR;3'UTR;3'UTR	chr2:216489180-216489535	3						TRUE
cg26474499	chr2	217416198	+	cg26474499	53612992		TTCCTTTATATATTCTCCTCATCCATACTTAAATATTCTATTTCTCTCTC		II			NA	NA	NA	NA	NA	NA		OpenSea	CGTGAGAACCTCCCCCATGATCCCAAAGAAAAATATTCCATTGTATTAGATTACATTAGA[CG]AGAGAGAAATAGAACACTCAAGCATGGATGAGGAGAATATATAAAGGAAAAAGGAAATAA	CGAGAGAGAAATAGAACACTCAAGCATGGATGAGGAGAATATATAAAGGA																	chr2:217415905-217416235	3
cg27644746	chr2	218203191	-	cg27644746	32707544		AAAATCCCAAAAATAAATCCAAACRAAACAACTTATACACAAAACCAAAC		II			NA	NA	NA	NA	NA	NA		OpenSea	TAATCCTAAAAAGAATCCCAGGGATGGATCCAGGCGAGGCAGCTTGTACACAGAGCCAGG[CG]TCTTTGACCCACAGAACATTTCACAACCTGAGAGCTTCGTTTTGGAATTTTTGTATTTAT	CGCCTGGCTCTGTGTACAAGCTGCCTCGCCTGGATCCATCCCTGGGATTC	DIRC3	NR_026597	Body								DIRC3	ENST00000474063.1	3'UTR	DIRC3;DIRC3	ENST00000474063.1;ENST00000486365.1	3'UTR;3'UTR
cg09320210	chr2	219989959	+	cg09320210	9783991		CCTTCTATAATTTTATACRTAATATAAATTACTTTAATCACTCAAACTAC		II			NA	NA	NA	NA	NA	NA		OpenSea	ACATCATAGATAGTGCAGAGTAAGGGGGAGGAATGGATTAGAGGACAGAAAGAGAAGCAA[CG]CAGCTTGAGTGACTAAAGCAACCCATATTACGCATAAAATCATAGAAGGAAAGAGTGGGA	CGCAGCTTGAGTGACTAAAGCAACCCATATTACGCATAAAATCATAGAAG	NHEJ1	NM_024782	Body				TRUE				NHEJ1	ENST00000483627.1	3'UTR	NHEJ1;SLC23A3;SLC23A3;NHEJ1;NHEJ1	ENST00000494211.1;ENST00000498327.1;ENST00000318673.3;ENST00000491159.1;ENST00000483627.1	TSS1500;3'UTR;3'UTR;3'UTR;3'UTR	chr2:219989900-219990515	3						TRUE
cg03476851	chr2	220554156	+	cg03476851	14639190		AATCTTCCCAATAAAAAACTCCAAAAAATTTAAACCACCTAAAAAACTAC		II			NA	NA	NA	NA	NA	NA		OpenSea	GAGTCTGTACATCCCATGACTCCCGTCCTCCCTCTCCTTCCACAAGCCGGTCGGTGACCA[CG]CAGCCTTCTAGGTGGTCCAAACTTTCTGGAGCTTTCCACTGGGAAGATCCTAATAGCCCT	CGCAGCCTTCTAGGTGGTCCAAACTTTCTGGAGCTTTCCACTGGGAAGAT							TRUE				AC009502.4	ENST00000416861.1	5'UTR	AC009502.4	ENST00000416861.1	5'UTR			chr2:220552684-220554285	6	chr2:220548995-220555278	6
cg22989843	chr2	223154201	+	cg22989843	93749116		TACTAAAAAATCATTTAAAAATCCCCAAAACTAAACAATAAAACCCACCC		II			NA	NA	NA	NA	NA	NA	chr2:223155726-223156154	N_Shore	GATTTCTGCATATTCCACTCGCCTGAACCGCCGCGCGCTGACTGGTTCCGCCTCACCGCC[CG]GGTGGGTTTTATTGCTCAGCCCTGGGGACTTTTAAATGACCCTTCAGTAATTATTACTCA	ACTGAAGGGTCATTTAAAAGTCCCCAGGGCTGAGCAATAAAACCCACCCG	PAX3;PAX3;PAX3;PAX3;PAX3;PAX3	NM_181458;NM_181461;NM_181459;NM_181460;NM_181457;NM_001127366	Body;Body;Body;Body;Body;Body			RDMR		2:222862384-222862446									chr2:223153960-223154250	3						TRUE
cg10544031	chr2	223164635	-	cg10544031	95651451	50786275	AATCCCCAATACATCAACAAAAATATATCTATATATTAAAATTTTACCCA	AATCCCCGATACGTCGACAAAAATATATCTATATATTAAAATTTTACCCG	I	A	Red	NA	NA	NA	NA	NA	NA	chr2:223162946-223163912	S_Shore	TCTCTACATATAGATCCCCGATGCGTCGACAGAGATGTGTCTGTATGTTAAAGTTTTGCC[CG]GGTTCAGCGTTTGTTCTCAGGAATTTATTATGGCATTCAGACTAAACTGCTGGAAAAATA	CGGGCAAAACTTTAACATACAGACACATCTCTGTCGACGCATCGGGGATC	PAX3;PAX3;PAX3;PAX3;PAX3;CCDC140;PAX3;PAX3;PAX3	NM_013942;NM_000438;NM_181460;NM_181457;NM_181458;NM_153038;NM_181461;NM_001127366;NM_181459	TSS1500;TSS1500;TSS1500;TSS1500;TSS1500;5'UTR;TSS1500;TSS1500;TSS1500			RDMR					PAX3;PAX3;PAX3;PAX3;PAX3;PAX3;CCDC140	ENST00000409828.3;ENST00000350526.4;ENST00000258387.5;ENST00000409551.3;ENST00000392069.2;ENST00000344493.4;ENST00000295226.1	TSS1500;TSS1500;TSS1500;TSS1500;TSS1500;TSS1500;5'UTR	PAX3;PAX3;PAX3;PAX3;PAX3;PAX3;CCDC140	ENST00000409828.3;ENST00000350526.4;ENST00000258387.5;ENST00000409551.3;ENST00000392069.2;ENST00000344493.4;ENST00000295226.1	TSS1500;TSS1500;TSS1500;TSS1500;TSS1500;TSS1500;5'UTR	chr2:223163980-223164855	3						TRUE
cg14064356	chr2	223165753	-	cg14064356	58691171		AAATCTCATTTATTTTTAAACCRAAAACTTAATCTCCAAACCCTCCCAAC		II			NA	NA	NA	NA	NA	NA	chr2:223167205-223167560	N_Shore	CATCTAGAGCTGAGTCTCATTTGTTTTTGAGCCGGAGGCTTGGTCTCCAAGCCCTCCCAG[CG]TCCACCCGTCTCTCTCCTGCCGGGAGTTTTCTCTCCTAAGAGCCGGCAGATGCTGGAGGG	CGCTGGGAGGGCTTGGAGACCAAGCCTCCGGCTCAAAAACAAATGAGACT	CCDC140	NM_153038	5'UTR			DMR	TRUE	2:222873920-222874971			CCDC140	ENST00000295226.1	5'UTR	CCDC140	ENST00000295226.1	5'UTR	chr2:223165645-223166035	3						TRUE
cg12597169	chr2	223166094	-	cg12597169	77774323		TCTTTTCTACCRAACRCTCTAAAATTCATATATACCCAAATAATCAACCC		II			NA	NA	NA	NA	NA	NA	chr2:223167205-223167560	N_Shore	TCCGGCCTCTTTCTTTTCTGCCGAGCGCTCTGAGATTCATATGTACCCAGATGATCAGCC[CG]GCCCTTCTCACCGGCCAGTGGCCAGAGGTCCCTGGACACCCGGAGAGGGGTGGGAGGGCA	CTTTTCTGCCGAGCGCTCTGAGATTCATATGTACCCAGATGATCAGCCCG	CCDC140	NM_153038	5'UTR			DMR		2:222873920-222874971			CCDC140	ENST00000295226.1	5'UTR	CCDC140	ENST00000295226.1	5'UTR			chr2:223165618-223167668	6	chr2:223158201-223173389	6		TRUE
cg19102771	chr2	223166909	-	cg19102771	69614199		CACTACAAATAAAAATAACAACRAACTAACTATCCAAACCTAAATAAAAC		II			NA	NA	NA	NA	NA	NA	chr2:223167205-223167560	N_Shore	AGTTTCAGAGACACTACAGGTGAAAATAACAGCGGGCTGGCTGTCCAGGCCTGAGTGGAG[CG]TGCCCTTGTTAGCTTGAAAGTTCTCCCTCGCAGCCCGTTTGGATGCGTGCGTCTACAGCC	CGCTCCACTCAGGCCTGGACAGCCAGCCCGCTGTTATTTTCACCTGTAGT	CCDC140	NM_153038	5'UTR					2:222875080-222875308			CCDC140	ENST00000295226.1	5'UTR	CCDC140;CCDC140	ENST00000295226.1;ENST00000440903.1	5'UTR;TSS1500	chr2:223166845-223167475	3						TRUE
cg08697503	chr2	223166946	-	cg08697503	28753960		ACCTAAATAAAACRTACCCTTATTAACTTAAAAATTCTCCCTCRCAACCC		II			NA	NA	NA	NA	NA	NA	chr2:223167205-223167560	N_Shore	TGGCTGTCCAGGCCTGAGTGGAGCGTGCCCTTGTTAGCTTGAAAGTTCTCCCTCGCAGCC[CG]TTTGGATGCGTGCGTCTACAGCCCAGTCGCACTTTGGTGACCGGCCTGGGCTGTGAAGCA	CGGGCTGCGAGGGAGAACTTTCAAGCTAACAAGGGCACGCTCCACTCAGG	CCDC140	NM_153038	5'UTR					2:222875080-222875308			CCDC140	ENST00000295226.1	5'UTR	CCDC140;CCDC140	ENST00000295226.1;ENST00000440903.1	5'UTR;TSS1500	chr2:223166845-223167475	3						TRUE
cg20923619	chr2	223167280	+	cg20923619	46725174		TTAAAAATTTCTCRACRTTTACCCAACTTTTACTACATCCTAAAAATCAC		II			rs6717451	0.450569	NA	NA	NA	NA	chr2:223167205-223167560	Island	AGCTCTGGCAGGCTGACACGGTCGAGCAGAGAAGTTCCTGGCCACCCGCCCGGCCCCAGG[CG]TGATTCTCAGGATGCAGTAAAAGTTGGGCAAACGCCGAGAAACCCTCAATCCCACAGAAA	TGAGGGTTTCTCGGCGTTTGCCCAACTTTTACTGCATCCTGAGAATCACG	CCDC140	NM_153038	5'UTR					2:222875414-222875903			CCDC140	ENST00000295226.1	5'UTR	CCDC140;CCDC140	ENST00000295226.1;ENST00000440903.1	5'UTR;TSS1500	chr2:223166845-223167475	3						TRUE
cg19476053	chr2	223167463	-	cg19476053	20659970		TAATACAAAATTAATAAATACCCRAATTAAACCCRTAATCCTTCRCAACC		II			NA	NA	NA	NA	NA	NA	chr2:223167205-223167560	Island	TCCGGATGTGATGATACAGGATTGGTGAATGCCCGGGTTAAACCCGTGGTCCTTCGCAGC[CG]CTGCCTCAGTGACAGTCATTAGGCCCCCCGCAGTTATTTGTCAAAAGCATTGGCGCCGCT	CGGCTGCGAAGGACCACGGGTTTAACCCGGGCATTCACCAATCCTGTATC	CCDC140	NM_153038	5'UTR					2:222875414-222875903			CCDC140	ENST00000295226.1	5'UTR	CCDC140;CCDC140	ENST00000295226.1;ENST00000440903.1	5'UTR;TSS1500	chr2:223166845-223167475	3						TRUE
cg14559259	chr2	223168575	-	cg14559259	85762578		CRCTTCTCAAACTAAATCTCAAAAAATTTCTCCTCRAAATAAATTTCAAC		II			NA	NA	NA	NA	NA	NA	chr2:223168653-223169008	N_Shore	TGAGCCTCAGCCGCTTCTCAAACTGGGTCTCAGAAAATTTCTCCTCGAGATGGATTTCAG[CG]GCAGGAAAGAGGGGCCAGTGACGCGAGGAGCAAGAAAAGAGTAACATGGGAGATGAATGT	GCTTCTCAAACTGGGTCTCAGAAAATTTCTCCTCGAGATGGATTTCAGCG	CCDC140	NM_153038	5'UTR					2:222876292-222877252			CCDC140	ENST00000295226.1	5'UTR	CCDC140;CCDC140	ENST00000440903.1;ENST00000295226.1	5'UTR;5'UTR	chr2:223167665-223168595	3						TRUE
cg03744332	chr2	223173061	-	cg03744332	82612527		AAAATAACTATCACTATTAACRTACCAAAAATATAAACCTCCTCCCTTCC		II			NA	NA	NA	NA	NA	NA	chr2:223170486-223171140	S_Shore	CCTCCAGGGGTAGGGTAGCTGTCACTGTTGACGTGCCAGAGGTATGAGCCTCCTCCCTTC[CG]GTGATCGTGGCTCAAAAATCCAGGATGGACCTGGGCCTCTTCATCTAGCCCCCATCGGCT	GGGTAGCTGTCACTGTTGACGTGCCAGAGGTATGAGCCTCCTCCCTTCCG																	chr2:223172745-223173175	3						TRUE
cg23823577	chr2	223815943	+	cg23823577	97751930		TTCTACTACACCAAATTCCCATCACTATATATAAACAAAACTCTATATCC		II			NA	NA	NA	NA	NA	NA		OpenSea	GCTGTTCACCATGCAGCTGATGTTCACCAGCTCTGTATCTTCCATCTCCCCAAAGTGGCA[CG]GACACAGAGCCTTGCTTATACACAGTGATGGGAATCTGGTGCAGTAGAAAACAAAATTTT	CGGACACAGAGCCTTGCTTATACACAGTGATGGGAATCTGGTGCAGTAGA							TRUE										chr2:223815520-223815955	3
cg20922407	chr2	225749057	-	cg20922407	95688417		TCCACATATCCAAAAACCTCCAAAAATAATCTATAATATAATTTCAACTC		II			NA	NA	NA	NA	NA	NA		OpenSea	CTCTACTTGCATCCACATATCCAAGGGCCTCCAGGAGTGGTCTGTGATGTAATTTCAGCT[CG]TAACAAGCTAGGTGAATGCTGAGGTTTGAGGGTAACAGAAAGTACTTCTCTACTGGCCTG	CGAGCTGAAATTACATCACAGACCACTCCTGGAGGCCCTTGGATATGTGG	DOCK10;DOCK10	NM_001290263;NM_014689	Body;Body		chr2:225749040-225749040									DOCK10;DOCK10	ENST00000543715.1;ENST00000492369.1	3'UTR;3'UTR	chr2:225748840-225749270	3
cg15173475	chr2	230995921	-	cg15173475	28668577		TAAATCAAATTCTAACCCTAACCTTAATAACAAACACTAACCRAATAACC		II			rs62190342	0.276712	NA	NA	NA	NA		OpenSea	CCCATCAGCGGTGAGTCAGATTCTGGCCCTGACCTTAGTGGCAGACACTGGCCGAATGAC[CG]TAAGCACCGCCCCTGCCCCAAAGGCCTCCTCCCTCTCAGAGACCAGAGATCTTTCCTCCT	CGGTCATTCGGCCAGTGTCTGCCACTAAGGTCAGGGCCAGAATCTGACTC											AC093171.1	ENST00000445199.1	5'UTR	AC093171.1	ENST00000445199.1	5'UTR	chr2:230995740-230996035	3
cg08671405	chr2	230996059	-	cg08671405	87654872		AAAATCTAACTAAACCCATAAATAAACCATTCTCAACCTCCTAACAATAC		II			NA	NA	NA	NA	NA	NA		OpenSea	TAGGTTCTAGAGGAGTCTAGCTGGACCCATGGGTAAGCCATTCTCAGCCTCCTGGCAATA[CG]ATAGTAACTGGTAGATGCTTTTCCCTATATTCGTGTGCTCAGGCTGCCATAAGAAAATAC	GAGTCTAGCTGGACCCATGGGTAAGCCATTCTCAGCCTCCTGGCAATACG											AC093171.1	ENST00000445199.1	5'UTR	AC093171.1	ENST00000445199.1	5'UTR			chr2:230995308-230996475	5	chr2:230995299-230996113	6
cg24369388	chr2	239291094	+	cg24369388	81758940		ACTTAAACTACTATATAAAATTCTTCTATTACAATATTTCCTTTACAATC		II			NA	NA	NA	NA	NA	NA		OpenSea	AATCAGATTGACCACAAACTTTTGCAACATTAAATGTTGAAAGAATCCAGAAAAATTTCA[CG]ATTGTAAAGGAAACATTGCAACAGAAGAACTTTATATAGCAGCTTAAGTTGTCATTTGCA	CTTAAGCTGCTATATAAAGTTCTTCTGTTGCAATGTTTCCTTTACAATCG	TRAF3IP1;TRAF3IP1	NM_015650;NM_001139490	Body;Body		chr2:239290977-239290977									TRAF3IP1	ENST00000462122.1	5'UTR	chr2:239290980-239291370	3
cg05825244	chr20	2730488	+	cg05825244	7764375	58733231	ATACCACAAAAACATCTACACCCAAATAACATAAAACATAATAAACTACA	ATACCGCGAAAACGTCTACACCCGAATAACGTAAAACGTAATAAACTACG	I	A	Red	NA	NA	NA	NA	NA	NA	chr20:2729997-2730797	Island	GGCCTAGGGGCTGGGCCCTCCCCTCGCCGGTGCGGGACCTGCAGGCCTCCCCTCTCCCCT[CG]CAGCTCATCACGCCCCACGCCATCCGGGTGCAGACGCCCCCGCGGCACATCCCCGGGGTG	CGCAGCTCATCACGCCCCACGCCATCCGGGTGCAGACGCCCCCGCGGCAC	EBF4	NM_001110514	Body					20:2678063-2679833			EBF4	ENST00000380648.4	ExonBnd	EBF4;EBF4	ENST00000449079.2;ENST00000463145.1	ExonBnd;5'UTR	chr20:2730285-2731035	3						TRUE
[truncated: 203 more rows]

## Sheet: S7
idx	seqnames	start	end	width	strand	no.cpgs	min_smoothed_fdr	Stouffer	HMFDR	Fisher	maxdiff	meandiff	overlapping.genes
265	chr21	36163427	36164167	741	*	4	2.31293e-07	0.00681153	0.0132296	0.00158695	-0.0950276	-0.0475395	RUNX1
185	chr21	36262896	36263808	913	*	5	4.74858e-11	0.00093141	0.00276363	0.00034859	-0.217	-0.11809	RUNX1
[truncated: 6 more rows]
